# Supplementary material for: Loss of cytoplasmic actin filaments raises nuclear actin levels to drive INO80C-dependent chromosome fragmentation
Source: Nat Commun. 2024 Nov 15;15:9910. doi: 10.1038/s41467-024-54141-0 (PMC11568269; doi:10.1038/s41467-024-54141-0)
Supplement: Supplementary file 3 — Supplementary Data 1 [file 41467_2024_54141_MOESM3_ESM.xlsx]

## Sheet: Fig1B
Figure1b	genotype	condition	B/A	the lengh of the trace
lane1	wild-type	DMSO	0.276047	15.6798
lane2	wild-type	Zeo 50 ug/ml	0.254866	11.503
lane3	wild-type	Zeo 50 ug/ml CMB 0.05 uM	0.911571	7.896
lane4	wild-type	Zeo 50 ug/ml CMB 0.1 uM	2.02255	5.4783
lane5	wild-type	Zeo 50 ug/ml CMB 0.2 uM	10.5833	2.5767
lane6	wild-type	Zeo 50 ug/ml, CMB 0.4 uM	11.5423	2.42
lane7	tor2V2126G	DMSO	0.225635	17.6606
lane8	tor2V2126G	Zeo 50 ug/ml	0.449576	12.1323
lane9	tor2V2126G	Zeo 50 ug/ml CMB 0.05 uM	0.865637	8.4547
lane10	tor2V2126G	Zeo 50 ug/ml CMB 0.1 uM	1.10022	7.4275
lane11	tor2V2126G	Zeo 50 ug/ml CMB 0.2 uM	1.62002	6.3235
lane12	tor2V2126G	Zeo 50 ug/ml, CMB 0.4 uM	1.99751	5.8279

## Sheet: Fig1D
Figure1D	genotype	condition	B/A	the lengh of the trace
lane1	wild-type	DMSO	0.173489	13.9259
lane2	wild-type	Zeo	0.158375	9.9427
lane3	wild-type	CMB	0.161546	13.7477
lane4	wild-type	Zeo CMB	6.5358	2.795
lane5	wild-type	LatA	0.225187	10.8948
lane6	wild-type	Zeo LatA	2.81214	4.026
lane7	wild-type	Noc	0.167258	12.563
lane8	wild-type	Zeo Noc	1.19173	11.6348

## Sheet: Fig1E
Figure1E	genotype	condition	B/A	the lengh of the trace		repetition	gentype	condition	B/A	the lengh of the trace
lane1	wild-type	DMSO, 80 min	0.421135	11.627		lane1	wild-type	DMSO, 90 min	0.635296	13.4266
lane2	wild-type	Zeo 50ug/ml, 80 min	0.607294	11.7155		lane2	wild-type	CMB 0.5 uM, 90 min	0.638163	11.3337
lane3	wild-type	CMB 0.5 uM, 80 min	0.230433	14.7207		lane3	wild-type	LatA 20 uM, 90 min	0.608803	13.1944
lane4	wild-type	LatA 20 uM, 80 min	0.233636	11.9489		lane4	wild-type	CMB 0.5 uM, LatA 90 min	0.804779	12.5773
lane5	wild-type	CMB 0.5uM, LatA 20 uM, 80 min	0.306558	14.5472		lane5	wild-type	Zeo 50 ug/ml, 45 min	0.385694	14.1003
lane6	wild-type	Zeo 50 ug/ml, CMB 0.5 uM, 45 min	2.70343	2.992		lane6	wild-type	Zeo 50 ug/ml, 90 min	0.304806	12.5452
lane7	wild-type	Zeo 50 ug/ml, CMB 0.5 uM, 80 min	10.2372	2.7896		lane7	wild-type	Zeo 50 ug/ml, CMB 0.5 uM, 45 min	5.84142	4.0349
lane8	wild-type	Zeo 50 ug/ml, LatA 20uM, 45 min	2.79828	4.7181		lane8	wild-type	Zeo 50 ug/ml, CMB 0.5 uM, 90 min	9.28394	3.6875
lane9	wild-type	Zeo 50 ug/ml, LatA 20uM, 80 min	10.2233	2.5689		lane9	wild-type	Zeo 50 ug/ml, LatA 20uM, 45 min	3.98778	4.5709
lane10	wild-type	Zeo 50 ug/ml, CMB 0.5 uM, Lat A 20 uM, 45 min	6.0917	2.9265		lane10	wild-type	Zeo 50 ug/ml, LatA 20uM, 90 min	16.9438	3.2594
lane11	wild-type	Zeo 50 ug/ml, CMB 0.5 uM, Lat A 20 uM, 80 min	27.0981	2.9828		lane11	wild-type	Zeo 50 ug/ml, CMB 0.5 uM, Lat A 20 uM, 45 min	10.8948	3.4673
						lane12	wild-type	Zeo 50 ug/ml, CMB 0.5 uM, Lat A 20 uM, 90 min	14.4895	3.1867

## Sheet: Fig1F
Figure1F	genotype	condition	B/A	the lengh of the trace		repetition	genotype	condition	B/A	the lengh of the trace
lane1	YPK1 ypk2	DMSO 90min	0.212192	14.7614		lane1	YPK1 ypk2	DMSO 90min	0.294703	14.0704
lane2	YPK1 ypk2	LatA 20uM 90 min	0.187338	15.9528		lane2	YPK1 ypk2	LatA 20uM 90 min	0.290127	12.4746
lane3	YPK1 ypk2	Zeo 50ug/ml 45 min	0.156967	13.989		lane3	YPK1 ypk2	Zeo 50ug/ml 45 min	0.302032	12.0704
lane4	YPK1 ypk2	Zeo 50ug/ml 90 min	0.212268	11.9872		lane4	YPK1 ypk2	Zeo 50ug/ml 90 min	0.306434	10.7404
lane5	YPK1 ypk2	Zeo 50ug/ml LatA 20uM 45 min	0.727504	12.0855		lane5	YPK1 ypk2	Zeo 50ug/ml LatA 20uM 45 min	0.926968	7.4719
lane6	YPK1 ypk2	Zeo 50ug/ml LatA 20uM 90 min	1.30955	8.0659		lane6	YPK1 ypk2	Zeo 50ug/ml LatA 20uM 90 min	2.09799	4.3928
lane7	ypk1-as ypk2	DSMO 90min	0.258194	15.4469		lane7	ypk1-as ypk2	DSMO 90min	0.283219	12.2398
lane8	ypk1-as ypk2	LatA 20uM 90 min	0.250109	14.9673		lane8	ypk1-as ypk2	LatA 20uM 90 min	0.333018	12.2436
lane9	ypk1-as ypk2	Zeo 50ug/ml 45 min	1.79658	6.5392		lane9	ypk1-as ypk2	Zeo 50ug/ml 45 min	1.70153	5.078
lane10	ypk1-as ypk2	Zeo 50ug/ml 90 min	3.03702	5.8988		lane10	ypk1-as ypk2	Zeo 50ug/ml 90 min	2.49879	3.9466
lane11	ypk1-as ypk2	Zeo 50ug/ml LatA 20uM 45 min	3.32601	4.963		lane11	ypk1-as ypk2	Zeo 50ug/ml LatA 20uM 45 min	1.41729	5.0146
lane12	ypk1-as ypk2	Zeo 50ug/ml LatA 20uM 90 min	4.75308	4.4389		lane12	ypk1-as ypk2	Zeo 50ug/ml LatA 20uM 90 min	2.67255	4.3032

## Sheet: Fig3A
Fig3A	genotype	condition	B/A	the lengh of the trace
lane1	ypk1-as ypk2	YPK on DMSO	0.213533	10.2634
lane2	ypk1-as ypk2	YPK on Zeo 75ug/ml	0.250253	8.4755
lane3	ypk1-as ypk2	YPK-off DSMO	0.219054	11.3292
lane4	ypk1-as ypk2	YPK-off Zeo 75 ug/ml	1.70124	4.4231

## Sheet: Fig4A
Figure4A	genotype	condition	B/A	the lengh of the trace		repetition	genotype	condition	B/A	the lengh of the trace
lane1	wild-type	DMSO -IAA	0.302834	17.5336		lane1	wild-type	DMSO +IAA	0.252649	14.1933
lane2	wild-type	Zeo 75ug/ml -IAA	0.332694	15.6463		lane2	wild-type	Zeo 75ug/ml +IAA	0.516323	9.1631
lane3	wild-type	BHS 10uM -IAA	0.302762	16.3323		lane3	wild-type	BHS 10uM +IAA	0.207567	10.6652
lane4	wild-type	BHS 10 uM -IAA Zeo 75 ug/ml	8.89227	2.3032		lane4	wild-type	BHS 10uM +IAA Zeo 75ug/ml	25.7669	2.8764
lane5	wild-type	DMSO +IAA	0.324494	15.7858		lane5	PAN1-AID	DMSO +IAA	0.361985	10.4148
lane6	wild-type	Zeo 75ug/ml +IAA	0.336528	13.9564		lane6	PAN1-AID	Zeo 75ug/ml +IAA	11.4939	3.7274
lane7	wild-type	BHS 10uM +IAA	0.296311	16.3421		lane7	PAN1-AID	BHS 10uM +IAA	0.193885	10.4607
lane8	wild-type	BHS 10uM +IAA Zeo 75ug/ml	9.56301	2.8058		lane8	PAN1-AID	BHS 10uM +IAA Zeo 75ug/ml	56.1434	3.3731
lane9	PAN1-AID	DMSO -IAA	0.324398	13.4537
lane10	PAN1-AID	Zeo 75ug/ml -IAA	0.343436	11.9851
lane11	PAN1-AID	BHS 10uM -IAA	0.33867	14.334
lane12	PAN1-AID	BHS 10uM -IAA Zeo 75ug/ml	3.36815	3.1152
lane13	PAN1-AID	DMSO +IAA	0.334049	15.0354
lane14	PAN1-AID	Zeo 75ug/ml +IAA	1.90149	6.9421
lane15	PAN1-AID	BHS 10uM +IAA	0.312026	15.8272
lane16	PAN1-AID	BHS 10uM +IAA Zeo 75ug/ml	17.1816	2.6397

## Sheet: Fig4B
Figure4B	genotype	condition	B/A	the lengh of the trace		repetition 1	genotype	condition	B/A	the lengh of the trace
lane1	wild-type	DMSO -IAA	0.310376	14.3469		lane1	LAS17-AID	DMSO -IAA	0.902822	5.7893
lane2	wild-type	Zeo 75ug/ml -IAA	0.507992	10.3417		lane2	LAS17-AID	Zeo 30ug/ml -IAA	1.1265	5.0938
lane3	wild-type	BHS 10uM -IAA	0.273188	13.8713		lane3	LAS17-AID	Zeo 50 ug/ml -IAA	1.06139	4.0938
lane4	wild-type	BHS 10uM Zeo 75ug/ml -IAA	19.2186	4.0688		lane4	LAS17-AID	CMB 1uM Zeo 50ug/ml -IAA	6.70475	2.7978
lane5	wild-type	DMSO +IAA	0.314181	12.702		lane5	LAS17-AID	DMSO +IAA	1.38934	5.2515
lane6	wild-type	Zeo 75ug/ml +IAA	0.617642	8.4689		lane6	LAS17-AID	Zeo 30ug/ml +IAA	5.26684	3.2651
lane7	wild-type	BHS 10uM +IAA	0.220688	14.7975		lane7	LAS17-AID	Zeo 50 ug/ml +IAA	5.50111	3.4626
lane8	wild-type	BHS 10uM Zeo 75ug/ml +IAA	31.8407	3.8015		lane8	LAS17-AID	CMB 1uM Zeo 50ug/ml +IAA	9.97213	3.0491
lane9	LAS17-AID	DMSO -IAA	0.244214	12.2451
lane10	LAS17-AID	Zeo 75ug/ml -IAA	0.648696	8.463		repetition 2
lane11	LAS17-AID	BHS 10uM -IAA	0.236614	13.591		lane1	wild-type	DMSO +IAA	0.206549	1.47781
lane12	LAS17-AID	BHS 10uM Zeo 75ug/ml -IAA	41.3187	3.6269		lane2	wild-type	Zeo 50ug/ml +IAA	0.237317	1.86141
lane13	LAS17-AID	DMSO +IAA	0.286687	12.2505		lane3	wild-type	CMB 0.5uM +IAA	0.19456	1.50694
lane14	LAS17-AID	Zeo 75ug/ml +IAA	16.0913	4.3821		lane4	wild-type	CMB 0.5 uM Zeo 50ug/ml +IAA	3.58568	40.768
lane15	LAS17-AID	BHS 10uM +IAA	0.26183	15.8447		lane5	LAS17-AID	DMSO +IAA	0.219834	1.83057
lane16	LAS17-AID	BHS 10uM Zeo 75ug/ml +IAA	59.4967	5.9233		lane6	LAS17-AID	Zeo 50ug/ml +IAA	13.5987	252.442
						lane7	LAS17-AID	CMB 0.5 uM +IAA	0.231409	2.05692
						lane8	LAS17-AID	CMB 0.5 uM Zeo 50ug/ml +IAA	29.6094	552.766

## Sheet: Fig4C
Figure4C	genotype	condition	B/A	the lengh of the trace		repetition1	genotype	condition	B/A	the lengh of the trace
lane1	Wild-type +IAA (4h)	DMSO 90min	0.352205	10.8414		lane1	Wild-type +IAA (2h)	DMSO 90min	0.420299	11.4762
lane2	Wild-type +IAA (4h)	LatA 20uM 90min	0.320638	9.4103		lane2	Wild-type +IAA (2h)	LatA 20uM 90min	0.349874	11.9211
lane3	Wild-type +IAA (4h)	Zeo 50ug/ml 50min	0.321772	10.4449		lane3	Wild-type +IAA (2h)	Zeo 50ug/ml 50min	0.310461	9.291
lane4	Wild-type +IAA (4h)	Zeo 50ug/ml 90min	0.292086	9.9139		lane4	Wild-type +IAA (2h)	Zeo 50ug/ml 90min	0.379672	10.8005
lane5	Wild-type +IAA (4h)	LatA 20uM Zeo 50ug/ml 50 min	1.4996	10.4626		lane5	Wild-type +IAA (2h)	LatA 20uM Zeo 50ug/ml 50 min	1.31187	4.0691
lane6	Wild-type +IAA (4h)	LatA 20uM Zeo 50ug/ml 90 min	6.14592	4.4752		lane6	Wild-type +IAA (2h)	LatA 20uM Zeo 50ug/ml 90 min	7.21836	2.3521
lane7	LAS17-AID +IAA (4h)	DMSO 90min	0.258764	2.6667		lane7	LAS17-AID +IAA (2h)	DMSO 90min	0.310925	12.1444
lane8	LAS17-AID +IAA (4h)	LatA 20uM 90min	0.269683	12.7287		lane8	LAS17-AID +IAA (2h)	LatA 20uM 90min	0.316777	12.8219
lane9	LAS17-AID +IAA (4h)	Zeo 50ug/ml 50min	6.5815	13.2289		lane9	LAS17-AID +IAA (2h)	Zeo 50ug/ml 50min	5.29763	2.3363
lane10	LAS17-AID +IAA (4h)	Zeo 50ug/ml 90min	8.95114	2.9965		lane10	LAS17-AID +IAA (2h)	Zeo 50ug/ml 90min	10.5619	2.7735
lane11	LAS17-AID +IAA (4h)	LatA 20uM Zeo 50ug/ml 50 min	8.33271	2.5261		lane11	LAS17-AID +IAA (2h)	LatA 20uM Zeo 50ug/ml 50 min	6.43273	2.2991
lane12	LAS17-AID +IAA (4h)	LatA 20uM Zeo 50ug/ml 90 min	9.76195	2.5688		lane12	LAS17-AID +IAA (2h)	LatA 20uM Zeo 50ug/ml 90 min	23.0558	2.9068
						repetition2			B/A	the lengh of the trace
						lane1	Wild-type +IAA (1.5h)	DMSO, 90 min	0.27512	8.1495
						lane2	Wild-type +IAA (1.5h)	Zeo 50ug/ml 90min	0.296399	8.2521
						lane3	Wild-type +IAA (1.5h)	LatA 13 ug/ml 90 min	0.267077	8.7294
						lane4	Wild-type +IAA (1.5h)	Zeo 50ug/ml LatA 13ug/ml 90min	1.9045	3.5933
						lane5	LAS17-AID +IAA (1.5h)	DMSO, 90 min	0.386924	10.5772
						lane6	LAS17-AID +IAA (1.5h)	Zeo 50ug/ml 90min	6.66386	2.8822
						lane7	LAS17-AID +IAA (1.5h)	LatA 13 ug/ml 90 min	0.260653	11.4272
						lane8	LAS17-AID +IAA (1.5h)	Zeo 50ug/ml LatA 13ug/ml 90min	20.0973	2.9747

## Sheet: Fig4D
Figure4D	genotype	condition	B/A	the lengh of the trace		repetition			B/A	the lengh of the trace
lane1	Wild-type	DMSO	0.245575	10.8486		lane1	Wild-type	DMSO	0.284633	11.7677
lane2	Wild-type	Zeo 100ug/ml	0.233408	8.6688		lane2	Wild-type	Zeo 100ug/ml	0.423366	9.368
lane3	Wild-type	CMB 1uM	0.231315	12.092		lane3	Wild-type	CMB 1uM	0.286574	12.77
lane4	Wild-type	CMB 1uM Zeo 100ug/ml	2.24202	3.8202		lane4	Wild-type	CMB 1uM Zeo 100ug/ml	3.76508	3.0823
lane5	cap2	DMSO	0.27944	9.1155		lane5	cap2	DMSO	0.30127	12.1128
lane6	cap2	Zeo 100ug/ml	0.246758	7.9692		lane6	cap2	Zeo 100ug/ml	0.399026	9.6221
lane7	cap2	CMB 1uM	0.23265	10.8124		lane7	cap2	CMB 1uM	0.251095	13.9404
lane8	cap2	CMB 1uM Zeo 100ug/ml	1.81963	4.0388		lane8	cap2	CMB 1uM Zeo 100ug/ml	3.78194	3.0003
lane9	cap2 las17	DMSO	0.188154	12.2006		lane9	cap2 las17	DMSO	0.195341	13.7494
lane10	cap2 las17	Zeo 100ug/ml	1.62189	4.5107		lane10	cap2 las17	Zeo 100ug/ml	2.82165	3.9839
lane11	cap2 las17	CMB 1uM	0.23695	11.4643		lane11	cap2 las17	CMB 1uM	0.230951	13.81
lane12	cap2 las17	CMB 1uM Zeo 100ug/ml	3.67207	4.0048		lane12	cap2 las17	CMB 1uM Zeo 100ug/ml	7.91345	3.1336
lane13	LAS17-AID	DMSO	0.230236	11.2699		lane13	LAS17-AID	DMSO	0.262033	10.7192
lane14	LAS17-AID	Zeo 100ug/ml	3.47888	3.1202		lane14	LAS17-AID	Zeo 100ug/ml	6.81983	2.9728
lane15	LAS17-AID	CMB 1uM	0.209044	10.3759		lane15	LAS17-AID	CMB 1uM	0.245637	11.548
lane16	LAS17-AID	CMB 1uM Zeo 100ug/ml	6.07271	2.9057		lane16	LAS17-AID	CMB 1uM Zeo 100ug/ml	8.17431	3.0943

## Sheet: Fig7E
Fig7E	genotype	condition	B/A
lane1	wild-type	DMSO	0.252894
lane2	wild-type	CMB 2 uM	0.351694
lane3	wild-type	Zeocin 150 ug/ml	0.317148
lane4	wild-type	CMB 2 uM, Zeocin 150 ug/ml	8.14077
lane5	wild-type	Lata 50 uM, Zeocin 150 ug/ml	5.12257
lane6	act1-111	pACT1 DMSO	0.217345
lane7	act1-111	pACT1 CMB 2 uM	0.407301
lane8	act1-111	pACT1 Zeocin 150 ug/ml	0.366568
lane9	act1-111	pACT1 CMB 2 uM, Zeocin 150 ug/ml	8.52734
lane10	act1-111	pACT1 Lata 50 uM, Zeocin 150 ug/ml	3.29295
lane11	act1-111	DMSO	0.349182
lane12	act1-111	CMB 2 uM	0.364485
lane13	act1-111	Zeocin 150 ug/ml	0.674032
lane14	act1-111	CMB 2 uM, Zeocin 150 ug/ml	0.870145
lane15	act1-111	Lata 50 uM, Zeocin 150 ug/ml	0.58319

[truncated: 12 more sheets: Fig7F, Fig7frep, Fig8B, Fig8C, Fig8D, Fig8E, Suppl.fig1B, Suppl.fig1d, Suppl.fig2d, Suppl.fig2e, Suppl.fig6a, Suppl.fig6b]
