# Supplementary material for: Loss of cytoplasmic actin filaments raises nuclear actin levels to drive INO80C-dependent chromosome fragmentation
Source: Nat Commun. 2024 Nov 15;15:9910. doi: 10.1038/s41467-024-54141-0 (PMC11568269; doi:10.1038/s41467-024-54141-0)
Supplement: Supplementary file 4 — Supplementary Data 2 [file 41467_2024_54141_MOESM4_ESM.xlsx]

## Sheet: Phospho-peptide Ypk-as_Zeo
M/z	Tr	CHRG	Peptide probability	Peptide	ORF	Name	WT NMPP1 + ZEO 1	WT NMPP1 + ZEO 2	WT NMPP1 + ZEO 3	AS DMSO 1	AS DMSO 2	AS DMSO 3	AS NMPP1 1	AS NMPP1 2	AS NMPP1 3	AS ZEO 1	AS ZEO 2	AS ZEO 3	AS NMPP1 + ZEO 1	AS NMPP1 + ZEO 2	AS NMPP1 + ZEO 3	AS HIGH ZEO 1	AS HIGH ZEO 2	AS HIGH ZEO 3	WT NMPP1 + ZEO 1	WT NMPP1 + ZEO 2	WT NMPP1 + ZEO 3	AS DMSO 1	AS DMSO 2	AS DMSO 3	AS NMPP1 1	AS NMPP1 2	AS NMPP1 3	AS ZEO 1	AS ZEO 2	AS ZEO 3	AS NMPP1 + ZEO 1	AS NMPP1 + ZEO 2	AS NMPP1 + ZEO 3	AS HIGH ZEO 1	AS HIGH ZEO 2	AS HIGH ZEO 3	Avg YPK-ON DMSO	Avg YPK-OFF (NMPP1)	Avg YPK-ON +ZEO	Avg YPK-ON + High Zeo	Avg YPK-OFF + ZEO	YPK-OFF/YPK ON DMSO	YPK-OFF:YPK ON DMSO
2554.09	34.19/35.67	2,3	0.87	R.VS[166.9984]PLILGGASIGDAWS[166.9984]GFMGSMNK	YNL331C	AAD14	577000000	694000000	670000000	885000000	885000000	670000000	1400000000	1070000000	1140000000	1280000000	1790000000	1600000000	1620000000	2000000000	1960000000	2180000000	1960000000	1890000000	577	694	670	885	885	670	1400	1070	1140	1280	1790	1600	1620	2000	1960	2180	1960	1890	813.333	1203.33	1556.67	2010	1860	0.565118	0.960776
976.406	16.92/17.85	2	1	R.SNS[166.9984]IDYAK	YKL112W	ABF1	247000000	305000000	276000000	129000000	166000000	137000000	209000000	218000000	190000000	258000000	208000000	239000000	580000000	626000000	576000000	447000000	470000000	410000000	247	305	276	129	166	137	209	218	190	258	208	239	580	626	576	447	470	410	144	205.667	235	442.333	594	0.514239	0.986087
1771.74	27.48/30.02	2,3	0.91,0.93	K.NDTEDDS[166.9984]INKASIDR	YKL112W	ABF1	194000000	213000000	196000000	118000000	147000000	135000000	87700000	94900000	103000000	210000000	204000000	109000000	571000000	645000000	551000000	561000000	582000000	518000000	194	213	196	118	147	135	87.7	94.9	103	210	204	109	571	645	551	561	582	518	133.333	95.2	174.333	553.667	589	-0.486004	0.972662
1229.46	8.5/16.63	2	1.0,0.99	K.NDT[181.0140]EDDSINK,K.NDTEDDS[166.9984]INK	YKL112W	ABF1	87500000	95200000	87300000	51000000	53900000	49900000	62800000	83200000	75400000	90100000	61000000	57300000	121000000	122000000	106000000	134000000	129000000	118000000	87.5	95.2	87.3	51	53.9	49.9	62.8	83.2	75.4	90.1	61	57.3	121	122	106	134	129	118	51.6	73.8	69.4667	127	116.333	0.51625	0.940349
882.405	23.14/28.71	2	0.96	K.KMPS[166.9984]VNK	YKL112W	ABF1	497770	419669	564016	8.14092e+06	13900000	5.42935e+06	549601	513161	555429	736869	2.35729e+06	482668	565924	3.02599e+06	607363	728001	522696	3.93579e+06	0.49777	0.419669	0.564016	8.14092	13.9	5.42935	0.549601	0.513161	0.555429	0.736869	2.35729	0.482668	0.565924	3.02599	0.607363	0.728001	0.522696	3.93579	9.15676	0.539397	1.19228	1.72883	1.39976	-4.08542	0.9253
2136.89	65.74/66.7	2,3	0.93	R.NVVDENLINDMDS[166.9984]EDAHK	YKL112W	ABF1	182000000	167000000	136000000	199000000	169000000	177000000	298000000	319000000	275000000	255000000	222000000	188000000	218000000	222000000	169000000	265000000	221000000	175000000	182	167	136	199	169	177	298	319	275	255	222	188	218	222	169	265	221	175	181.667	297.333	221.667	220.333	203	0.710787	0.997374
2066.85	60.16/60.16	2,3	1	K.ADDEEDLS[166.9984]DENIQPELR	YKL112W	ABF1	6280000000	7320000000	5900000000	6170000000	7380000000	6220000000	6930000000	6170000000	6760000000	6400000000	4940000000	5180000000	5650000000	5220000000	4920000000	6690000000	6210000000	5600000000	6280	7320	5900	6170	7380	6220	6930	6170	6760	6400	4940	5180	5650	5220	4920	6690	6210	5600	6590	6620	5506.67	6166.67	5263.33	0.00655275	0.048423
805.389	12.93/24.29	2	0.97	R.NS[166.9984]IPAPK	YCR088W	ABP1	497770	419669	564016	52400000	61500000	52600000	549601	1.61469e+06	27100000	12800000	258000000	146000000	39400000	47900000	41400000	20400000	42600000	38400000	0.49777	0.419669	0.564016	52.4	61.5	52.6	0.549601	1.61469	27.1	12.8	258	146	39.4	47.9	41.4	20.4	42.6	38.4	55.5	9.75476	138.933	33.8	42.9	-2.50831	0.975741
3448.73	65.15	4	0.93	R.NVASGAPVQKEEPEQEEIAPS[166.9984]LPSRNSIPAPK	YCR088W	ABP1	758000000	903000000	822000000	879000000	943000000	837000000	1030000000	802000000	883000000	644000000	493000000	613000000	124000000	478000000	353000000	644000000	341000000	687000000	758	903	822	879	943	837	1030	802	883	644	493	613	124	478	353	644	341	687	886.333	905	583.333	557.333	318.333	0.0300684	0.183068
1133.61	4.88/4.88	2,3	0.97,0.84	R.RAT[181.0140]PEKKPK	YCR088W	ABP1	45400000	60000000	49500000	735479	29600000	26300000	46400000	31400000	65200000	9.16326e+06	542563	482668	565924	24300000	607363	17200000	17700000	709611	45.4	60	49.5	0.735479	29.6	26.3	46.4	31.4	65.2	9.16326	0.542563	0.482668	0.565924	24.3	0.607363	17.2	17.7	0.709611	18.8785	47.6667	3.39616	11.8699	8.4911	1.33624	0.902007
2497.2	65.81/67.5	3	0.7	K.EEPEQEEIAPSLPS[166.9984]RNSIPAPK	YCR088W	ABP1	365000000	356000000	313000000	372000000	366000000	324000000	424000000	414000000	373000000	293000000	168000000	233000000	237000000	212000000	227000000	346000000	309000000	266000000	365	356	313	372	366	324	424	414	373	293	168	233	237	212	227	346	309	266	354	403.667	231.333	307	225.333	0.189415	0.915835
906.468	7.81/13.61	2	0.73,0.99	K.AST[181.0140]PPVKK	YCR088W	ABP1	103000000	98800000	91300000	60800000	105000000	104000000	126000000	167000000	143000000	91300000	128000000	114000000	132000000	119000000	109000000	112000000	106000000	135000000	103	98.8	91.3	60.8	105	104	126	167	143	91.3	128	114	132	119	109	112	106	135	89.9333	145.333	111.1	117.667	120	0.692438	0.955744
1579.76	19.57/34.76	2,3	1	K.KEPVKT[181.0140]PS[166.9984]PAPAAK	YCR088W	ABP1	6340000000	6340000000	5980000000	4670000000	4630000000	4060000000	6660000000	6850000000	6790000000	4900000000	3860000000	4090000000	6520000000	6320000000	6690000000	4590000000	4340000000	3900000000	6340	6340	5980	4670	4630	4060	6660	6850	6790	4900	3860	4090	6520	6320	6690	4590	4340	3900	4453.33	6766.67	4283.33	4276.67	6510	0.60356	0.995568
1499.8	20.07	3	0.94	K.KEPVKTPS[166.9984]PAPAAK	YCR088W	ABP1	491000000	540000000	490000000	392000000	422000000	353000000	698000000	678000000	698000000	398000000	348000000	338000000	415000000	491000000	438000000	522000000	494000000	435000000	491	540	490	392	422	353	698	678	698	398	348	338	415	491	438	522	494	435	389	691.333	361.333	483.667	448	0.829611	0.997962
1411.69	26.53/30.73	2	0.9,0.3	K.S[166.9984]FTPSKSPAPVSK,K.SFTPSKS[166.9984]PAPVSK	YCR088W	ABP1	1710000000	1930000000	1770000000	1830000000	1670000000	1520000000	2040000000	2180000000	1950000000	1430000000	1910000000	2570000000	1580000000	1680000000	1340000000	2030000000	1860000000	2070000000	1710	1930	1770	1830	1670	1520	2040	2180	1950	1430	1910	2570	1580	1680	1340	2030	1860	2070	1673.33	2056.67	1970	1986.67	1533.33	0.297583	0.97005
1491.66	30.76/44.68	2,3	0.76,0.9,0.84	K.SFT[181.0140]PSKS[166.9984]PAPVSK	YCR088W	ABP1	1540000000	1650000000	1570000000	1080000000	1200000000	1120000000	1140000000	1260000000	1190000000	1190000000	968000000	777000000	1620000000	1590000000	1820000000	1180000000	1590000000	1560000000	1540	1650	1570	1080	1200	1120	1140	1260	1190	1190	968	777	1620	1590	1820	1180	1590	1560	1133.33	1196.67	978.333	1443.33	1676.67	0.0784491	0.729638
918.439	8.8/16.76	2	1.0,0.99	K.TPS[166.9984]PAPAAK	YCR088W	ABP1	477000000	498000000	465000000	325000000	665000000	581000000	824000000	1090000000	797000000	531000000	568000000	561000000	462000000	522000000	453000000	577000000	639000000	596000000	477	498	465	325	665	581	824	1090	797	531	568	561	462	522	453	577	639	596	523.667	903.667	553.333	604	479	0.787142	0.947786
1619.76	24.31/26.06	3	0.74	K.KSFT[181.0140]PSKS[166.9984]PAPVSK	YCR088W	ABP1	77100000	95100000	138000000	48300000	44000000	36900000	58400000	59200000	48800000	48200000	34000000	28500000	59100000	45400000	72300000	50000000	36700000	50900000	77.1	95.1	138	48.3	44	36.9	58.4	59.2	48.8	48.2	34	28.5	59.1	45.4	72.3	50	36.7	50.9	43.0667	55.4667	36.9	45.8667	58.9333	0.365049	0.941875
2741.31	57.24/60.8	3	1	R.NVAS[166.9984]GAPVQKEEPEQEEIAPSLPSR	YCR088W	ABP1	290000000	231000000	54400000	146000000	267000000	221000000	361000000	336000000	316000000	166000000	127000000	98200000	234000000	189000000	225000000	160000000	166000000	106000000	290	231	54.4	146	267	221	361	336	316	166	127	98.2	234	189	225	160	166	106	211.333	337.667	130.4	144	216	0.676079	0.94402
1539.8	10.39/13.8	3	0.99	K.KSFTPSKS[166.9984]PAPVSK	YCR088W	ABP1	9.59019e+06	11900000	8.38273e+06	4.90283e+06	27400000	28400000	7.67766e+06	13000000	19700000	15000000	542563	11300000	27800000	348139	6.38992e+06	7.23452e+06	522696	709611	9.59019	11.9	8.38273	4.90283	27.4	28.4	7.67766	13	19.7	15	0.542563	11.3	27.8	0.348139	6.38992	7.23452	0.522696	0.709611	20.2343	13.4592	8.94752	2.82228	11.5127	-0.588206	0.515944
3448.72	65.11	3	0.89	R.NVASGAPVQKEEPEQEEIAPSLPSRNS[166.9984]IPAPK	YCR088W	ABP1	309000000	241000000	331000000	401000000	363000000	357000000	316000000	327000000	336000000	340000000	337000000	316000000	237000000	93300000	301000000	311000000	306000000	103000000	309	241	331	401	363	357	316	327	336	340	337	316	237	93.3	301	311	306	103	373.667	326.333	331	240	210.433	-0.195406	0.941141
2665.11	31.18	3	0.99	R.GDNTGDQNAVEKS[166.9984]DFEKSDTEGSR	YOR239W	ABP140	181000000	171000000	175000000	735479	517465	634946	146000000	156000000	133000000	736869	542563	482668	132000000	155000000	135000000	129000000	112000000	108000000	181	171	175	0.735479	0.517465	0.634946	146	156	133	0.736869	0.542563	0.482668	132	155	135	129	112	108	0.629297	145	0.587367	116.333	140.667	7.8481	0.997881
1932.77	31.01/34.37	2	0.77	R.GDNTGDQNAVEKS[166.9984]DFEK	YOR239W	ABP140	13700000	10900000	9.42936e+06	735479	517465	634946	549601	513161	555429	5.14666e+06	542563	482668	565924	348139	607363	728001	522696	709611	13.7	10.9	9.42936	0.735479	0.517465	0.634946	0.549601	0.513161	0.555429	5.14666	0.542563	0.482668	0.565924	0.348139	0.607363	0.728001	0.522696	0.709611	0.629297	0.539397	2.0573	0.653436	0.507142	-0.222393	0.712062
1932.82	26.25	3	0.97	R.GDNTGDQNAVEKS[166.9984]DFEK	YOR239W	ABP140	497770	419669	564016	735479	517465	634946	5.10444e+06	38000000	555429	5.03215e+06	542563	482668	20600000	6.89468e+06	12900000	4.86722e+06	28400000	6.68121e+06	0.49777	0.419669	0.564016	0.735479	0.517465	0.634946	5.10444	38	0.555429	5.03215	0.542563	0.482668	20.6	6.89468	12.9	4.86722	28.4	6.68121	0.629297	14.5533	2.01913	0.653436	13.4649	4.53146	0.640768
1436.56	6.46/13.18	2	0.74	K.SDFEKS[166.9984]DTEGSR	YOR239W	ABP140	206000000	192000000	180000000	122000000	147000000	131000000	187000000	197000000	189000000	112000000	14100000	88900000	189000000	179000000	188000000	153000000	161000000	165000000	206	192	180	122	147	131	187	197	189	112	14.1	88.9	189	179	188	153	161	165	133.333	191	71.6667	159.667	185.333	0.518535	0.992235
2058.97	87.41/88.7	2,3	1	R.AVS[166.9984]VSDLSYVANSQSSPLR	YNR016C	ACC1	497770	419669	564016	143000000	517465	634946	549601	513161	555429	736869	1440000000	482668	565924	9.27196e+06	27100000	728001	44900000	709611	0.49777	0.419669	0.564016	143	0.517465	0.634946	0.549601	0.513161	0.555429	0.736869	1440	0.482668	0.565924	9.27196	27.1	0.728001	44.9	0.709611	48.0508	0.539397	480.407	15.4459	12.3126	-6.47707	0.577648
2058.99	82.28/83.41	2,3	1.0,0.99	R.AVS[166.9984]VSDLSYVANSQSSPLR	YNR016C	ACC1	15900000000	14800000000	11900000000	6400000000	25500000000	19100000000	16300000000	18000000000	24400000000	8030000000	6110000000	5180000000	14600000000	18800000000	16100000000	21000000000	8710000000	9520000000	15900	14800	11900	6400	25500	19100	16300	18000	24400	8030	6110	5180	14600	18800	16100	21000	8710	9520	17000	19566.7	6440	15.4459	16500	0.202863	0.293958
2018.94	79.54	3	0.83	K.S[166.9984]PTLHSTS[166.9984]PLPDEIIPR	YLR131C	ACE2	73200000	79800000	59700000	68700000	47300000	39400000	549601	16700000	555429	51000000	42400000	30500000	565924	348139	607363	51700000	31900000	35200000	73.2	79.8	59.7	68.7	47.3	39.4	0.549601	16.7	0.555429	51	42.4	30.5	0.565924	0.348139	0.607363	51.7	31.9	35.2	51.8	5.93501	41.3	39.6	0.507142	-3.12563	0.983188
1310.49	45.82/50.56	2	0.75	K.TS[166.9984]PGGLS[166.9984]IS[166.9984]PR	YLR131C	ACE2	217000000	228000000	228000000	117000000	167000000	131000000	35200000	40500000	40900000	125000000	45600000	57600000	21500000	348139	607363	80900000	522696	709611	217	228	228	117	167	131	35.2	40.5	40.9	125	45.6	57.6	21.5	0.348139	0.607363	80.9	0.522696	0.709611	138.333	38.8667	76.0667	27.3774	7.48517	-1.83154	0.979621
1230.52	44.99/45.98	2	0.91,1.0	K.TS[166.9984]PGGLSIS[166.9984]PR	YLR131C	ACE2	597000000	636000000	596000000	361000000	435000000	347000000	154000000	175000000	148000000	376000000	283000000	288000000	190000000	187000000	176000000	387000000	383000000	338000000	597	636	596	361	435	347	154	175	148	376	283	288	190	187	176	387	383	338	381	159	315.667	369.333	184.333	-1.26076	0.990146
2963.37	55.55/55.63	3,4	0.76	K.LVSGATNSNS[166.9984]KPGS[166.9984]PVILKT[181.0140]PAMQNGR	YLR131C	ACE2	600000000	586000000	574000000	399000000	360000000	475000000	151000000	221000000	165000000	417000000	311000000	274000000	241000000	154000000	174000000	430000000	338000000	357000000	600	586	574	399	360	475	151	221	165	417	311	274	241	154	174	430	338	357	411.333	179	334	375	189.667	-1.20035	0.992787
1272.65	86.5	2	1	R.DLDIPLVPS[166.9984]PK	YLR131C	ACE2	509000000	530000000	547000000	602000000	606000000	636000000	334000000	387000000	329000000	536000000	500000000	446000000	128000000	125000000	132000000	575000000	502000000	426000000	509	530	547	602	606	636	334	387	329	536	500	446	128	125	132	575	502	426	614.667	350	494	501	128.333	-0.812449	0.999173
2027.99	48.24/48.26	2,3	0.98,0.96	K.LVSGATNSNS[166.9984]KPGS[166.9984]PVILK	YLR131C	ACE2	1460000000	1710000000	1530000000	1160000000	1240000000	1130000000	897000000	883000000	854000000	960000000	638000000	713000000	499000000	444000000	521000000	648000000	623000000	557000000	1460	1710	1530	1160	1240	1130	897	883	854	960	638	713	499	444	521	648	623	557	1176.67	878	770.333	609.333	488	-0.422413	0.994072
1329.55	13.82/20.93	2,3	0.97	R.MSNTSINGS[166.9984]PSR	YLR131C	ACE2	375000000	44300000	92500000	489000000	452000000	468000000	394000000	409000000	398000000	205000000	240000000	583000000	227000000	212000000	222000000	561000000	382000000	480000000	375	44.3	92.5	489	452	468	394	409	398	205	240	583	227	212	222	561	382	480	469.667	400.333	342.667	474.333	220.333	-0.230435	0.987145
2107.97	53.62/55.0	2,3	0.96	K.LVSGATNS[166.9984]NS[166.9984]KPGS[166.9984]PVILK	YLR131C	ACE2	16300000	38000000	182000000	9.46753e+06	517465	634946	45200000	6.66162e+06	555429	92300000	74000000	156000000	115000000	190000000	139000000	206000000	173000000	133000000	16.3	38	182	9.46753	0.517465	0.634946	45.2	6.66162	0.555429	92.3	74	156	115	190	139	206	173	133	3.53998	17.4723	107.433	170.667	148	2.30326	0.575043
1230.56	40.87	2	0.88	K.KNS[166.9984]TGDNIFR	YLR131C	ACE2	497770	419669	564016	735479	517465	634946	549601	513161	555429	736869	542563	482668	565924	3.68782e+06	607363	728001	522696	709611	0.49777	0.419669	0.564016	0.735479	0.517465	0.634946	0.549601	0.513161	0.555429	0.736869	0.542563	0.482668	0.565924	3.68782	0.607363	0.728001	0.522696	0.709611	0.629297	0.539397	0.587367	0.653436	1.62037	-0.222393	0.712062
1150.55	39.98/42.44	2	0.93	K.TSPGGLSIS[166.9984]PR	YLR131C	ACE2	156000000	159000000	144000000	26000000	111000000	104000000	134000000	167000000	79000000	13600000	542563	92200000	565924	32000000	21600000	53400000	21800000	27500000	156	159	144	26	111	104	134	167	79	13.6	0.542563	92.2	0.565924	32	21.6	53.4	21.8	27.5	80.3333	126.667	35.4475	34.2333	18.0553	0.656966	0.716338
3175.55	75.47/84.58	3,4	0.91,0.83	R.NANALASSSVLPPIPGSSNNT[181.0140]PIKNS[166.9984]LPQK,R.NANALASSSVLPPIPGSS[166.9984]NNT[181.0140]PIKNSLPQK	YLR131C	ACE2	933000000	847000000	1080000000	757000000	728000000	547000000	348000000	343000000	330000000	765000000	340000000	502000000	381000000	395000000	302000000	739000000	552000000	507000000	933	847	1080	757	728	547	348	343	330	765	340	502	381	395	302	739	552	507	677.333	340.333	535.667	599.333	359.333	-0.992918	0.964785
2253.07	52.94/60.11	2,3	0.7	K.KSLLDS[166.9984]PHDT[181.0140]SPVKETIAR	YLR131C	ACE2	425000000	388000000	286000000	111000000	142000000	127000000	144000000	130000000	131000000	195000000	136000000	25000000	102000000	81700000	149000000	179000000	162000000	83100000	425	388	286	111	142	127	144	130	131	195	136	25	102	81.7	149	179	162	83.1	126.667	135	118.667	141.367	110.9	0.0919225	0.532438
2124.97	59.91/59.91	2,3	0.75,0.86	K.SLLDS[166.9984]PHDTS[166.9984]PVKETIAR	YLR131C	ACE2	2110000000	2400000000	1980000000	1170000000	1340000000	1160000000	1100000000	908000000	1080000000	1290000000	948000000	892000000	1120000000	1240000000	1060000000	989000000	979000000	978000000	2110	2400	1980	1170	1340	1160	1100	908	1080	1290	948	892	1120	1240	1060	989	979	978	1223.33	1029.33	1043.33	982	1140	-0.249107	0.916789
1042.49	43.82	2	0.97	R.S[166.9984]PFLVGTDK	YLR131C	ACE2	497770	419669	564016	12200000	8.6162e+06	634946	549601	513161	11200000	4.92212e+06	542563	51300000	6.79103e+06	6.52066e+06	607363	728001	522696	4.40583e+06	0.49777	0.419669	0.564016	12.2	8.6162	0.634946	0.549601	0.513161	11.2	4.92212	0.542563	51.3	6.79103	6.52066	0.607363	0.728001	0.522696	4.40583	7.15038	4.08759	18.9216	1.88551	4.63969	-0.806771	0.431678
1409.52	14.88/24.55	2,3	0.94	R.MSNTS[166.9984]INGS[166.9984]PSR	YLR131C	ACE2	110000000	139000000	305000000	67500000	110000000	119000000	60700000	101000000	59300000	107000000	37800000	66100000	95700000	90100000	64200000	98200000	77700000	68300000	110	139	305	67.5	110	119	60.7	101	59.3	107	37.8	66.1	95.7	90.1	64.2	98.2	77.7	68.3	98.8333	73.6667	70.3	81.4	83.3333	-0.423986	0.702628
2812.32	77.17	3	0.98	K.S[166.9984]INDFFSKPNNNVNSNINNTLPNR	YJR083C	ACF4	1080000000	1150000000	1330000000	373000000	437000000	323000000	812000000	888000000	656000000	642000000	350000000	295000000	910000000	772000000	723000000	433000000	550000000	525000000	1080	1150	1330	373	437	323	812	888	656	642	350	295	910	772	723	433	550	525	377.667	785.333	429	502.667	801.667	1.05619	0.986078
2683.23	64.66	3	0.96	R.STTNQS[166.9984]PVSDHASPISTDQDLIYK	YJR083C	ACF4	153000000	419669	58500000	735479	517465	634946	549601	513161	555429	736869	542563	51400000	158000000	201000000	170000000	728001	522696	709611	153	0.419669	58.5	0.735479	0.517465	0.634946	0.549601	0.513161	0.555429	0.736869	0.542563	51.4	158	201	170	0.728001	0.522696	0.709611	0.629297	0.539397	17.5598	0.653436	176.333	-0.222393	0.712062
1240.59	54.27	2	0.84	R.LAIPIS[166.9984]S[166.9984]PQR	YJR083C	ACF4	497770	419669	564016	735479	517465	634946	549601	513161	555429	736869	542563	11900000	565924	348139	607363	728001	522696	8.23115e+06	0.49777	0.419669	0.564016	0.735479	0.517465	0.634946	0.549601	0.513161	0.555429	0.736869	0.542563	11.9	0.565924	0.348139	0.607363	0.728001	0.522696	8.23115	0.629297	0.539397	4.39314	3.16062	0.507142	-0.222393	0.712062
1396.68	71.43/78.07	2	0.99	K.RLAIPIS[166.9984]S[166.9984]PQR	YJR083C	ACF4	497770	419669	564016	10100000	7.7046e+06	634946	549601	513161	555429	736869	12400000	482668	565924	348139	607363	9.41097e+06	522696	709611	0.49777	0.419669	0.564016	10.1	7.7046	0.634946	0.549601	0.513161	0.555429	0.736869	12.4	0.482668	0.565924	0.348139	0.607363	9.41097	0.522696	0.709611	6.14651	0.539397	4.53985	3.54776	0.507142	-3.51035	0.812844
1316.71	35.98	3	0.96	K.RLAIPISS[166.9984]PQR	YJR083C	ACF4	497770	419669	564016	14500000	517465	634946	549601	513161	555429	7.59595e+06	21500000	14500000	565924	348139	607363	728001	522696	709611	0.49777	0.419669	0.564016	14.5	0.517465	0.634946	0.549601	0.513161	0.555429	7.59595	21.5	14.5	0.565924	0.348139	0.607363	0.728001	0.522696	0.709611	5.21747	0.539397	14.532	0.653436	0.507142	-3.27393	0.58038
962.535	13.87/16.69	2	0.94	R.VTT[181.0140]PLKPK	YJR083C	ACF4	51200000	54100000	50100000	47000000	29800000	16000000	31800000	31200000	33000000	50400000	75900000	23300000	24800000	27200000	23100000	91300000	46900000	53400000	51.2	54.1	50.1	47	29.8	16	31.8	31.2	33	50.4	75.9	23.3	24.8	27.2	23.1	91.3	46.9	53.4	30.9333	32	49.8667	63.8667	25.0333	0.0489096	0.083741
2843.16	68.79/74.57	3	0.89	R.STTNQS[166.9984]PVS[166.9984]DHAS[166.9984]PISTDQDLIYK	YJR083C	ACF4	474000000	467000000	513000000	222000000	283000000	250000000	323000000	418000000	363000000	270000000	145000000	153000000	396000000	406000000	332000000	245000000	253000000	241000000	474	467	513	222	283	250	323	418	363	270	145	153	396	406	332	245	253	241	251.667	368	189.333	246.333	378	0.548192	0.969138
1160.61	55.98/59.01	2	0.94	R.LAIPISS[166.9984]PQR	YJR083C	ACF4	646000000	716000000	578000000	419000000	479000000	446000000	600000000	531000000	532000000	554000000	359000000	334000000	325000000	373000000	292000000	739000000	593000000	614000000	646	716	578	419	479	446	600	531	532	554	359	334	325	373	292	739	593	614	448	554.333	415.667	648.667	330	0.307255	0.976613
2763.2	55.16/68.67	3	0.94,0.91	R.STTNQS[166.9984]PVSDHAS[166.9984]PISTDQDLIYK,R.STTNQS[166.9984]PVS[166.9984]DHASPISTDQDLIYK	YJR083C	ACF4	559000000	487000000	506000000	253000000	284000000	255000000	278000000	255000000	216000000	311000000	83000000	105000000	406000000	81200000	357000000	241000000	161000000	174000000	559	487	506	253	284	255	278	255	216	311	83	105	406	81.2	357	241	161	174	264	249.667	166.333	192	281.4	-0.0805347	0.463636
1853.83	49.05	2	0.99	K.ESLGS[166.9984]PAVQDASISSGNR	YDL203C	ACK1	29500000	419669	24100000	47000000	38700000	45400000	48300000	22800000	51200000	37300000	20100000	14000000	21200000	38000000	28500000	29900000	30800000	26100000	29.5	0.419669	24.1	47	38.7	45.4	48.3	22.8	51.2	37.3	20.1	14	21.2	38	28.5	29.9	30.8	26.1	43.7	40.7667	23.8	28.9333	29.2333	-0.100243	0.219689
1066.49	9.94/15.35	2	0.72,0.96	K.GNELRS[166.9984]PSK	YPL267W	ACM1	161000000	190000000	162000000	112000000	138000000	148000000	121000000	504000000	468000000	188000000	132000000	74300000	345000000	393000000	354000000	233000000	241000000	177000000	161	190	162	112	138	148	121	504	468	188	132	74.3	345	393	354	233	241	177	132.667	364.333	131.433	217	364	1.45745	0.802589
1260.56	46.86	2	1	R.S[166.9984]QIDTDYALR	YPL267W	ACM1	96000000	76400000	99300000	65000000	65900000	69300000	39500000	46000000	44900000	61900000	542563	482668	53800000	60900000	52700000	97800000	95300000	89500000	96	76.4	99.3	65	65.9	69.3	39.5	46	44.9	61.9	0.542563	0.482668	53.8	60.9	52.7	97.8	95.3	89.5	66.7333	43.4667	20.9751	94.2	55.8	-0.618498	0.998716
1987.03	51.1/51.92	2,3	0.98	R.VAPEEHPVLLTEAPM[147.0354]NPK	YFL039C	ACT1	497770	419669	564016	154000000	142000000	124000000	549601	513161	38500000	105000000	294000000	297000000	125000000	173000000	126000000	63300000	138000000	130000000	0.49777	0.419669	0.564016	154	142	124	0.549601	0.513161	38.5	105	294	297	125	173	126	63.3	138	130	140	13.1876	232	110.433	141.333	-3.40817	0.99806
1430.61	20.06	2	0.97	K.RES[166.9984]IANNSSDMK	YMR300C	ADE4	497770	419669	564016	8.69932e+06	517465	12700000	7.42688e+06	6.20733e+06	16600000	4.61321e+06	542563	482668	565924	348139	607363	728001	13400000	16700000	0.49777	0.419669	0.564016	8.69932	0.517465	12.7	7.42688	6.20733	16.6	4.61321	0.542563	0.482668	0.565924	0.348139	0.607363	0.728001	13.4	16.7	7.3056	10.0781	1.87948	10.276	0.507142	0.464146	0.400958
1039.44	5.2/5.84	2	0.73	R.EAS[166.9984]TQEPAK	YCL058W-A	ADF1	33200000	34100000	35800000	2.29537e+06	11800000	10400000	3.96201e+06	2.32695e+06	2.28738e+06	51100000	35600000	39300000	29300000	18400000	29200000	93400000	160000000	45200000	33.2	34.1	35.8	2.29537	11.8	10.4	3.96201	2.32695	2.28738	51.1	35.6	39.3	29.3	18.4	29.2	93.4	160	45.2	8.16512	2.85878	42	99.5333	25.6333	-1.51408	0.787876
1401.75	34.89/35.43	2,3	1	R.ANGTTVLVGM[147.0354]PAGAK	YOL086C	ADH1	4.20658e+06	419669	564016	130000000	135000000	118000000	549601	10300000	50000000	109000000	275000000	270000000	263000000	142000000	143000000	69300000	122000000	115000000	4.20658	0.419669	0.564016	130	135	118	0.549601	10.3	50	109	275	270	263	142	143	69.3	122	115	127.667	20.2832	218	102.1	182.667	-2.65402	0.987561
920.51	35.75/40.43	2	0.99	R.GLVKS[166.9984]PIK	YMR303C	ADH2	497770	419669	564016	735479	517465	634946	549601	513161	555429	736869	44900000	23200000	565924	348139	607363	728001	5.08878e+06	709611	0.49777	0.419669	0.564016	0.735479	0.517465	0.634946	0.549601	0.513161	0.555429	0.736869	44.9	23.2	0.565924	0.348139	0.607363	0.728001	5.08878	0.709611	0.629297	0.539397	22.9456	2.17547	0.507142	-0.222393	0.712062
1330.65	66.95/69.88	2	1	K.S[166.9984]ISIVGSYVGNR,K.SIS[166.9984]IVGSYVGNR	YMR303C	ADH2	46800000	34000000	47800000	735479	517465	634946	69600000	72800000	148000000	736869	542563	482668	25400000	348139	607363	13400000	24500000	8.6588e+06	46.8	34	47.8	0.735479	0.517465	0.634946	69.6	72.8	148	0.736869	0.542563	0.482668	25.4	0.348139	0.607363	13.4	24.5	8.6588	0.629297	96.8	0.587367	15.5196	8.78517	7.26512	0.935806
920.522	25.07/27.1	2	0.95,0.99	R.GLVKS[166.9984]PIK	YMR303C	ADH2	91600000	85700000	90000000	127000000	106000000	99900000	92600000	91700000	95600000	114000000	222000000	175000000	82300000	92200000	82100000	134000000	145000000	135000000	91.6	85.7	90	127	106	99.9	92.6	91.7	95.6	114	222	175	82.3	92.2	82.1	134	145	135	110.967	93.3	170.333	2.17547	85.5333	-0.250177	0.838226
1925.84	34.03/34.17	2,3	0.89	R.S[166.9984]LLRDEEDVEGTDGRR	YCR011C	ADP1	497770	419669	8.73022e+06	735479	517465	634946	8.80208e+06	35100000	33200000	736869	542563	482668	8.57641e+06	6.82902e+06	17700000	16500000	8.18663e+06	15500000	0.49777	0.419669	8.73022	0.735479	0.517465	0.634946	8.80208	35.1	33.2	0.736869	0.542563	0.482668	8.57641	6.82902	17.7	16.5	8.18663	15.5	0.629297	25.7007	0.587367	13.3955	11.0351	5.35192	0.902372
1769.76	46.08/48.59	2,3,4	0.99	R.S[166.9984]LLRDEEDVEGTDGR	YCR011C	ADP1	67900000	48300000	80000000	49500000	35800000	53000000	79500000	73500000	16700000	70300000	63400000	16000000	57200000	36800000	20200000	80200000	16500000	35500000	67.9	48.3	80	49.5	35.8	53	79.5	73.5	16.7	70.3	63.4	16	57.2	36.8	20.2	80.2	16.5	35.5	46.1	56.5667	49.9	44.0667	38.0667	0.295185	0.342294
1437.71	86.97	2	0.95	K.FST[181.0140]PELVPLDLK	YDR216W	ADR1	497770	419669	564016	735479	517465	634946	549601	513161	555429	736869	542563	6.28731e+06	565924	348139	607363	728001	522696	709611	0.49777	0.419669	0.564016	0.735479	0.517465	0.634946	0.549601	0.513161	0.555429	0.736869	0.542563	6.28731	0.565924	0.348139	0.607363	0.728001	0.522696	0.709611	0.629297	0.539397	2.52225	0.653436	0.507142	-0.222393	0.712062
1922.82	38.06/56.55	2,3	0.99	K.LPESANNYTYSSGSPT[181.0140]R,K.LPESANNYTYSSGS[166.9984]PTR	YDR216W	ADR1	36600000	13200000	564016	330000000	339000000	289000000	482000000	23000000	589000000	387000000	323000000	323000000	476000000	435000000	451000000	420000000	340000000	302000000	36.6	13.2	0.564016	330	339	289	482	23	589	387	323	323	476	435	451	420	340	302	319.333	364.667	344.333	354	454	0.191515	0.181226
3583.65	60.89/63.09	3	0.99	K.INDDELEYAS[166.9984]PSNATVTNGPQTSPDQTSSIKPK	YGL071W	AFT1	397000000	438000000	520000000	367000000	473000000	370000000	387000000	446000000	380000000	368000000	368000000	379000000	379000000	382000000	315000000	204000000	156000000	221000000	397	438	520	367	473	370	387	446	380	368	368	379	379	382	315	204	156	221	403.333	404.333	371.667	193.667	358.667	0.0035725	0.0182048
1631.78	37.76	2	0.97	K.TQTQPPSHLLSTS[166.9984]R	YIL044C	AGE2	497770	419669	564016	735479	517465	634946	549601	9.97631e+06	555429	736869	9.68574e+06	17100000	565924	348139	607363	728001	522696	709611	0.49777	0.419669	0.564016	0.735479	0.517465	0.634946	0.549601	9.97631	0.555429	0.736869	9.68574	17.1	0.565924	0.348139	0.607363	0.728001	0.522696	0.709611	0.629297	3.69378	9.1742	0.653436	0.507142	2.55328	0.56782
1669.84	70.26/85.24	2	0.98,0.99	R.S[166.9984]NTSLLNLQVSSLSK	YIL044C	AGE2	192000000	209000000	237000000	205000000	194000000	203000000	405000000	401000000	355000000	354000000	273000000	235000000	400000000	365000000	307000000	346000000	305000000	220000000	192	209	237	205	194	203	405	401	355	354	273	235	400	365	307	346	305	220	200.667	387	287.333	290.333	357.333	0.947533	0.994404
1522.62	11.76/11.95	2,3	0.98	K.NES[166.9984]SDNIGANTGHK	YCL025C	AGP1	497770	419669	564016	735479	8.81018e+06	11900000	549601	5.68772e+06	18200000	736869	542563	482668	16800000	25200000	11400000	20600000	9.06199e+06	709611	0.49777	0.419669	0.564016	0.735479	8.81018	11.9	0.549601	5.68772	18.2	0.736869	0.542563	0.482668	16.8	25.2	11.4	20.6	9.06199	0.709611	7.14855	8.14577	0.587367	10.1239	17.8	0.188401	0.118492
1366.56	41.44/45.18	2	0.77	K.FLDNY[243.0297]TEEEK	Q0075	AI5_BETa	3.27132e+06	419669	564016	735479	517465	634946	549601	513161	16500000	736869	542563	482668	565924	13200000	22900000	17700000	5.98061e+06	7.56035e+06	3.27132	0.419669	0.564016	0.735479	0.517465	0.634946	0.549601	0.513161	16.5	0.736869	0.542563	0.482668	0.565924	13.2	22.9	17.7	5.98061	7.56035	0.629297	5.85425	0.587367	10.4137	12.222	3.21767	0.570202
1620.72	19.18/21.08	2,3	0.8	K.SIPEEQREQS[166.9984]PNK	YIR003W	AIM21	13900000	6.52613e+06	15700000	11300000	9.03318e+06	6.62449e+06	16600000	4.30716e+06	555429	4.04797e+06	4.58699e+06	9.31109e+06	3.55062e+06	348139	607363	728001	9.4256e+06	13000000	13.9	6.52613	15.7	11.3	9.03318	6.62449	16.6	4.30716	0.555429	4.04797	4.58699	9.31109	3.55062	0.348139	0.607363	0.728001	9.4256	13	8.98589	7.1542	5.98202	7.71787	1.50204	-0.328871	0.253557
1784.84	33.93/42.87	2,3	0.86,0.83,0.99	K.ANS[166.9984]EPPTPAGTPNVPTR	YIR003W	AIM21	278000000	245000000	269000000	480000000	494000000	491000000	4130000000	4260000000	4170000000	343000000	412000000	356000000	2860000000	3010000000	2910000000	413000000	376000000	345000000	278	245	269	480	494	491	4130	4260	4170	343	412	356	2860	3010	2910	413	376	345	488.333	4186.67	370.333	0.653436	2926.67	3.09986	0.99991
1916.85	31.69/45.53	2,3	0.97,0.94,0.99	R.RSTT[181.0140]EELNNVMNNTSK,R.RST[181.0140]TEELNNVMNNTSK	YIR003W	AIM21	123000000	83900000	149000000	185000000	140000000	303000000	1850000000	1750000000	1650000000	189000000	226000000	243000000	1030000000	1000000000	960000000	274000000	197000000	163000000	123	83.9	149	185	140	303	1850	1750	1650	189	226	243	1030	1000	960	274	197	163	209.333	1750	219.333	211.333	996.667	3.06348	0.999958
1375.62	30.96	2	0.97	K.HPESS[166.9984]LEELQK	YIR003W	AIM21	497770	62100000	564016	73500000	81200000	634946	291000000	308000000	284000000	736869	102000000	75900000	238000000	250000000	230000000	105000000	122000000	709611	0.49777	62.1	0.564016	73.5	81.2	0.634946	291	308	284	0.736869	102	75.9	238	250	230	105	122	0.709611	51.7783	294.333	59.5456	75.9032	239.333	2.50703	0.992586
1760.75	54.18/63.34	2,3	0.88,0.99	R.ST[181.0140]TEELNNVMNNTSK,R.STT[181.0140]EELNNVMNNTSK	YIR003W	AIM21	603000000	166000000	114000000	155000000	302000000	203000000	988000000	1070000000	747000000	179000000	164000000	274000000	1030000000	791000000	619000000	398000000	485000000	328000000	603	166	114	155	302	203	988	1070	747	179	164	274	1030	791	619	398	485	328	220	935	205.667	403.667	813.333	2.08746	0.991414
2191.81	47.1/50.47	2,3	0.99	K.IFQNPT[181.0140]DEES[166.9984]TTS[166.9984]LNEK	YIR003W	AIM21	337000000	301000000	320000000	280000000	317000000	294000000	893000000	985000000	948000000	307000000	542563	482668	1190000000	856000000	1040000000	316000000	268000000	287000000	337	301	320	280	317	294	893	985	948	307	0.542563	0.482668	1190	856	1040	316	268	287	297	942	102.675	290.333	1028.67	1.66526	0.999557
1960.88	45.28/58.07	2,3	0.98,0.89,0.95,0.99	R.KAIS[166.9984]EES[166.9984]LSPSEAIANR	YIR003W	AIM21	174000000	210000000	241000000	194000000	256000000	137000000	450000000	502000000	626000000	292000000	124000000	123000000	399000000	562000000	520000000	259000000	131000000	202000000	174	210	241	194	256	137	450	502	626	292	124	123	399	562	520	259	131	202	195.667	526	179.667	197.333	493.667	1.42666	0.990868
1996.81	53.4/54.38	2,3	0.99	R.RST[181.0140]T[181.0140]EELNNVMNNTSK,R.RS[166.9984]T[181.0140]TEELNNVMNNTSK	YIR003W	AIM21	10900000	10200000	35400000	26900000	60300000	42900000	701000000	764000000	710000000	70300000	542563	482668	459000000	348139	388000000	15600000	31000000	36000000	10.9	10.2	35.4	26.9	60.3	42.9	701	764	710	70.3	0.542563	0.482668	459	0.348139	388	15.6	31	36	43.3667	725	23.7751	27.5333	282.449	4.06332	0.999908
1864.79	38.35/40.24	2,3	0.98,0.97	K.ANS[166.9984]EPPT[181.0140]PAGTPNVPTR	YIR003W	AIM21	70500000	60700000	116000000	25700000	39800000	58400000	168000000	177000000	112000000	52700000	7.30689e+06	20800000	25000000	660000000	612000000	53800000	53700000	65600000	70.5	60.7	116	25.7	39.8	58.4	168	177	112	52.7	7.30689	20.8	25	660	612	53.8	53.7	65.6	41.3	152.333	26.9356	57.7	432.333	1.88302	0.981846
1170.53	9.56	2	0.94	K.KLSS[166.9984]PDTESK	YIR003W	AIM21	9.12819e+06	15700000	9.75716e+06	7.92639e+06	517465	3.7163e+06	67600000	41600000	50900000	46700000	36800000	22800000	12200000	25700000	48200000	102000000	27100000	40100000	9.12819	15.7	9.75716	7.92639	0.517465	3.7163	67.6	41.6	50.9	46.7	36.8	22.8	12.2	25.7	48.2	102	27.1	40.1	4.05338	53.3667	35.4333	56.4	28.7	3.71874	0.982932
1832.78	63.56	2	0.97	K.AIS[166.9984]EES[166.9984]LSPSEAIANR	YIR003W	AIM21	74200000	75700000	101000000	104000000	98500000	101000000	197000000	126000000	184000000	157000000	17400000	29900000	208000000	249000000	200000000	122000000	135000000	136000000	74.2	75.7	101	104	98.5	101	197	126	184	157	17.4	29.9	208	249	200	122	135	136	101.167	169	68.1	131	219	0.740289	0.910978
1784.81	55.93	2	0.98	K.ANS[166.9984]EPPTPAGTPNVPTR	YIR003W	AIM21	16900000	17800000	564016	735479	37200000	634946	549601	513161	555429	736869	19300000	482668	565924	348139	607363	728001	522696	709611	16.9	17.8	0.564016	0.735479	37.2	0.634946	0.549601	0.513161	0.555429	0.736869	19.3	0.482668	0.565924	0.348139	0.607363	0.728001	0.522696	0.709611	12.8568	0.539397	6.83985	0.653436	0.507142	-4.57504	0.581933
2031.9	48.56/63.32	2,3	0.98,1.0	K.IFQNPTDEESTTS[166.9984]LNEK,K.IFQNPT[181.0140]DEESTTSLNEK	YIR003W	AIM21	1370000000	1920000000	1700000000	1230000000	1170000000	1010000000	1130000000	1230000000	1170000000	1030000000	837000000	748000000	759000000	656000000	664000000	1200000000	1220000000	946000000	1370	1920	1700	1230	1170	1010	1130	1230	1170	1030	837	748	759	656	664	1200	1220	946	1136.67	1176.67	871.667	1122	693	0.0498964	0.380496
2111.85	46.38/52.17	2,3	1.0,0.99	K.IFQNPT[181.0140]DEESTTS[166.9984]LNEK	YIR003W	AIM21	471000000	486000000	457000000	505000000	481000000	407000000	621000000	648000000	681000000	441000000	267000000	235000000	464000000	470000000	446000000	447000000	427000000	360000000	471	486	457	505	481	407	621	648	681	441	267	235	464	470	446	447	427	360	464.333	650	314.333	411.333	460	0.485279	0.989937
1752.81	60.57/61.77	2,3	0.99	K.AISEESLS[166.9984]PSEAIANR	YIR003W	AIM21	234000000	236000000	198000000	347000000	393000000	322000000	382000000	442000000	445000000	311000000	164000000	225000000	230000000	212000000	274000000	403000000	363000000	374000000	234	236	198	347	393	322	382	442	445	311	164	225	230	212	274	403	363	374	354	423	233.333	380	238.667	0.256908	0.922499
2012.8	25.91/37.56	2,3	0.94,0.91,0.99	K.SNNEVTEHS[166.9984]DSEDLTEK	YIR003W	AIM21	4830000000	4660000000	5210000000	4060000000	3640000000	3400000000	4630000000	5100000000	4660000000	4340000000	3740000000	3520000000	5240000000	4730000000	5440000000	4490000000	4040000000	4000000000	4830	4660	5210	4060	3640	3400	4630	5100	4660	4340	3740	3520	5240	4730	5440	4490	4040	4000	3700	4796.67	3866.67	4176.67	5136.67	0.374507	0.987469
2315.02	77.11/87.86	2,3	1	R.EQS[166.9984]PNKMEAALC[160.0306]PFELDEK	YIR003W	AIM21	76700000	31700000	15200000	95200000	128000000	18300000	82300000	278000000	111000000	90100000	146000000	73400000	150000000	196000000	237000000	208000000	178000000	709611	76.7	31.7	15.2	95.2	128	18.3	82.3	278	111	90.1	146	73.4	150	196	237	208	178	0.709611	80.5	157.1	103.167	128.903	194.333	0.964622	0.652497
1674.69	37.1	2	0.93	K.VKDSS[166.9984]PVPS[166.9984]DLDEK	YBR108W	AIM3	192000000	224000000	224000000	131000000	146000000	144000000	272000000	296000000	373000000	163000000	126000000	128000000	349000000	318000000	331000000	193000000	157000000	179000000	192	224	224	131	146	144	272	296	373	163	126	128	349	318	331	193	157	179	140.333	313.667	139	176.333	332.667	1.16037	0.972825
1564.77	36	2	1	K.IQPNTT[181.0140]SSAASLPAK	YBR108W	AIM3	50700000	51800000	56600000	11000000	36500000	34900000	68100000	100000000	77000000	40700000	51700000	47500000	58900000	55700000	34400000	24000000	46800000	69800000	50.7	51.8	56.6	11	36.5	34.9	68.1	100	77	40.7	51.7	47.5	58.9	55.7	34.4	24	46.8	69.8	27.4667	81.7	46.6333	46.8667	49.6667	1.57265	0.986907
1594.73	31.42/32.47	2	0.91,0.77	K.VKDS[166.9984]SPVPSDLDEK,K.VKDSS[166.9984]PVPSDLDEK	YBR108W	AIM3	141000000	152000000	136000000	115000000	150000000	120000000	263000000	296000000	243000000	133000000	118000000	130000000	212000000	195000000	193000000	171000000	183000000	171000000	141	152	136	115	150	120	263	296	243	133	118	130	212	195	193	171	183	171	128.333	267.333	127	175	200	1.05874	0.99727
2033.86	84.26/89.35	2	0.99	R.AYS[166.9984]GDISAADDNLNPFER	YBR108W	AIM3	201000000	187000000	74100000	167000000	130000000	188000000	226000000	355000000	280000000	244000000	222000000	176000000	553000000	445000000	229000000	321000000	359000000	308000000	201	187	74.1	167	130	188	226	355	280	244	222	176	553	445	229	321	359	308	161.667	287	214	329.333	409	0.828028	0.939148
1128.56	15.9/22.5	2	0.99	K.RAPT[181.0140]PPAPSR	YBR108W	AIM3	33400000	51200000	35400000	35600000	33500000	36900000	50900000	47700000	65000000	34400000	29000000	42900000	39800000	41300000	38100000	54000000	45900000	38700000	33.4	51.2	35.4	35.6	33.5	36.9	50.9	47.7	65	34.4	29	42.9	39.8	41.3	38.1	54	45.9	38.7	35.3333	54.5333	35.4333	46.2	39.7333	0.626108	0.935744
1319.6	49.66	2	0.91	R.KQS[166.9984]DLS[166.9984]ITLR	YPL158C	AIM44	64400000	27500000	64400000	13900000	47200000	55300000	45500000	40700000	51500000	30700000	28100000	38500000	10000000	9.88016e+06	607363	728001	7.0375e+06	709611	64.4	27.5	64.4	13.9	47.2	55.3	45.5	40.7	51.5	30.7	28.1	38.5	10	9.88016	0.607363	0.728001	7.0375	0.709611	38.8	45.9	32.4333	2.82504	6.82917	0.242438	0.364379
2083.94	79.26	2	0.99	K.LIEVSSGLEDDS[166.9984]DVEELR	YDR063W	AIM7	497770	20200000	564016	165000000	102000000	85100000	74800000	159000000	58300000	736869	102000000	71400000	112000000	36600000	68500000	166000000	128000000	709611	0.49777	20.2	0.564016	165	102	85.1	74.8	159	58.3	0.736869	102	71.4	112	36.6	68.5	166	128	0.709611	117.367	97.3667	58.0456	98.2365	72.3667	-0.269523	0.358922
1522.6	15.17/21.35	2	0.99	K.DTT[181.0140]PTGSDSSSFNK	YIL079C	AIR1	200000000	124000000	107000000	57300000	68000000	63100000	127000000	140000000	122000000	69000000	68600000	49700000	120000000	126000000	121000000	106000000	123000000	103000000	200	124	107	57.3	68	63.1	127	140	122	69	68.6	49.7	120	126	121	106	123	103	62.8	129.667	62.4333	110.667	122.333	1.04597	0.998729
1849.86	56.81/62.65	2,3	0.95,0.97	K.NTAPFVVDTAPT[181.0140]TPPDK,K.NTAPFVVDTAPTT[181.0140]PPDK	YDL175C	AIR2	99200000	96500000	98500000	116000000	143000000	98400000	141000000	156000000	127000000	69500000	105000000	141000000	99400000	89800000	89000000	83900000	149000000	68500000	99.2	96.5	98.5	116	143	98.4	141	156	127	69.5	105	141	99.4	89.8	89	83.9	149	68.5	119.133	141.333	105.167	100.467	92.7333	0.246525	0.764766
882.377	25.1/27.01	2	0.95	K.S[166.9984]NNPFPK	YBR059C	AKL1	53300000	54900000	50600000	46900000	42400000	41600000	83600000	107000000	87100000	50500000	21100000	27400000	80300000	101000000	79900000	61800000	51500000	47000000	53.3	54.9	50.6	46.9	42.4	41.6	83.6	107	87.1	50.5	21.1	27.4	80.3	101	79.9	61.8	51.5	47	43.6333	92.5667	33	53.4333	87.0667	1.08506	0.982491
1963.85	55.25/56.31	2,3	0.99	K.STSYGAATIGS[166.9984]DEALANEK	YBR059C	AKL1	497770	17200000	564016	735479	517465	634946	13400000	13600000	555429	736869	542563	482668	403000000	264000000	498000000	728001	522696	709611	0.49777	17.2	0.564016	0.735479	0.517465	0.634946	13.4	13.6	0.555429	0.736869	0.542563	0.482668	403	264	498	0.728001	0.522696	0.709611	0.629297	9.18514	0.587367	0.653436	388.333	3.86749	0.814147
1590.61	23.11/26.74	2,3	0.94,0.97	K.QSS[166.9984]DPTISEQS[166.9984]PR	YBR059C	AKL1	60900000	20700000	18000000	32600000	517465	16100000	47300000	126000000	7.43673e+06	54900000	46600000	27700000	66700000	53100000	44400000	59300000	33200000	35200000	60.9	20.7	18	32.6	0.517465	16.1	47.3	126	7.43673	54.9	46.6	27.7	66.7	53.1	44.4	59.3	33.2	35.2	16.4058	60.2456	43.0667	42.5667	54.7333	1.87665	0.665325
1510.64	22.33/34.74	2	0.98	K.QSS[166.9984]DPTISEQSPR,K.QSSDPTISEQS[166.9984]PR	YBR059C	AKL1	584000000	631000000	589000000	372000000	566000000	475000000	725000000	820000000	799000000	490000000	540000000	404000000	662000000	680000000	637000000	480000000	463000000	430000000	584	631	589	372	566	475	725	820	799	490	540	404	662	680	637	480	463	430	471	781.333	478	457.667	659.667	0.730211	0.98381
1166.56	27.17/31.5	2,3	0.92,0.89	R.ARQS[166.9984]LDLER	YBR059C	AKL1	150000000	141000000	154000000	159000000	172000000	145000000	311000000	259000000	249000000	182000000	170000000	122000000	103000000	191000000	176000000	164000000	178000000	146000000	150	141	154	159	172	145	311	259	249	182	170	122	103	191	176	164	178	146	158.667	273	158	162.667	156.667	0.782902	0.983699
939.421	32.84/33.6	2	0.94	R.QS[166.9984]LDLER	YBR059C	AKL1	25600000	27000000	22900000	28100000	29000000	24700000	549601	56300000	47900000	26800000	5.56094e+06	9.34751e+06	32900000	31800000	31600000	22900000	22100000	23300000	25.6	27	22.9	28.1	29	24.7	0.549601	56.3	47.9	26.8	5.56094	9.34751	32.9	31.8	31.6	22.9	22.1	23.3	27.2667	34.9165	13.9028	22.7667	32.1	0.356772	0.297243
2967.31	48.67/55.71	3,4	0.99	R.TTSNANSSGTANNPQEINTIQS[166.9984]PGIEDK	YBR059C	AKL1	530000000	618000000	478000000	257000000	411000000	439000000	473000000	619000000	594000000	375000000	185000000	393000000	140000000	293000000	587000000	404000000	180000000	129000000	530	618	478	257	411	439	473	619	594	375	185	393	140	293	587	404	180	129	369	562	317.667	237.667	340	0.606949	0.941138
2991.25	39.15	3	0.96	R.S[166.9984]GNEEESGNEQVNHNDEAEEDPLLTR	YDR264C	AKR1	497770	419669	564016	735479	517465	634946	549601	513161	14800000	736869	542563	482668	25500000	348139	607363	728001	522696	709611	0.49777	0.419669	0.564016	0.735479	0.517465	0.634946	0.549601	0.513161	14.8	0.736869	0.542563	0.482668	25.5	0.348139	0.607363	0.728001	0.522696	0.709611	0.629297	5.28759	0.587367	512.667	8.8185	3.0708	0.569341
2991.21	51.35/62.12	3	0.97	R.S[166.9984]GNEEESGNEQVNHNDEAEEDPLLTR	YDR264C	AKR1	1090000000	1030000000	889000000	729000000	619000000	633000000	740000000	860000000	704000000	661000000	457000000	452000000	808000000	799000000	728000000	587000000	521000000	430000000	1090	1030	889	729	619	633	740	860	704	661	457	452	808	799	728	587	521	430	660.333	768	523.333	512.667	778.333	0.217912	0.85416
3071.18	55.9/68.14	3	1	R.S[166.9984]GNEEES[166.9984]GNEQVNHNDEAEEDPLLTR	YDR264C	AKR1	687000000	760000000	609000000	341000000	800000000	348000000	524000000	507000000	37000000	408000000	291000000	312000000	649000000	589000000	568000000	25400000	254000000	280000000	687	760	609	341	800	348	524	507	37	408	291	312	649	589	568	25.4	254	280	496.333	356	337	186.467	602	-0.479432	0.441209
3331.45	49.58/49.61	3,4	0.95,0.83	K.AIRS[166.9984]GNEEESGNEQVNHNDEAEEDPLLTR	YDR264C	AKR1	445000000	380000000	495000000	279000000	311000000	168000000	366000000	277000000	366000000	140000000	413000000	472000000	160000000	378000000	422000000	316000000	303000000	140000000	445	380	495	279	311	168	366	277	366	140	413	472	160	378	422	316	303	140	252.667	336.333	341.667	253	320	0.412656	0.804512
3411.43	53.51/57.69	3,4	1.0,0.99	K.AIRS[166.9984]GNEEES[166.9984]GNEQVNHNDEAEEDPLLTR	YDR264C	AKR1	1310000000	1220000000	1360000000	720000000	686000000	715000000	749000000	980000000	1040000000	963000000	667000000	423000000	1270000000	886000000	1120000000	563000000	480000000	574000000	1310	1220	1360	720	686	715	749	980	1040	963	667	423	1270	886	1120	563	480	574	707	923	684.333	539	1092	0.38462	0.866655
1442.69	22.93/24.37	2,3	0.96	K.SVAVDSSES[166.9984]NLKK	YPL061W	ALD6	20900000	18500000	10900000	5.19106e+06	15700000	634946	32600000	23300000	18500000	736869	3.56939e+06	482668	38600000	10500000	31900000	9.94748e+06	25700000	13500000	20.9	18.5	10.9	5.19106	15.7	0.634946	32.6	23.3	18.5	0.736869	3.56939	0.482668	38.6	10.5	31.9	9.94748	25.7	13.5	7.17533	24.8	1.59631	16.3825	27	1.78922	0.955425
2622.19	41.24	3	0.84	R.GDVT[181.0140]IAINC[160.0306]LRDAAAY[243.0297]ADKVNGR	YPL061W	ALD6	259000000	363000000	301000000	347000000	328000000	292000000	196000000	252000000	236000000	411000000	370000000	536000000	288000000	256000000	242000000	482000000	337000000	357000000	259	363	301	347	328	292	196	252	236	411	370	536	288	256	242	482	337	357	322.333	228	439	392	262	-0.49952	0.984734
1715.76	52.76/57.18	2,3	0.95	R.KMS[166.9984]FSGYS[166.9984]PKPISK	YOR175C	ALE1	315000000	177000000	246000000	142000000	96600000	99000000	137000000	100000000	115000000	292000000	159000000	190000000	236000000	294000000	204000000	203000000	178000000	139000000	315	177	246	142	96.6	99	137	100	115	292	159	190	236	294	204	203	178	139	112.533	117.333	213.667	173.333	244.667	0.0602605	0.193332
1635.78	39.31/48.37	3	0.95,0.74	R.KMS[166.9984]FSGYSPKPISK	YOR175C	ALE1	3.47218e+06	4.16588e+06	6.6678e+06	735479	517465	634946	6.83948e+06	513161	5.3881e+06	736869	145000000	151000000	565924	348139	607363	8.71014e+06	522696	709611	3.47218	4.16588	6.6678	0.735479	0.517465	0.634946	6.83948	0.513161	5.3881	0.736869	145	151	0.565924	0.348139	0.607363	8.71014	0.522696	0.709611	0.629297	4.24691	98.9123	3.31415	0.507142	2.7546	0.800902
1450.72	71.88/84.43	2	0.99	K.DISASS[166.9984]PNLGGILK	YOR175C	ALE1	767000000	823000000	819000000	609000000	502000000	586000000	761000000	759000000	588000000	714000000	606000000	545000000	442000000	507000000	452000000	870000000	780000000	709000000	767	823	819	609	502	586	761	759	588	714	606	545	442	507	452	870	780	709	565.667	702.667	621.667	786.333	467	0.312888	0.87558
1606.76	65.05	2	0.88	K.NKAS[166.9984]SSSLS[166.9984]LNVLK	YGL021W	ALK1	259000000	305000000	303000000	227000000	203000000	229000000	66900000	76400000	74900000	240000000	134000000	246000000	565924	44900000	607363	180000000	133000000	118000000	259	305	303	227	203	229	66.9	76.4	74.9	240	134	246	0.565924	44.9	0.607363	180	133	118	219.667	72.7333	206.667	143.667	15.3578	-1.59463	0.998703
1266.56	23.3/25.11	2	0.86	R.RDS[166.9984]MTPVEPR	YGL021W	ALK1	33000000	30200000	33600000	36000000	26300000	21700000	58600000	16900000	91900000	35800000	40900000	31000000	9.89496e+06	13300000	17600000	27200000	34000000	30900000	33	30.2	33.6	36	26.3	21.7	58.6	16.9	91.9	35.8	40.9	31	9.89496	13.3	17.6	27.2	34	30.9	28	55.8	35.9	30.7	13.5983	0.994838	0.67223
2335.13	38.69/42.4	3	1	R.S[166.9984]VNDQDPNFVQPKPTNSLQK	YBL009W	ALK2	497770	419669	564016	735479	9.99951e+06	11400000	549601	513161	555429	736869	8.62888e+06	482668	565924	348139	607363	728001	522696	709611	0.49777	0.419669	0.564016	0.735479	9.99951	11.4	0.549601	0.513161	0.555429	0.736869	8.62888	0.482668	0.565924	0.348139	0.607363	0.728001	0.522696	0.709611	7.37833	0.539397	3.28281	0.653436	0.507142	-3.77387	0.82235
1908.93	69.91	3	0.92	R.KSS[166.9984]LVS[166.9984]PVLEIPHESK	YOL130W	ALR1	44600000	51500000	45200000	15800000	23900000	17800000	13900000	18400000	15800000	33200000	19900000	17500000	565924	348139	607363	728001	37900000	28200000	44.6	51.5	45.2	15.8	23.9	17.8	13.9	18.4	15.8	33.2	19.9	17.5	0.565924	0.348139	0.607363	0.728001	37.9	28.2	19.1667	16.0333	23.5333	22.276	0.507142	-0.257525	0.662207
895.431	29.86	2	0.81	K.SVAS[166.9984]LPSR	YOL130W	ALR1	33400000	36200000	34200000	2.9903e+06	9.09618e+06	634946	34100000	2.30573e+06	32800000	3.90239e+06	542563	20400000	15200000	14800000	20200000	728001	522696	709611	33.4	36.2	34.2	2.9903	9.09618	0.634946	34.1	2.30573	32.8	3.90239	0.542563	20.4	15.2	14.8	20.2	0.728001	0.522696	0.709611	4.24047	23.0686	8.28165	0.653436	16.7333	2.44363	0.793133
1828.96	65.27/65.87	2,3	0.98	R.KSS[166.9984]LVSPVLEIPHESK	YOL130W	ALR1	497770	419669	564016	35000000	517465	634946	549601	513161	555429	736869	11600000	18200000	565924	348139	36400000	728001	522696	67200000	0.49777	0.419669	0.564016	35	0.517465	0.634946	0.549601	0.513161	0.555429	0.736869	11.6	18.2	0.565924	0.348139	36.4	0.728001	0.522696	67.2	12.0508	0.539397	10.179	22.8169	12.438	-4.48164	0.578581
1482.6	13.12/16.71	2,3	0.94,0.7,0.96	K.SEST[181.0140]NETEIHEK,K.SES[166.9984]TNETEIHEK	YOL130W	ALR1	195000000	202000000	198000000	66600000	92700000	76700000	90700000	94100000	94900000	174000000	51500000	98100000	66900000	99100000	98900000	124000000	121000000	111000000	195	202	198	66.6	92.7	76.7	90.7	94.1	94.9	174	51.5	98.1	66.9	99.1	98.9	124	121	111	78.6667	93.2333	107.867	118.667	88.3	0.245093	0.807627
1826.68	18.27/18.28	2,3	0.44,0.93	K.STS[166.9984]QKS[166.9984]DADDDTLER	YOL130W	ALR1	215000000	251000000	246000000	113000000	166000000	166000000	229000000	240000000	258000000	173000000	126000000	152000000	250000000	196000000	218000000	169000000	126000000	144000000	215	251	246	113	166	166	229	240	258	173	126	152	250	196	218	169	126	144	148.333	242.333	150.333	146.333	221.333	0.70815	0.980969
1906.64	14.68	2	1	K.ST[181.0140]SQKS[166.9984]DADDDT[181.0140]LER	YOL130W	ALR1	66300000	66100000	56800000	21600000	49000000	31400000	37400000	43600000	52400000	58700000	13600000	27900000	61800000	52600000	64700000	47200000	38200000	36300000	66.3	66.1	56.8	21.6	49	31.4	37.4	43.6	52.4	58.7	13.6	27.9	61.8	52.6	64.7	47.2	38.2	36.3	34	44.4667	33.4	40.5667	59.7	0.38719	0.667693
1575.8	55.99/60.97	2	0.98,0.96	K.EVLSS[166.9984]PVLSPNVQK	YKR021W	ALY1	146000000	148000000	120000000	735479	113000000	157000000	167000000	171000000	113000000	22700000	102000000	91000000	40100000	67200000	62800000	64700000	113000000	47300000	146	148	120	0.735479	113	157	167	171	113	22.7	102	91	40.1	67.2	62.8	64.7	113	47.3	90.2452	150.333	71.9	75	56.7	0.736243	0.672462
2511.1	26.01/36.29	2,3,4	0.97,0.9	R.NSLS[166.9984]SDNLSNKPVSSDVSHDDSK	YKR021W	ALY1	848000000	828000000	775000000	340000000	401000000	417000000	725000000	658000000	630000000	524000000	423000000	463000000	646000000	772000000	743000000	758000000	643000000	687000000	848	828	775	340	401	417	725	658	630	524	423	463	646	772	743	758	643	687	386	671	470	696	720.333	0.797712	0.998315
2808.11	83.36	3	0.95	R.QNNQHFNDINQMLGS[166.9984]S[166.9984]DEDAFPK	YKR021W	ALY1	88900000	28600000	44700000	735479	33800000	24700000	18100000	32100000	39700000	29400000	542563	482668	16000000	348139	12500000	728001	522696	20500000	88.9	28.6	44.7	0.735479	33.8	24.7	18.1	32.1	39.7	29.4	0.542563	0.482668	16	0.348139	12.5	0.728001	0.522696	20.5	19.7452	29.9667	10.1417	7.25023	9.61605	0.60186	0.559902
2619.34	69.9	3	0.95	R.KNS[166.9984]ISGLSSLNLSPLGAPGNSSVNVK	YJL084C	ALY2	497770	419669	564016	69300000	109000000	147000000	549601	513161	555429	736869	361000000	371000000	130000000	160000000	607363	81000000	122000000	147000000	0.49777	0.419669	0.564016	69.3	109	147	0.549601	0.513161	0.555429	0.736869	361	371	130	160	0.607363	81	122	147	108.433	0.539397	244.246	116.667	96.8691	-7.65125	0.95939
1244.51	7.4/15.53	2	0.95,0.94,0.87	R.SSS[166.9984]VTSSNGPSR,R.SS[166.9984]SVTSSNGPSR	YJL084C	ALY2	67600000	65600000	60100000	4.26028e+06	9.2285e+06	7.94136e+06	62800000	163000000	63400000	2.74933e+06	38300000	40200000	116000000	59600000	55900000	728001	522696	709611	67.6	65.6	60.1	4.26028	9.2285	7.94136	62.8	163	63.4	2.74933	38.3	40.2	116	59.6	55.9	0.728001	0.522696	0.709611	7.14338	96.4	27.0831	0.653436	77.1667	3.75435	0.88473
1090.6	84.16	2	0.99	R.NLS[166.9984]PINLLK	YJL084C	ALY2	371000000	415000000	347000000	316000000	395000000	429000000	376000000	375000000	348000000	383000000	301000000	281000000	236000000	222000000	167000000	512000000	405000000	383000000	371	415	347	316	395	429	376	375	348	383	301	281	236	222	167	512	405	383	380	366.333	321.667	433.333	208.333	-0.0528424	0.272687
1315.58	25.41/38.58	2,3	0.95,0.99,0.96	R.TLS[166.9984]DNETITSR,R.TLSDNETITS[166.9984]R	YJL084C	ALY2	535000000	515000000	679000000	600000000	493000000	433000000	762000000	755000000	765000000	503000000	412000000	385000000	690000000	745000000	693000000	810000000	586000000	544000000	535	515	679	600	493	433	762	755	765	503	412	385	690	745	693	810	586	544	508.667	760.667	433.333	646.667	709.333	0.580544	0.964848
1593.78	43.17/46.3	3	1	R.RES[166.9984]VQDNLPSTIR	YJL084C	ALY2	175000000	158000000	149000000	214000000	213000000	214000000	301000000	242000000	223000000	220000000	409000000	267000000	390000000	190000000	311000000	158000000	191000000	175000000	175	158	149	214	213	214	301	242	223	220	409	267	390	190	311	158	191	175	213.667	255.333	298.667	174.667	297	0.25702	0.782019
1687.88	73.5/74.5	2,3	0.86,0.93,0.87	R.TLS[166.9984]ASAQHILPETLK	YML035C	AMD1	617000000	800000000	568000000	773000000	702000000	572000000	534000000	443000000	445000000	849000000	575000000	590000000	218000000	268000000	209000000	890000000	976000000	767000000	617	800	568	773	702	572	534	443	445	849	575	590	218	268	209	890	976	767	682.333	474	671.333	877.667	231.667	-0.52559	0.948272
2188.92	56.11/59.14	2,3	0.96	R.EENS[166.9984]PIQS[166.9984]PVQPILSS[166.9984]PK	YBR211C	AME1	497770	419669	12700000	31100000	65400000	634946	419000000	418000000	555429	736869	542563	17500000	565924	348139	607363	728001	522696	709611	0.49777	0.419669	12.7	31.1	65.4	0.634946	419	418	0.555429	0.736869	0.542563	17.5	0.565924	0.348139	0.607363	0.728001	0.522696	0.709611	32.3783	279.185	6.25981	0.653436	0.507142	3.10812	0.783179
2853.2	44.54/44.54	3,4	0.89	K.LKFQFEDDLY[243.0297]FGYDLLSY[243.0297]FDR	YDR118W	APC4	5610000000	5610000000	5060000000	1260000000	1310000000	1230000000	3200000000	2950000000	2800000000	3100000000	2570000000	2420000000	5460000000	5280000000	5120000000	2040000000	2910000000	2650000000	5610	5610	5060	1260	1310	1230	3200	2950	2800	3100	2570	2420	5460	5280	5120	2040	2910	2650	1266.67	2983.33	2696.67	2533.33	5286.67	1.23589	0.996534
1373.63	61.76	2	0.98	K.ANFNNFTT[181.0140]PLR	YLR102C	APC9	112000000	114000000	113000000	115000000	106000000	114000000	56100000	45800000	29800000	131000000	80500000	96300000	23200000	28400000	22900000	180000000	152000000	144000000	112	114	113	115	106	114	56.1	45.8	29.8	131	80.5	96.3	23.2	28.4	22.9	180	152	144	111.667	43.9	102.6	158.667	24.8333	-1.34691	0.993399
1240.56	6.68/13.33	2	1	R.RNT[181.0140]IDDVNSK	YBL037W	APL3	39300000	23900000	564016	735479	517465	33500000	69000000	62800000	70400000	18900000	16900000	33500000	40100000	54700000	52100000	49500000	25300000	35400000	39.3	23.9	0.564016	0.735479	0.517465	33.5	69	62.8	70.4	18.9	16.9	33.5	40.1	54.7	52.1	49.5	25.3	35.4	11.5843	67.4	23.1	36.7333	48.9667	2.54058	0.968229
1480.68	43.27/47.41	2,3	1.0,0.99	K.AKNS[166.9984]PEPNEFLR	YPL195W	APL5	599000000	734000000	602000000	538000000	632000000	536000000	721000000	840000000	826000000	536000000	497000000	381000000	584000000	710000000	663000000	696000000	652000000	541000000	599	734	602	538	632	536	721	840	826	536	497	381	584	710	663	696	652	541	568.667	795.667	471.333	629.667	652.333	0.484581	0.989447
1556.68	34.82/36.51	2	0.99	K.LTGINDGDSNS[166.9984]ISGK	YGR261C	APL6	283000000	419669	564016	735479	277000000	634946	345000000	513161	370000000	265000000	186000000	202000000	565924	275000000	263000000	728001	235000000	709611	283	0.419669	0.564016	0.735479	277	0.634946	345	0.513161	370	265	186	202	0.565924	275	263	0.728001	235	0.709611	92.7901	238.504	217.667	78.8125	179.522	1.36197	0.608569
1027.39	6.9/7.81	2	0.99	R.HS[166.9984]GSDFGNK	YOL062C	APM4	49200000	52700000	46600000	20800000	30800000	40700000	87700000	112000000	60600000	37800000	41100000	49500000	63200000	63200000	47500000	35900000	22900000	43500000	49.2	52.7	46.6	20.8	30.8	40.7	87.7	112	60.6	37.8	41.1	49.5	63.2	63.2	47.5	35.9	22.9	43.5	30.7667	86.7667	42.8	34.1	57.9667	1.49577	0.950848
1497.61	31.13	2	1	K.EAAAEES[166.9984]EVDAAAR	YER036C	ARB1	33500000	52800000	27200000	51400000	53400000	48600000	88000000	92600000	66900000	41800000	61900000	49400000	52200000	46400000	56000000	59700000	26300000	40600000	33.5	52.8	27.2	51.4	53.4	48.6	88	92.6	66.9	41.8	61.9	49.4	52.2	46.4	56	59.7	26.3	40.6	51.1333	82.5	51.0333	42.2	51.5333	0.69013	0.94579
1268.58	14.87/21.47	2	0.93,0.99	R.KSS[166.9984]PDAVDSVGK	YNR019W	ARE2	96400000	96800000	117000000	83200000	89100000	85200000	158000000	289000000	162000000	109000000	95700000	116000000	146000000	154000000	137000000	117000000	140000000	128000000	96.4	96.8	117	83.2	89.1	85.2	158	289	162	109	95.7	116	146	154	137	117	140	128	85.8333	203	106.9	128.333	145.667	1.24187	0.887743
1140.49	20.54/21.18	2	0.97,0.84	K.SS[166.9984]PDAVDSVGK	YNR019W	ARE2	166000000	196000000	161000000	90100000	105000000	197000000	231000000	227000000	215000000	136000000	144000000	92600000	187000000	192000000	4.49253e+06	158000000	119000000	137000000	166	196	161	90.1	105	197	231	227	215	136	144	92.6	187	192	4.49253	158	119	137	130.7	224.333	124.2	138	127.831	0.779385	0.895552
1582.73	60.78/61.24	2	0.99	R.LSDS[166.9984]TDNLDSIPVK	YDR173C	ARG82	131000000	174000000	165000000	146000000	148000000	170000000	495000000	455000000	471000000	213000000	160000000	145000000	602000000	492000000	484000000	288000000	243000000	214000000	131	174	165	146	148	170	495	455	471	213	160	145	602	492	484	288	243	214	154.667	473.667	172.667	248.333	526	1.61471	0.999934
949.404	23.86	2	1	R.S[166.9984]LGSYSTR	YNL020C	ARK1	497770	28200000	564016	19100000	517465	634946	153000000	185000000	150000000	736869	29300000	14200000	101000000	104000000	114000000	728001	522696	709611	0.49777	28.2	0.564016	19.1	0.517465	0.634946	153	185	150	0.736869	29.3	14.2	101	104	114	0.728001	0.522696	0.709611	6.7508	162.667	14.7456	0.653436	106.333	4.59072	0.999008
1920.67	27.45/30.34	2,3	0.89	K.C[160.0306]Y[243.0297]GDSAQFVS[166.9984]DEDLR	YDR127W	ARO1	43000000	33100000	20400000	42700000	48000000	52400000	54500000	21800000	101000000	62900000	30200000	27800000	55900000	75600000	62400000	72100000	50700000	65100000	43	33.1	20.4	42.7	48	52.4	54.5	21.8	101	62.9	30.2	27.8	55.9	75.6	62.4	72.1	50.7	65.1	47.7	59.1	40.3	62.6333	64.6333	0.309169	0.330102
2332.99	11.89/13.88	3	0.86	K.AQLPAGS[166.9984]NGLMIDYSHGNS[166.9984]NK	YBR249C	ARO4	873000000	1290000000	863000000	141000000	178000000	122000000	10800000	29400000	555429	296000000	542563	482668	565924	348139	607363	60500000	16300000	14200000	873	1290	863	141	178	122	10.8	29.4	0.555429	296	0.542563	0.482668	0.565924	0.348139	0.607363	60.5	16.3	14.2	147	13.5851	99.0084	30.3333	0.507142	-3.43571	0.994432
1723.76	30.13/34.19	2,3	0.73	R.T[181.0140]ADFET[181.0140]VRQIKEK	YDL029W	ARP2	111000000	102000000	182000000	58600000	111000000	108000000	288000000	312000000	297000000	84000000	542563	482668	284000000	260000000	157000000	131000000	103000000	93300000	111	102	182	58.6	111	108	288	312	297	84	0.542563	0.482668	284	260	157	131	103	93.3	92.5333	299	28.3417	109.1	233.667	1.6921	0.997427
1726.72	9.41/22.61	2,3,4	0.99	K.STS[166.9984]PAANSADTPNETGK	YJL081C	ARP4	152000000	176000000	166000000	96000000	135000000	117000000	185000000	218000000	197000000	139000000	77700000	115000000	175000000	147000000	147000000	150000000	141000000	121000000	152	176	166	96	135	117	185	218	197	139	77.7	115	175	147	147	150	141	121	116	200	110.567	137.333	156.333	0.785875	0.994856
1003.42	31.12/36.68	2	0.91	R.DAS[166.9984]LT[181.0140]PLK	YNL059C	ARP5	16700000	19500000	19900000	8.66735e+06	9.39547e+06	10800000	17800000	17700000	555429	736869	22200000	11800000	37300000	24200000	21400000	20600000	10300000	20900000	16.7	19.5	19.9	8.66735	9.39547	10.8	17.8	17.7	0.555429	0.736869	22.2	11.8	37.3	24.2	21.4	20.6	10.3	20.9	9.62094	12.0185	11.579	17.2667	27.6333	0.321004	0.282927
1057.5	42.53/46.43	2	0.92	R.SLS[166.9984]SPVFNK	YGR068C	ART5	24000000	22800000	20200000	9.17803e+06	10600000	46000000	85600000	85800000	68300000	26200000	26500000	25500000	39000000	26400000	42400000	40400000	32900000	35500000	24	22.8	20.2	9.17803	10.6	46	85.6	85.8	68.3	26.2	26.5	25.5	39	26.4	42.4	40.4	32.9	35.5	21.926	79.9	26.0667	36.2667	35.9333	1.86555	0.975428
1039.41	36.55	2	0.8	K.IS[166.9984]QEY[243.0297]IK	YOR058C	ASE1	145000000	135000000	167000000	171000000	202000000	201000000	338000000	351000000	341000000	216000000	98300000	146000000	205000000	227000000	218000000	244000000	224000000	219000000	145	135	167	171	202	201	338	351	341	216	98.3	146	205	227	218	244	224	219	191.333	343.333	153.433	229	216.667	0.843522	0.998323
1412.62	29.63/31.42	2	0.98,0.95	K.IEGGST[181.0140]DIESTPK	YJL115W	ASF1	497770	18100000	32300000	77900000	56000000	61300000	69200000	526000000	6.41016e+06	52500000	71000000	80300000	60200000	52300000	48700000	186000000	76700000	57300000	0.49777	18.1	32.3	77.9	56	61.3	69.2	526	6.41016	52.5	71	80.3	60.2	52.3	48.7	186	76.7	57.3	65.0667	200.537	67.9333	106.667	53.7333	1.62388	0.504902
1540.72	22.77/27.47	2	0.99	R.KIEGGST[181.0140]DIESTPK	YJL115W	ASF1	118000000	111000000	158000000	113000000	157000000	129000000	148000000	125000000	144000000	120000000	163000000	127000000	99500000	83900000	105000000	219000000	157000000	144000000	118	111	158	113	157	129	148	125	144	120	163	127	99.5	83.9	105	219	157	144	133	139	136.667	173.333	96.1333	0.0636586	0.290663
1620.69	23.81/34.17	2,3	0.98,0.99	R.KIEGGS[166.9984]T[181.0140]DIESTPK,R.KIEGGST[181.0140]DIEST[181.0140]PK	YJL115W	ASF1	224000000	274000000	236000000	174000000	256000000	183000000	108000000	222000000	90100000	268000000	249000000	150000000	228000000	207000000	213000000	448000000	272000000	225000000	224	274	236	174	256	183	108	222	90.1	268	249	150	228	207	213	448	272	225	204.333	140.033	222.333	315	216	-0.545154	0.729962
2033.89	21.07/25.79	2,3	0.88	R.KIEGGS[166.9984]TDIEST[181.0140]PKDAAR	YJL115W	ASF1	152000000	152000000	184000000	126000000	119000000	117000000	117000000	114000000	116000000	155000000	103000000	100000000	114000000	144000000	136000000	179000000	167000000	169000000	152	152	184	126	119	117	117	114	116	155	103	100	114	144	136	179	167	169	120.667	115.667	119.333	171.667	131.333	-0.061054	0.798648
1709.75	29.81/39.71	2,3	0.99	R.NNITTDNNINSAS[166.9984]PR	YKL185W	ASH1	497770	227000000	8.90859e+06	719000000	853000000	637000000	198000000	513161	555429	220000000	148000000	157000000	565924	3.28541e+06	607363	728001	522696	139000000	0.49777	227	8.90859	719	853	637	198	0.513161	0.555429	220	148	157	0.565924	3.28541	0.607363	0.728001	0.522696	139	736.333	66.3562	175	46.7502	1.48623	-3.47206	0.998167
1373.56	51.77/53.07	2	1.0,0.99	R.FALDS[166.9984]PPQS[166.9984]PR	YKL185W	ASH1	287000000	284000000	263000000	281000000	320000000	273000000	285000000	329000000	347000000	223000000	149000000	174000000	199000000	195000000	164000000	157000000	102000000	85900000	287	284	263	281	320	273	285	329	347	223	149	174	199	195	164	157	102	85.9	291.333	320.333	182	114.967	186	0.136903	0.712752
1920.72	37.84/44.85	2,3	0.99	K.LPDS[166.9984]S[166.9984]DEDTGSEAVPSR	YKL052C	ASK1	1710000000	1900000000	1760000000	1550000000	1950000000	1730000000	664000000	1030000000	849000000	1580000000	1200000000	1300000000	1060000000	998000000	1020000000	1510000000	1550000000	1350000000	1710	1900	1760	1550	1950	1730	664	1030	849	1580	1200	1300	1060	998	1020	1510	1550	1350	1743.33	847.667	1360	1470	1026	-1.04028	0.995254
1840.75	32.94/36.35	2,5	0.99	K.LPDS[166.9984]SDEDTGSEAVPSR	YKL052C	ASK1	192000000	201000000	227000000	249000000	272000000	239000000	161000000	222000000	154000000	217000000	216000000	195000000	85600000	102000000	64900000	190000000	179000000	197000000	192	201	227	249	272	239	161	222	154	217	216	195	85.6	102	64.9	190	179	197	253.333	179	209.333	188.667	84.1667	-0.501077	0.942737
2667.08	32.09/36.2	3	0.94	R.EQTDLTGEGHGGADDEQDES[166.9984]TIQR	YKL052C	ASK1	258000000	77500000	84000000	202000000	217000000	187000000	173000000	119000000	115000000	174000000	90200000	116000000	55400000	70700000	57600000	107000000	151000000	116000000	258	77.5	84	202	217	187	173	119	115	174	90.2	116	55.4	70.7	57.6	107	151	116	202	135.667	126.733	124.667	61.2333	-0.574289	0.946961
3227.36	40.0/44.17	3,4	0.98	K.QLAHEEHINNDGDNDDENSNNIESS[166.9984]PLK	YKL052C	ASK1	295000000	245000000	390000000	467000000	348000000	303000000	332000000	61000000	266000000	330000000	336000000	347000000	150000000	168000000	192000000	480000000	358000000	336000000	295	245	390	467	348	303	332	61	266	330	336	347	150	168	192	480	358	336	372.667	219.667	337.667	391.333	170	-0.76257	0.801454
2117.89	24.18/24.35	2,3,4	0.72	R.QSQT[181.0140]DNGPNEADSAVHVNR	YKL052C	ASK1	16600000	43400000	53100000	735479	517465	634946	549601	513161	7.04592e+06	32500000	88600000	86700000	279000000	432000000	309000000	226000000	158000000	172000000	16.6	43.4	53.1	0.735479	0.517465	0.634946	0.549601	0.513161	7.04592	32.5	88.6	86.7	279	432	309	226	158	172	0.629297	2.70289	69.2667	185.333	340	2.10269	0.559578
3307.3	45.67	3	0.87	K.QLAHEEHINNDGDNDDENSNNIES[166.9984]S[166.9984]PLK	YKL052C	ASK1	497770	419669	48900000	13800000	39600000	20200000	549601	513161	555429	26300000	542563	482668	565924	348139	607363	728001	522696	28600000	0.49777	0.419669	48.9	13.8	39.6	20.2	0.549601	0.513161	0.555429	26.3	0.542563	0.482668	0.565924	0.348139	0.607363	0.728001	0.522696	28.6	24.5333	0.539397	9.10841	9.95023	0.507142	-5.50725	0.909463
2747.04	33.04/41.07	2,3,4	0.75	R.EQTDLT[181.0140]GEGHGGADDEQDEST[181.0140]IQR	YKL052C	ASK1	172000000	167000000	144000000	45100000	17100000	101000000	82800000	174000000	140000000	156000000	71000000	78900000	83100000	14000000	25000000	113000000	29000000	34800000	172	167	144	45.1	17.1	101	82.8	174	140	156	71	78.9	83.1	14	25	113	29	34.8	54.4	132.267	101.967	58.9333	40.7	1.28177	0.901207
2000.69	37.47/40.08	2,3	0.98,0.99	K.LPDS[166.9984]S[166.9984]DEDT[181.0140]GSEAVPSR	YKL052C	ASK1	420000000	379000000	394000000	78600000	171000000	287000000	278000000	649000000	354000000	252000000	161000000	133000000	366000000	338000000	403000000	46600000	236000000	220000000	420	379	394	78.6	171	287	278	649	354	252	161	133	366	338	403	46.6	236	220	178.867	427	182	167.533	369	1.25535	0.853158
2666.16	51.39/52.54	3	0.94	K.TVAADQSAT[181.0140]APSS[166.9984]PTMNSSVTTINR	YGR097W	ASK10	497770	98900000	210000000	47000000	45600000	74900000	92200000	130000000	126000000	736869	79000000	52200000	565924	43000000	113000000	728001	522696	20300000	0.49777	98.9	210	47	45.6	74.9	92.2	130	126	0.736869	79	52.2	0.565924	43	113	0.728001	0.522696	20.3	55.8333	116.067	43.979	7.18357	52.1886	1.05576	0.981224
2055.86	36.37/42.47	3	0.76	K.KNVSFS[166.9984]SLNS[166.9984]LMFS[166.9984]KK	YGR097W	ASK10	417000000	453000000	285000000	164000000	167000000	151000000	336000000	405000000	316000000	412000000	262000000	280000000	279000000	298000000	327000000	372000000	311000000	352000000	417	453	285	164	167	151	336	405	316	412	262	280	279	298	327	372	311	352	160.667	352.333	318	345	301.333	1.13287	0.983315
1692.82	52.68	2	0.98	R.STS[166.9984]AGNSITANAPVVPK	YGR097W	ASK10	40300000	419669	564016	735479	517465	634946	16900000	74100000	555429	736869	542563	50000000	16700000	348139	607363	728001	522696	709611	40.3	0.419669	0.564016	0.735479	0.517465	0.634946	16.9	74.1	0.555429	0.736869	0.542563	50	16.7	0.348139	0.607363	0.728001	0.522696	0.709611	0.629297	30.5185	17.0931	0.653436	5.88517	5.5998	0.687961
1820.68	31.11/36.75	2	0.98,0.94,0.99	R.NS[166.9984]EGSSPC[160.0306]YNDDQIR,R.NSEGSS[166.9984]PC[160.0306]YNDDQIR	YGR097W	ASK10	131000000	152000000	166000000	115000000	87700000	104000000	206000000	205000000	198000000	127000000	114000000	114000000	153000000	136000000	128000000	125000000	140000000	139000000	131	152	166	115	87.7	104	206	205	198	127	114	114	153	136	128	125	140	139	102.233	203	118.333	134.667	139	0.989614	0.996699
1774.75	15.77/25.28	2,3,5	0.94,0.99	R.GNNS[166.9984]AQNLTTSSSTASR	YGR097W	ASK10	689000000	650000000	625000000	505000000	591000000	539000000	808000000	893000000	942000000	616000000	581000000	543000000	860000000	831000000	783000000	848000000	763000000	733000000	689	650	625	505	591	539	808	893	942	616	581	543	860	831	783	848	763	733	545	881	580	781.333	824.667	0.692886	0.996462
1900.66	34.0/40.46	2	0.98,0.99	R.NS[166.9984]EGSS[166.9984]PC[160.0306]YNDDQIR	YGR097W	ASK10	164000000	174000000	188000000	135000000	146000000	141000000	142000000	178000000	160000000	154000000	135000000	114000000	144000000	110000000	113000000	191000000	152000000	146000000	164	174	188	135	146	141	142	178	160	154	135	114	144	110	113	191	152	146	140.667	160	134.333	163	122.333	0.185791	0.802907
1698.78	35.31/45.74	2,3	0.98,0.99	K.KTNS[166.9984]TGNVPC[160.0306]LTAEK	YGR097W	ASK10	92000000	130000000	97300000	124000000	154000000	166000000	138000000	177000000	181000000	105000000	115000000	88000000	138000000	135000000	127000000	140000000	139000000	133000000	92	130	97.3	124	154	166	138	177	181	105	115	88	138	135	127	140	139	133	148	165.333	102.667	137.333	133.333	0.15978	0.596575
1660.81	56.61/57.06	2,3	1	R.QQQQPLQMQPLS[166.9984]R	YGR097W	ASK10	497770	419669	564016	735479	53300000	47800000	28500000	65300000	34700000	736869	64900000	20900000	565924	49600000	607363	77800000	35800000	73900000	0.49777	0.419669	0.564016	0.735479	53.3	47.8	28.5	65.3	34.7	0.736869	64.9	20.9	0.565924	49.6	0.607363	77.8	35.8	73.9	33.9452	42.8333	28.8456	62.5	16.9244	0.335528	0.314633
2796.3	37.19	3	0.91	R.EDDNTPAGHAGNPTNISS[166.9984]PIVANSPNK	YDL088C	ASM4	497770	419669	564016	735479	517465	634946	549601	513161	555429	736869	542563	21600000	565924	348139	607363	728001	522696	709611	0.49777	0.419669	0.564016	0.735479	0.517465	0.634946	0.549601	0.513161	0.555429	0.736869	0.542563	21.6	0.565924	0.348139	0.607363	0.728001	0.522696	0.709611	0.629297	0.539397	7.62648	0.653436	0.507142	-0.222393	0.712062
2952.36	45.55/47.18	3,4	1	R.EDDNTPAGHAGNPTNISSPIVANS[166.9984]PNKR	YDL088C	ASM4	197000000	76100000	135000000	282000000	259000000	35700000	116000000	50400000	137000000	406000000	437000000	416000000	259000000	349000000	247000000	338000000	357000000	320000000	197	76.1	135	282	259	35.7	116	50.4	137	406	437	416	259	349	247	338	357	320	192.233	101.133	419.667	338.333	285	-0.9266	0.632196
3032.32	45.71/48.94	3	0.9,0.93	R.EDDNTPAGHAGNPTNISS[166.9984]PIVANS[166.9984]PNKR	YDL088C	ASM4	361000000	371000000	339000000	137000000	243000000	238000000	163000000	199000000	215000000	286000000	75900000	166000000	165000000	151000000	184000000	338000000	274000000	298000000	361	371	339	137	243	238	163	199	215	286	75.9	166	165	151	184	338	274	298	206	192.333	175.967	303.333	166.667	-0.0990355	0.256462
2796.26	49.62/51.61	3	0.98	R.EDDNTPAGHAGNPTNISSPIVANS[166.9984]PNK	YDL088C	ASM4	400000000	344000000	506000000	528000000	481000000	437000000	456000000	547000000	441000000	554000000	355000000	418000000	435000000	324000000	391000000	604000000	466000000	289000000	400	344	506	528	481	437	456	547	441	554	355	418	435	324	391	604	466	289	482	481.333	442.333	453	383.333	-0.00199681	0.0117899
2659.2	50.09/51.54	3,5	0.7	K.QDS[166.9984]NVLINGGT[181.0140]SS[166.9984]VGMFVIQLLK	YBL069W	AST1	727000000	700000000	742000000	87900000	82900000	90300000	749000000	591000000	54700000	114000000	81300000	56000000	646000000	59600000	599000000	141000000	85300000	94700000	727	700	742	87.9	82.9	90.3	749	591	54.7	114	81.3	56	646	59.6	599	141	85.3	94.7	87.0333	464.9	83.7667	107	434.867	2.41728	0.786081
2878.15	47.85	3	0.99	R.SMDSNAIAEEQDS[166.9984]DDAEEEDETLKK	YGL180W	ATG1	51200000	75600000	564016	735479	24800000	26700000	60300000	72900000	89800000	37900000	25300000	33200000	166000000	159000000	162000000	47000000	19200000	709611	51.2	75.6	0.564016	0.735479	24.8	26.7	60.3	72.9	89.8	37.9	25.3	33.2	166	159	162	47	19.2	0.709611	17.4118	74.3333	32.1333	22.3032	162.333	2.09394	0.991099
1127.5	15.82	2	1	K.VGS[166.9984]IGSQSASR	YPR185W	ATG13	497770	419669	564016	254000000	289000000	268000000	7.75836e+06	513161	12100000	350000000	145000000	291000000	13200000	5.39552e+06	95500000	327000000	276000000	252000000	0.49777	0.419669	0.564016	254	289	268	7.75836	0.513161	12.1	350	145	291	13.2	5.39552	95.5	327	276	252	270.333	6.79051	262	285	38.0318	-5.31508	0.999443
1109.47	42.89	2	0.95	K.YSSS[166.9984]FGNIR	YPR185W	ATG13	163000000	244000000	221000000	112000000	517465	634946	338000000	251000000	195000000	164000000	542563	62700000	201000000	127000000	112000000	261000000	157000000	149000000	163	244	221	112	0.517465	0.634946	338	251	195	164	0.542563	62.7	201	127	112	261	157	149	37.7175	261.333	75.7475	189	146.667	2.79259	0.983593
1446.48	7.02	2	0.92	R.GGGNSS[166.9984]TS[166.9984]ALNS[166.9984]R	YPR185W	ATG13	32100000	33100000	29000000	14800000	18000000	17400000	27700000	30200000	26300000	23400000	542563	10000000	35500000	37400000	36100000	26100000	522696	33400000	32.1	33.1	29	14.8	18	17.4	27.7	30.2	26.3	23.4	0.542563	10	35.5	37.4	36.1	26.1	0.522696	33.4	16.7333	28.0667	11.3142	20.0076	36.3333	0.746133	0.998184
1080.46	31.71	2	0.72	K.FKSS[166.9984]IS[166.9984]PR	YPR185W	ATG13	497770	419669	564016	735479	517465	634946	549601	3.87902e+06	555429	736869	542563	482668	565924	348139	607363	728001	522696	709611	0.49777	0.419669	0.564016	0.735479	0.517465	0.634946	0.549601	3.87902	0.555429	0.736869	0.542563	0.482668	0.565924	0.348139	0.607363	0.728001	0.522696	0.709611	0.629297	1.66135	0.587367	0.653436	0.507142	1.40054	0.549683
1342.56	84.6	2	0.91	R.S[166.9984]IDS[166.9984]ISSSFIK	YPR185W	ATG13	168000000	135000000	116000000	76500000	77900000	71600000	102000000	134000000	102000000	97400000	48500000	49400000	130000000	120000000	106000000	108000000	74900000	73200000	168	135	116	76.5	77.9	71.6	102	134	102	97.4	48.5	49.4	130	120	106	108	74.9	73.2	75.3333	112.667	65.1	85.3667	118.667	0.5807	0.931435
1207.48	14.23/16.59	2	0.86	K.VGS[166.9984]IGS[166.9984]QSASR	YPR185W	ATG13	115000000	123000000	119000000	52700000	62800000	65700000	97200000	96100000	115000000	77400000	542563	482668	85600000	348139	32300000	67900000	36500000	41200000	115	123	119	52.7	62.8	65.7	97.2	96.1	115	77.4	0.542563	0.482668	85.6	0.348139	32.3	67.9	36.5	41.2	60.4	102.767	26.1417	48.5333	39.416	0.766752	0.992994
1608.65	43.66	2	0.98	R.ANS[166.9984]FEPQS[166.9984]WQKK	YPR185W	ATG13	497770	122000000	564016	66100000	74400000	89800000	118000000	99800000	140000000	90300000	542563	482668	164000000	119000000	153000000	728001	89700000	82600000	0.49777	122	0.564016	66.1	74.4	89.8	118	99.8	140	90.3	0.542563	0.482668	164	119	153	0.728001	89.7	82.6	76.7667	119.267	30.4417	57.676	145.333	0.635639	0.953958
1099.49	36.63/39.5	2	0.86	R.SLSLSPC[160.0306]T[181.0140]R	YPR185W	ATG13	61500000	59400000	55900000	51500000	23300000	34200000	72500000	58700000	71900000	50600000	31400000	32700000	59000000	12000000	23500000	50800000	34200000	49900000	61.5	59.4	55.9	51.5	23.3	34.2	72.5	58.7	71.9	50.6	31.4	32.7	59	12	23.5	50.8	34.2	49.9	36.3333	67.7	38.2333	44.9667	31.5	0.897862	0.958097
1179.46	40.24/41.59	2	0.97	R.SLS[166.9984]LS[166.9984]PC[160.0306]TR	YPR185W	ATG13	275000000	274000000	233000000	153000000	174000000	175000000	214000000	215000000	221000000	159000000	114000000	115000000	199000000	180000000	191000000	176000000	156000000	159000000	275	274	233	153	174	175	214	215	221	159	114	115	199	180	191	176	156	159	167.333	216.667	129.333	163.667	190	0.372752	0.985726
1632.7	6.76/6.81	2,3	0.92,0.81	K.TEIAS[166.9984]DHS[166.9984]KKETK,K.TEIAS[166.9984]DHSKKET[181.0140]K	YOL082W	ATG19	104000000	114000000	95900000	38300000	45800000	48600000	46700000	90400000	118000000	48100000	28000000	23400000	147000000	147000000	147000000	58100000	61200000	709611	104	114	95.9	38.3	45.8	48.6	46.7	90.4	118	48.1	28	23.4	147	147	147	58.1	61.2	0.709611	44.2333	85.0333	33.1667	40.0032	147	0.942895	0.814093
1257.57	5.51	2	0.77	K.NGVGS[166.9984]PKKS[166.9984]PK	YDL113C	ATG20	51600000	61300000	63200000	29600000	39300000	37500000	46800000	27400000	44500000	46200000	19700000	37100000	67800000	85200000	84100000	69100000	96200000	26900000	51.6	61.3	63.2	29.6	39.3	37.5	46.8	27.4	44.5	46.2	19.7	37.1	67.8	85.2	84.1	69.1	96.2	26.9	35.4667	39.5667	34.3333	64.0667	79.0333	0.157822	0.409227
1423.64	15.24/20.3	2	0.79	K.NLDVEATET[181.0140]GAPK	YBR039W	ATP3	497770	419669	564016	9.72777e+06	517465	76200000	549601	120000000	86400000	45300000	45900000	88100000	76100000	67100000	54500000	55700000	68900000	70900000	0.49777	0.419669	0.564016	9.72777	0.517465	76.2	0.549601	120	86.4	45.3	45.9	88.1	76.1	67.1	54.5	55.7	68.9	70.9	28.8151	68.9832	59.7667	65.1667	65.9	1.25942	0.591647
1194.59	32.96/37.0	2,3	0.97,0.84	K.SVS[166.9984]QISVNPGK,K.S[166.9984]VSQISVNPGK	YLR114C	AVL9	497770	419669	564016	735479	6.46036e+06	4.38771e+06	549601	513161	86500000	736869	92000000	52800000	63100000	74000000	88100000	728001	522696	709611	0.49777	0.419669	0.564016	0.735479	6.46036	4.38771	0.549601	0.513161	86.5	0.736869	92	52.8	63.1	74	88.1	0.728001	0.522696	0.709611	3.86118	29.1876	48.5123	0.653436	75.0667	2.91824	0.529858
991.465	31.74/32.43	2	0.95	K.VSDS[166.9984]VLHR	YOL078W	AVO1	4.9332e+06	2.13622e+06	5.9536e+06	4.62077e+06	13500000	9.23428e+06	16400000	10300000	24600000	736869	542563	482668	3.45301e+06	348139	3.31563e+06	7.80102e+06	5.10547e+06	709611	4.9332	2.13622	5.9536	4.62077	13.5	9.23428	16.4	10.3	24.6	0.736869	0.542563	0.482668	3.45301	0.348139	3.31563	7.80102	5.10547	0.709611	9.11835	17.1	0.587367	4.5387	2.37226	0.907151	0.809317
2508.04	60.86/64.46	3	0.79	R.YNPLNSS[166.9984]ASNS[166.9984]LLNDDDHTSGK	YOL078W	AVO1	259000000	204000000	216000000	51400000	20300000	22300000	16100000	513161	555429	26400000	45900000	30700000	11000000	18800000	96800000	57100000	522696	709611	259	204	216	51.4	20.3	22.3	16.1	0.513161	0.555429	26.4	45.9	30.7	11	18.8	96.8	57.1	0.522696	0.709611	31.3333	5.72286	34.3333	19.4441	42.2	-2.45289	0.891377
927.385	7.22	2	1	K.SDS[166.9984]LNANK	YOL078W	AVO1	27300000	23600000	21300000	24500000	39500000	37500000	549601	53800000	46600000	39900000	32600000	26500000	39700000	45900000	30800000	43700000	42000000	48900000	27.3	23.6	21.3	24.5	39.5	37.5	0.549601	53.8	46.6	39.9	32.6	26.5	39.7	45.9	30.8	43.7	42	48.9	33.8333	33.6499	33	44.8667	38.8	-0.00784453	0.00760379
1359.53	17.81/21.58	2	0.98,0.99	R.SNS[166.9984]NEFNAQNR	YOL078W	AVO1	123000000	151000000	131000000	95900000	97300000	99600000	99300000	119000000	114000000	110000000	85300000	85200000	105000000	110000000	115000000	125000000	108000000	91500000	123	151	131	95.9	97.3	99.6	99.3	119	114	110	85.3	85.2	105	110	115	125	108	91.5	97.6	110.767	93.5	108.167	110	0.182571	0.848136
1461.62	49.24/55.89	2	0.98,0.99	R.FTNNDMDS[166.9984]IVVK	YJR001W	AVT1	26000000	52700000	564016	12000000	32800000	35600000	21100000	17600000	40500000	7.9204e+06	542563	482668	565924	348139	607363	728001	522696	709611	26	52.7	0.564016	12	32.8	35.6	21.1	17.6	40.5	7.9204	0.542563	0.482668	0.565924	0.348139	0.607363	0.728001	0.522696	0.709611	26.8	26.4	2.98188	0.653436	0.507142	-0.0216951	0.0291072
1642.75	53.66/54.72	2,3	1	R.RQS[166.9984]ILDHPVGS[166.9984]FK	YJR001W	AVT1	549000000	544000000	508000000	40300000	264000000	278000000	91800000	136000000	81000000	98600000	350000000	254000000	156000000	148000000	126000000	387000000	396000000	371000000	549	544	508	40.3	264	278	91.8	136	81	98.6	350	254	156	148	126	387	396	371	194.1	102.933	234.2	384.667	143.333	-0.91509	0.642038
1617.75	55.53/75.6	2,3	0.98,0.99	R.RFT[181.0140]NNDMDSIVVK	YJR001W	AVT1	197000000	164000000	180000000	91000000	86500000	106000000	246000000	98000000	56200000	194000000	54300000	20500000	84900000	111000000	90400000	192000000	149000000	139000000	197	164	180	91	86.5	106	246	98	56.2	194	54.3	20.5	84.9	111	90.4	192	149	139	94.5	133.4	89.6	160	95.4333	0.497372	0.430474
1127.57	20.91/23.07	2	0.94,0.83	R.KSS[166.9984]GTTGGLLK	YKL146W	AVT3	151000000	142000000	141000000	106000000	143000000	133000000	147000000	153000000	152000000	132000000	160000000	110000000	111000000	136000000	101000000	143000000	169000000	138000000	151	142	141	106	143	133	147	153	152	132	160	110	111	136	101	143	169	138	127.333	150.667	134	150	116	0.24275	0.834102
1422.52	40.8	2	0.95	R.KYS[166.9984]MST[181.0140]LT[181.0140]PR	YNL101W	AVT4	221000000	253000000	235000000	137000000	135000000	136000000	160000000	173000000	161000000	190000000	155000000	140000000	345000000	300000000	312000000	180000000	153000000	142000000	221	253	235	137	135	136	160	173	161	190	155	140	345	300	312	180	153	142	136	164.667	161.667	158.333	319	0.275942	0.981006
984.414	19.33/22.61	2	1	R.S[166.9984]MENVTPK	YNL101W	AVT4	937000000	905000000	628000000	481000000	393000000	382000000	1060000000	554000000	1050000000	522000000	574000000	514000000	692000000	527000000	503000000	706000000	562000000	602000000	937	905	628	481	393	382	1060	554	1050	522	574	514	692	527	503	706	562	602	418.667	888	536.667	623.333	574	1.08476	0.897956
1342.56	37.83/43.3	2	0.91,0.73	R.KYS[166.9984]MSTLT[181.0140]PR,R.KYS[166.9984]MS[166.9984]TLTPR	YNL101W	AVT4	665000000	814000000	483000000	408000000	468000000	521000000	398000000	19900000	444000000	485000000	378000000	395000000	485000000	462000000	470000000	494000000	480000000	382000000	665	814	483	408	468	521	398	19.9	444	485	378	395	485	462	470	494	480	382	465.667	287.3	419.333	452	472.333	-0.69674	0.685659
1662.77	59.7/75.72	2	0.99	R.AQS[166.9984]TVLNSNPFYSR	YNL101W	AVT4	770000000	945000000	705000000	640000000	649000000	825000000	702000000	687000000	637000000	878000000	605000000	515000000	571000000	700000000	566000000	1040000000	871000000	612000000	770	945	705	640	649	825	702	687	637	878	605	515	571	700	566	1040	871	612	704.667	675.333	666	841	612.333	-0.0613412	0.318313
1818.86	63.28/63.35	2,3	0.92	R.RAQS[166.9984]TVLNSNPFYSR	YNL101W	AVT4	101000000	115000000	70700000	132000000	81900000	68400000	95000000	121000000	109000000	203000000	95300000	79200000	181000000	101000000	18400000	90100000	75700000	192000000	101	115	70.7	132	81.9	68.4	95	121	109	203	95.3	79.2	181	101	18.4	90.1	75.7	192	94.1	108.333	125.833	119.267	100.133	0.203211	0.450863
1440.69	60.38/67.32	2	0.95,0.97	K.LSSAS[166.9984]GLNVPGGFR	YNL101W	AVT4	497770	419669	564016	735479	48400000	44900000	63400000	59800000	10800000	61500000	45700000	35200000	41600000	42900000	607363	63400000	60400000	58300000	0.49777	0.419669	0.564016	0.735479	48.4	44.9	63.4	59.8	10.8	61.5	45.7	35.2	41.6	42.9	0.607363	63.4	60.4	58.3	31.3452	44.6667	47.4667	60.7	28.3691	0.510956	0.408196
1592.66	40.15/40.61	2	0.94	R.SSS[166.9984]VYMDSEPAVNK	YIL140W	AXL2	497770	49900000	564016	9.46952e+06	517465	20500000	26700000	15200000	45200000	736869	18700000	14000000	25300000	28900000	43700000	728001	522696	709611	0.49777	49.9	0.564016	9.46952	0.517465	20.5	26.7	15.2	45.2	0.736869	18.7	14	25.3	28.9	43.7	0.728001	0.522696	0.709611	10.1623	29.0333	11.1456	0.653436	32.6333	1.51448	0.843089
2061.07	54.09/65.96	3	0.75,0.76	R.RESNS[166.9984]MRPPLLIPAATTK,R.RES[166.9984]NSMRPPLLIPAATTK	YOR113W	AZF1	168000000	202000000	181000000	77500000	78700000	88400000	191000000	148000000	150000000	165000000	117000000	119000000	98300000	125000000	101000000	166000000	171000000	143000000	168	202	181	77.5	78.7	88.4	191	148	150	165	117	119	98.3	125	101	166	171	143	81.5333	163	133.667	160	108.1	0.99941	0.976982
1139.54	42.79/53.47	2	1.0,0.96	R.TLS[166.9984]AESLSPR	YOR134W	BAG7	8.015e+06	42300000	7.46702e+06	16800000	43400000	36500000	274000000	294000000	281000000	45500000	19800000	20000000	229000000	223000000	203000000	69900000	77500000	85000000	8.015	42.3	7.46702	16.8	43.4	36.5	274	294	281	45.5	19.8	20	229	223	203	69.9	77.5	85	32.2333	283	28.4333	77.4667	218.333	3.13418	0.999971
1183.53	35.09/39.36	2	0.99	K.ETSPDSIS[166.9984]IR	YBR068C	BAP2	251000000	274000000	250000000	290000000	325000000	281000000	236000000	272000000	261000000	305000000	184000000	212000000	163000000	133000000	151000000	320000000	316000000	311000000	251	274	250	290	325	281	236	272	261	305	184	212	163	133	151	320	316	311	298.667	256.333	233.667	315.667	149	-0.220515	0.92787
1655.66	36.67/42.21	2	0.99	R.S[166.9984]FSAGNNFQSSSSEK	YBR068C	BAP2	282000000	336000000	264000000	472000000	424000000	517000000	540000000	648000000	626000000	427000000	332000000	296000000	442000000	413000000	421000000	299000000	295000000	350000000	282	336	264	472	424	517	540	648	626	427	332	296	442	413	421	299	295	350	471	604.667	351.667	314.667	425.333	0.360413	0.963344
1263.5	39.3	2	0.8	K.ETS[166.9984]PDS[166.9984]ISIR	YBR068C	BAP2	75200000	75500000	78000000	48400000	61500000	51100000	49500000	58900000	66700000	57400000	542563	482668	54700000	34600000	54900000	70100000	43300000	52700000	75.2	75.5	78	48.4	61.5	51.1	49.5	58.9	66.7	57.4	0.542563	0.482668	54.7	34.6	54.9	70.1	43.3	52.7	53.6667	58.3667	19.4751	55.3667	48.0667	0.121118	0.496186
1311.62	28.55/35.93	2	0.91,0.99	K.KETS[166.9984]PDSISIR,K.KETSPDSIS[166.9984]IR	YBR068C	BAP2	76300000	108000000	99400000	127000000	108000000	151000000	104000000	287000000	128000000	160000000	39200000	77900000	104000000	74500000	89100000	193000000	141000000	177000000	76.3	108	99.4	127	108	151	104	287	128	160	39.2	77.9	104	74.5	89.1	193	141	177	128.667	173	92.3667	170.333	89.2	0.427134	0.47668
1391.59	35.18/36.7	2	0.85,0.97	K.KETS[166.9984]PDS[166.9984]ISIR	YBR068C	BAP2	216000000	237000000	248000000	145000000	31800000	197000000	274000000	269000000	297000000	210000000	120000000	102000000	257000000	348139	226000000	216000000	200000000	192000000	216	237	248	145	31.8	197	274	269	297	210	120	102	257	0.348139	226	216	200	192	124.6	280	144	202.667	161.116	1.16812	0.918271
2360.04	57.7/61.86	2,3	0.81	K.QINENTS[166.9984]DLEDGVESITSDSK	YBR068C	BAP2	89200000	166000000	72400000	735479	67000000	38900000	68900000	21200000	91100000	736869	25400000	35400000	74100000	61200000	75300000	728001	23500000	709611	89.2	166	72.4	0.735479	67	38.9	68.9	21.2	91.1	0.736869	25.4	35.4	74.1	61.2	75.3	0.728001	23.5	0.709611	35.5452	60.4	20.5123	8.31254	70.2	0.764895	0.572216
1471.56	37.54/39.39	2	0.95	K.KETS[166.9984]PDS[166.9984]IS[166.9984]IR	YBR068C	BAP2	244000000	297000000	297000000	217000000	295000000	262000000	311000000	359000000	401000000	736869	91200000	104000000	390000000	388000000	358000000	186000000	140000000	156000000	244	297	297	217	295	262	311	359	401	0.736869	91.2	104	390	388	358	186	140	156	258	357	65.3123	160.667	378.667	0.468553	0.953648
1175.58	38.81/42.84	2	0.95	K.LLNPSPNS[166.9984]VR	YKR099W	BAS1	67500000	72100000	71200000	86400000	86500000	87400000	57200000	58500000	47100000	91600000	189000000	186000000	40000000	38000000	33700000	163000000	205000000	135000000	67.5	72.1	71.2	86.4	86.5	87.4	57.2	58.5	47.1	91.6	189	186	40	38	33.7	163	205	135	86.7667	54.2667	155.533	167.667	37.2333	-0.677075	0.988416
1424.63	28.95/32.9	2,3	0.98,0.79	K.FNHIDQSEIS[166.9984]R	YKR099W	BAS1	47100000	44200000	33000000	23500000	54700000	66800000	72600000	68400000	77800000	20500000	30200000	29300000	48200000	58300000	43200000	48800000	31300000	18200000	47.1	44.2	33	23.5	54.7	66.8	72.6	68.4	77.8	20.5	30.2	29.3	48.2	58.3	43.2	48.8	31.3	18.2	48.3333	72.9333	26.6667	32.7667	49.9	0.59356	0.807437
1815.77	26.77/35.38	2,3	0.98,0.91,0.81,0.99	R.RST[181.0140]T[181.0140]HDVGEISNNVK,R.RS[166.9984]T[181.0140]THDVGEISNNVK	YJL020C	BBC1	225000000	220000000	236000000	322000000	430000000	379000000	2060000000	2260000000	2390000000	528000000	264000000	275000000	1970000000	1930000000	1890000000	523000000	188000000	244000000	225	220	236	322	430	379	2060	2260	2390	528	264	275	1970	1930	1890	523	188	244	377	2236.67	355.667	318.333	1930	2.56871	0.998832
1659.67	36.28/36.66	2,3	0.97	R.ST[181.0140]T[181.0140]HDVGEISNNVK	YJL020C	BBC1	26400000	21200000	21500000	39800000	36100000	40300000	160000000	181000000	196000000	37700000	30700000	26600000	167000000	179000000	170000000	27200000	33500000	30000000	26.4	21.2	21.5	39.8	36.1	40.3	160	181	196	37.7	30.7	26.6	167	179	170	27.2	33.5	30	38.7333	179	31.6667	30.2333	172	2.20831	0.995072
1579.71	30.97/35.26	2,3	0.92,0.99	R.STT[181.0140]HDVGEISNNVK	YJL020C	BBC1	446000000	393000000	380000000	488000000	455000000	423000000	2350000000	2060000000	1950000000	499000000	462000000	419000000	1820000000	1780000000	1640000000	416000000	494000000	414000000	446	393	380	488	455	423	2350	2060	1950	499	462	419	1820	1780	1640	416	494	414	455.333	2120	460	441.333	1746.67	2.21907	0.995699
980.45	10.21/27.27	2	1	R.KVPMDS[166.9984]PK	YJL020C	BBC1	427000000	432000000	509000000	473000000	538000000	582000000	1070000000	1140000000	1080000000	715000000	388000000	671000000	719000000	805000000	1340000000	874000000	875000000	807000000	427	432	509	473	538	582	1070	1140	1080	715	388	671	719	805	1340	874	875	807	531	1096.67	591.333	852	954.667	1.04634	0.999739
1815.79	42.42	3	0.92	R.RST[181.0140]T[181.0140]HDVGEISNNVK	YJL020C	BBC1	497770	419669	564016	735479	517465	634946	549601	513161	555429	736869	542563	482668	565924	117000000	607363	728001	522696	709611	0.49777	0.419669	0.564016	0.735479	0.517465	0.634946	0.549601	0.513161	0.555429	0.736869	0.542563	0.482668	0.565924	117	0.607363	0.728001	0.522696	0.709611	0.629297	0.539397	0.587367	0.653436	39.3911	-0.222393	0.712062
2166.04	70.21/88.57	3	1.0,0.9	K.ARLS[166.9984]MFNQDITEQVPLPK	YJL020C	BBC1	497770	419669	564016	735479	517465	634946	549601	513161	555429	736869	32500000	26600000	565924	28900000	607363	728001	522696	709611	0.49777	0.419669	0.564016	0.735479	0.517465	0.634946	0.549601	0.513161	0.555429	0.736869	32.5	26.6	0.565924	28.9	0.607363	0.728001	0.522696	0.709611	0.629297	0.539397	19.9456	0.653436	10.0244	-0.222393	0.712062
1166.56	38.8/42.16	2	0.86	R.VPTS[166.9984]VLSGAEK	YJL020C	BBC1	497770	419669	564016	735479	23600000	26500000	549601	513161	555429	12000000	26800000	7.55495e+06	565924	4.25026e+06	6.84284e+06	5.45484e+06	522696	709611	0.49777	0.419669	0.564016	0.735479	23.6	26.5	0.549601	0.513161	0.555429	12	26.8	7.55495	0.565924	4.25026	6.84284	5.45484	0.522696	0.709611	16.9452	0.539397	15.4517	2.22905	3.88634	-4.97338	0.818319
3047.41	56.07/56.4	3,4	0.99	R.TAEVSHDIENSSQNTTGNVLPVSS[166.9984]PQTR	YJL020C	BBC1	4190000000	4360000000	3760000000	2320000000	2510000000	2340000000	2660000000	2520000000	2230000000	2770000000	2130000000	1980000000	1900000000	1900000000	1590000000	2280000000	2150000000	2080000000	4190	4360	3760	2320	2510	2340	2660	2520	2230	2770	2130	1980	1900	1900	1590	2280	2150	2080	2390	2470	2293.33	2170	1796.67	0.0475004	0.389939
1012.47	27.16/28.56	2	0.95,0.99	R.NGS[166.9984]INSLTK,R.NGSINS[166.9984]LTK	YJL020C	BBC1	270000000	279000000	290000000	218000000	225000000	214000000	361000000	341000000	391000000	244000000	192000000	178000000	310000000	326000000	302000000	295000000	286000000	245000000	270	279	290	218	225	214	361	341	391	244	192	178	310	326	302	295	286	245	219	364.333	204.667	275.333	312.667	0.734328	0.992467
1092.44	32.13	2	0.97	R.NGS[166.9984]INS[166.9984]LTK	YJL020C	BBC1	778000000	817000000	862000000	540000000	599000000	561000000	775000000	932000000	859000000	605000000	466000000	432000000	780000000	693000000	717000000	611000000	573000000	564000000	778	817	862	540	599	561	775	932	859	605	466	432	780	693	717	611	573	564	566.667	855.333	501	582.667	730	0.593986	0.985454
1304.61	49.56/50.11	2	0.98,0.97	K.DLPEPIS[166.9984]PETK	YJL020C	BBC1	1550000000	1260000000	1270000000	1400000000	1540000000	1450000000	2260000000	2290000000	2090000000	1540000000	1300000000	1210000000	1460000000	1490000000	1430000000	2120000000	2070000000	1920000000	1550	1260	1270	1400	1540	1450	2260	2290	2090	1540	1300	1210	1460	1490	1430	2120	2070	1920	1463.33	2213.33	1350	2036.67	1460	0.596962	0.99889
1571.62	7.42/13.45	2	0.97	K.EAESS[166.9984]PNTGSTEQR	YJL020C	BBC1	30600000	36700000	29500000	31800000	34800000	34600000	52100000	59800000	41600000	38400000	29700000	28600000	35200000	41400000	31800000	42200000	30500000	48100000	30.6	36.7	29.5	31.8	34.8	34.6	52.1	59.8	41.6	38.4	29.7	28.6	35.2	41.4	31.8	42.2	30.5	48.1	33.7333	51.1667	32.2333	40.2667	36.1333	0.601029	0.923899
1432.7	40.65/41.64	2,3	0.98	K.DLPEPIS[166.9984]PETKK	YJL020C	BBC1	830000000	797000000	796000000	830000000	735000000	830000000	1070000000	1180000000	999000000	821000000	574000000	644000000	870000000	882000000	962000000	1060000000	1140000000	1210000000	830	797	796	830	735	830	1070	1180	999	821	574	644	870	882	962	1060	1140	1210	798.333	1083	679.667	1136.67	904.667	0.43997	0.984472
1620.85	50.29/50.51	2,3	0.97	R.IRS[166.9984]LRS[166.9984]PAPIVPR	YPL255W	BBP1	105000000	91400000	93200000	81900000	92300000	90500000	55800000	69100000	73200000	90800000	19300000	17600000	36100000	25600000	38400000	36600000	10500000	8.86962e+06	105	91.4	93.2	81.9	92.3	90.5	55.8	69.1	73.2	90.8	19.3	17.6	36.1	25.6	38.4	36.6	10.5	8.86962	88.2333	66.0333	42.5667	18.6565	33.3667	-0.418129	0.968908
1460.64	70.51/81.67	2	0.98,0.96	K.DALFGTDIS[166.9984]PSMK	YPL255W	BBP1	51200000	59300000	564016	37300000	37400000	24900000	35800000	24900000	48800000	58100000	23000000	23200000	7.80891e+06	24500000	22300000	68500000	55400000	79000000	51.2	59.3	0.564016	37.3	37.4	24.9	35.8	24.9	48.8	58.1	23	23.2	7.80891	24.5	22.3	68.5	55.4	79	33.2	36.5	34.7667	67.6333	18.203	0.136713	0.292503
1538.67	58.31	3	0.96	R.SNS[166.9984]WSGLDSTLHR	YPL255W	BBP1	101000000	86800000	88100000	75400000	73800000	83300000	109000000	102000000	88400000	96500000	80800000	73500000	73900000	75400000	74900000	70500000	71900000	71600000	101	86.8	88.1	75.4	73.8	83.3	109	102	88.4	96.5	80.8	73.5	73.9	75.4	74.9	70.5	71.9	71.6	77.5	99.8	83.6	71.3333	74.7333	0.364844	0.952399
1353.61	30.16	2	0.92	K.HYETNVSS[166.9984]PLK	YJL095W	BCK1	42300000	48900000	53400000	38400000	51100000	42000000	38400000	55700000	29200000	16800000	46600000	51900000	16700000	348139	13200000	728001	62600000	29700000	42.3	48.9	53.4	38.4	51.1	42	38.4	55.7	29.2	16.8	46.6	51.9	16.7	0.348139	13.2	0.728001	62.6	29.7	43.8333	41.1	38.4333	31.0093	10.0827	-0.09289	0.226885
1114.45	8.97/22.01	2	1	K.S[166.9984]QEDISNSR	YJL095W	BCK1	99800000	97900000	102000000	49200000	88800000	71500000	80000000	97700000	90100000	58800000	50100000	40500000	56900000	55800000	52200000	90200000	60500000	79800000	99.8	97.9	102	49.2	88.8	71.5	80	97.7	90.1	58.8	50.1	40.5	56.9	55.8	52.2	90.2	60.5	79.8	69.8333	89.2667	49.8	76.8333	54.9667	0.354206	0.773207
1722.72	77.26/88.27	2,3	1.0,0.9	K.SAS[166.9984]PPAS[166.9984]PSYPSIFR,K.S[166.9984]ASPPAS[166.9984]PSYPSIFR	YJL095W	BCK1	73100000	419669	437000000	569000000	189000000	1370000000	39400000	398000000	345000000	736869	115000000	145000000	77100000	486000000	130000000	81900000	48100000	203000000	73.1	0.419669	437	569	189	1370	39.4	398	345	0.736869	115	145	77.1	486	130	81.9	48.1	203	709.333	260.8	86.9123	111	231.033	-1.44352	0.673788
1443.62	5.88/8.65	2,4	0.82	K.NSKS[166.9984]QEDISNSR	YJL095W	BCK1	32800000	33100000	31400000	22500000	43900000	32200000	35100000	47400000	51400000	22400000	542563	482668	36500000	40100000	38300000	33700000	39000000	42600000	32.8	33.1	31.4	22.5	43.9	32.2	35.1	47.4	51.4	22.4	0.542563	0.482668	36.5	40.1	38.3	33.7	39	42.6	32.8667	44.6333	7.80841	38.4333	38.3	0.441496	0.786039
1997.93	55.73/76.65	2,3	0.98,0.97,0.99	R.ANLDKPITEGIAS[166.9984]PTS[166.9984]PK,R.ANLDKPITEGIASPT[181.0140]S[166.9984]PK	YJL095W	BCK1	655000000	598000000	568000000	319000000	321000000	416000000	445000000	423000000	499000000	458000000	698000000	642000000	332000000	487000000	473000000	425000000	254000000	207000000	655	598	568	319	321	416	445	423	499	458	698	642	332	487	473	425	254	207	352	455.667	599.333	295.333	430.667	0.372403	0.936141
1208.43	9.4/10.54	2	1	R.S[166.9984]FNC[160.0306]GDSQSK	YER167W	BCK2	51800000	65200000	47900000	30200000	4.47546e+06	634946	16800000	25600000	27700000	29300000	22500000	37000000	47600000	3.85588e+06	40400000	50400000	47300000	45900000	51.8	65.2	47.9	30.2	4.47546	0.634946	16.8	25.6	27.7	29.3	22.5	37	47.6	3.85588	40.4	50.4	47.3	45.9	11.7701	23.3667	29.6	47.8667	30.6186	0.989321	0.660838
1862.81	68.47/81.49	2,3	0.87	K.SSLS[166.9984]LNSDLS[166.9984]TPHFAK	YER167W	BCK2	4.63281e+06	419669	564016	8.86235e+06	517465	634946	11900000	54800000	171000000	736869	78800000	13300000	75900000	39900000	10300000	57000000	11700000	709611	4.63281	0.419669	0.564016	8.86235	0.517465	0.634946	11.9	54.8	171	0.736869	78.8	13.3	75.9	39.9	10.3	57	11.7	0.709611	3.33825	79.2333	30.9456	23.1365	42.0333	4.56894	0.748903
2083.85	28.7/41.74	2,3,4	0.98,0.96	R.KYEVNFDT[181.0140]DDDTDSGKR	YDR361C	BCP1	142000000	131000000	130000000	66300000	79300000	67400000	162000000	161000000	165000000	117000000	12500000	24500000	112000000	166000000	119000000	173000000	151000000	141000000	142	131	130	66.3	79.3	67.4	162	161	165	117	12.5	24.5	112	166	119	173	151	141	71	162.667	51.3333	155	132.333	1.19603	0.998979
2792.25	87.72	3	0.86	K.NIVLFPEPEESFS[166.9984]RPQS[166.9984]AQSQSR	YIL033C	BCY1	463000000	449000000	433000000	270000000	266000000	305000000	493000000	772000000	967000000	361000000	230000000	246000000	1330000000	1240000000	1070000000	463000000	293000000	283000000	463	449	433	270	266	305	493	772	967	361	230	246	1330	1240	1070	463	293	283	280.333	744	279	346.333	1213.33	1.40816	0.923296
1020.46	22.65/25.56	2	0.8,0.67	R.SRSS[166.9984]VMFK,R.SRS[166.9984]SVMFK	YIL033C	BCY1	364000000	328000000	348000000	184000000	171000000	263000000	392000000	407000000	374000000	378000000	396000000	314000000	340000000	250000000	221000000	450000000	422000000	409000000	364	328	348	184	171	263	392	407	374	378	396	314	340	250	221	450	422	409	206	391	362.667	427	270.333	0.924524	0.984296
2786.2	53.62/74.78	2,3,4	0.98,0.9,0.99	R.RTSVS[166.9984]GETLQPNNFDDWTPDHYK,R.RTS[166.9984]VSGETLQPNNFDDWTPDHYK	YIL033C	BCY1	6990000000	6900000000	5810000000	3830000000	3970000000	2960000000	7250000000	6380000000	6330000000	7090000000	5220000000	4570000000	6850000000	7240000000	6330000000	7000000000	8670000000	6460000000	6990	6900	5810	3830	3970	2960	7250	6380	6330	7090	5220	4570	6850	7240	6330	7000	8670	6460	3586.67	6653.33	5626.67	7376.67	6806.67	0.891434	0.997844
2712.25	68.26/84.54	3	0.73,0.83	K.NIVLFPEPEESFSRPQSAQSQS[166.9984]R,K.NIVLFPEPEESFSRPQS[166.9984]AQSQSR	YIL033C	BCY1	1130000000	1300000000	1220000000	1040000000	989000000	1320000000	1510000000	1430000000	1380000000	1100000000	829000000	768000000	2070000000	2030000000	1760000000	1650000000	1170000000	1110000000	1130	1300	1220	1040	989	1320	1510	1430	1380	1100	829	768	2070	2030	1760	1650	1170	1110	1116.33	1440	899	1310	1953.33	0.367301	0.926127
1675.77	58.26/63.51	2	0.9,0.84	K.TST[181.0140]PPLPMHFNAQR,K.T[181.0140]STPPLPMHFNAQR	YIL033C	BCY1	295000000	333000000	307000000	194000000	233000000	212000000	379000000	370000000	409000000	230000000	229000000	233000000	268000000	330000000	263000000	297000000	290000000	279000000	295	333	307	194	233	212	379	370	409	230	229	233	268	330	263	297	290	279	213	386	230.667	288.667	287	0.857747	0.999548
1100.43	28.4	2	0.74	R.SRS[166.9984]S[166.9984]VMFK	YIL033C	BCY1	168000000	168000000	139000000	82000000	89100000	93100000	146000000	157000000	138000000	132000000	95800000	98700000	166000000	196000000	152000000	126000000	119000000	106000000	168	168	139	82	89.1	93.1	146	157	138	132	95.8	98.7	166	196	152	126	119	106	88.0667	147	108.833	117	171.333	0.739148	0.998032
2630.15	77.89/88.19	3	0.7	R.T[181.0140]SVSGETLQPNNFDDWTPDHYK	YIL033C	BCY1	47400000	18200000	53000000	70100000	31700000	35900000	66500000	133000000	143000000	78800000	35200000	21600000	108000000	54600000	129000000	54500000	522696	209000000	47.4	18.2	53	70.1	31.7	35.9	66.5	133	143	78.8	35.2	21.6	108	54.6	129	54.5	0.522696	209	45.9	114.167	45.2	88.0076	97.2	1.31458	0.914028
1675.78	40.57/56.51	2,3	0.75,0.8,0.72	K.TST[181.0140]PPLPMHFNAQR	YIL033C	BCY1	18700000	33100000	19600000	264000000	517465	14300000	19600000	31700000	71200000	39300000	11200000	33900000	112000000	21900000	187000000	7.6167e+06	25600000	6.59189e+06	18.7	33.1	19.6	264	0.517465	14.3	19.6	31.7	71.2	39.3	11.2	33.9	112	21.9	187	7.6167	25.6	6.59189	92.9392	40.8333	28.1333	13.2695	106.967	-1.18654	0.393191
1394.52	20.16/23.96	2	0.98,0.97,0.96	R.DAS[166.9984]SLS[166.9984]PTSAGSR,R.DASS[166.9984]LS[166.9984]PTSAGSR	YLR399C	BDF1	1080000000	1070000000	1010000000	4.16068e+06	517465	634946	506000000	609000000	609000000	5.50254e+06	685000000	549000000	1270000000	1090000000	1170000000	728001	522696	7.06382e+06	1080	1070	1010	4.16068	0.517465	0.634946	506	609	609	5.50254	685	549	1270	1090	1170	0.728001	0.522696	7.06382	1.77103	574.667	413.168	2.7715	1176.67	8.34199	0.996461
2147.85	65.9	2	0.98	K.WADRPNLDDYDS[166.9984]DEDSR	YLR399C	BDF1	10400000	55700000	19800000	735479	517465	634946	549601	513161	555429	736869	23300000	482668	26500000	21600000	23300000	728001	522696	27600000	10.4	55.7	19.8	0.735479	0.517465	0.634946	0.549601	0.513161	0.555429	0.736869	23.3	0.482668	26.5	21.6	23.3	0.728001	0.522696	27.6	0.629297	0.539397	8.17318	883.333	23.8	-0.222393	0.712062
1126.48	14.59/17.96	2	1	K.ALS[166.9984]QEEQSR	YLR399C	BDF1	89700000	86400000	88600000	21600000	44000000	30000000	17400000	4.42601e+06	22200000	132000000	81400000	92800000	212000000	239000000	193000000	271000000	280000000	234000000	89.7	86.4	88.6	21.6	44	30	17.4	4.42601	22.2	132	81.4	92.8	212	239	193	271	280	234	31.8667	14.6753	102.067	261.667	214.667	-1.11865	0.886398
1813.86	34.65/35.27	2,3	0.97	K.GRRS[166.9984]S[166.9984]AQEDAPIVIR	YLR399C	BDF1	497770	419669	564016	735479	517465	634946	549601	513161	555429	3.35285e+06	75500000	52400000	5.36177e+06	348139	15000000	728001	522696	709611	0.49777	0.419669	0.564016	0.735479	0.517465	0.634946	0.549601	0.513161	0.555429	3.35285	75.5	52.4	5.36177	0.348139	15	0.728001	0.522696	0.709611	0.629297	0.539397	43.7509	0.653436	6.9033	-0.222393	0.712062
1520.76	30.13/41.63	2,3	0.97,0.94,0.99	R.RSS[166.9984]AQEDAPIVIR	YLR399C	BDF1	3570000000	3710000000	3600000000	3080000000	3380000000	2250000000	3160000000	3390000000	3060000000	3200000000	3210000000	3150000000	1400000000	1720000000	2450000000	3190000000	3250000000	2820000000	3570	3710	3600	3080	3380	2250	3160	3390	3060	3200	3210	3150	1400	1720	2450	3190	3250	2820	2903.33	3203.33	3186.67	3086.67	1856.67	0.141864	0.527654
1314.56	20.07/21.22	2,3	0.99	R.DASSLS[166.9984]PTSAGSR	YLR399C	BDF1	2500000000	2480000000	2510000000	1860000000	2760000000	2320000000	2350000000	2760000000	2500000000	2010000000	3020000000	1860000000	1560000000	1640000000	1450000000	1910000000	1930000000	1790000000	2500	2480	2510	1860	2760	2320	2350	2760	2500	2010	3020	1860	1560	1640	1450	1910	1930	1790	2313.33	2536.67	2296.67	1876.67	1550	0.132961	0.504599
1364.65	49.74	2	0.98	R.SS[166.9984]AQEDAPIVIR	YLR399C	BDF1	1310000000	1170000000	1090000000	1030000000	1090000000	1050000000	1160000000	1090000000	1050000000	1120000000	971000000	886000000	820000000	928000000	827000000	1210000000	1150000000	1020000000	1310	1170	1090	1030	1090	1050	1160	1090	1050	1120	971	886	820	928	827	1210	1150	1020	1056.67	1100	992.333	1126.67	858.333	0.0579832	0.680159
2147.83	50.31/50.31	2,3	0.99	K.WADRPNLDDYDS[166.9984]DEDSR	YLR399C	BDF1	1300000000	1120000000	1130000000	897000000	879000000	938000000	1360000000	1290000000	1290000000	1130000000	880000000	814000000	871000000	989000000	909000000	1000000000	843000000	807000000	1300	1120	1130	897	879	938	1360	1290	1290	1130	880	814	871	989	909	1000	843	807	904.667	1313.33	941.333	883.333	923	0.537775	0.99976
1459.69	21.91	2	0.97	R.KLS[166.9984]GNYSTAPTNK	YDL070W	BDF2	497770	419669	564016	735479	517465	634946	549601	42900000	14800000	736869	542563	482668	46200000	42600000	45300000	728001	522696	42200000	0.49777	0.419669	0.564016	0.735479	0.517465	0.634946	0.549601	42.9	14.8	0.736869	0.542563	0.482668	46.2	42.6	45.3	0.728001	0.522696	42.2	0.629297	19.4165	0.587367	14.4836	44.7	4.9474	0.729889
1629.68	13.53/22.3	2	0.98,0.99	R.SVS[166.9984]TTNDNIGESGNR	YDL070W	BDF2	106000000	115000000	74100000	88600000	88200000	37400000	78500000	106000000	38000000	56400000	89900000	72900000	251000000	271000000	205000000	142000000	134000000	97100000	106	115	74.1	88.6	88.2	37.4	78.5	106	38	56.4	89.9	72.9	251	271	205	142	134	97.1	71.4	74.1667	73.0667	124.367	242.333	0.0548469	0.0793349
1367.6	58.59	2	0.89	K.NEDMDS[166.9984]PLVIR	YDL070W	BDF2	497770	8.70666e+06	564016	735479	517465	634946	20400000	513161	555429	736869	542563	482668	565924	348139	607363	728001	522696	709611	0.49777	8.70666	0.564016	0.735479	0.517465	0.634946	20.4	0.513161	0.555429	0.736869	0.542563	0.482668	0.565924	0.348139	0.607363	0.728001	0.522696	0.709611	0.629297	7.1562	0.587367	0.653436	0.507142	3.50738	0.571787
3409.54	64.86/88.65	3,4,5	0.95,1.0	K.EIEEDNS[166.9984]DNDKGVDENETAIVEKPSLVGER	YNL039W	BDP1	497770	419669	564016	735479	517465	634946	13900000	513161	555429	21300000	39000000	482668	565924	33700000	607363	728001	522696	709611	0.49777	0.419669	0.564016	0.735479	0.517465	0.634946	13.9	0.513161	0.555429	21.3	39	0.482668	0.565924	33.7	0.607363	0.728001	0.522696	0.709611	0.629297	4.98953	20.2609	1550	11.6244	2.98709	0.56905
1413.63	56.09/59.15	2	0.98,0.97,1.0	R.LGS[166.9984]ITENDMNLK	YNL039W	BDP1	75000000	80800000	93900000	158000000	517465	26500000	549601	513161	55700000	196000000	145000000	143000000	93700000	74400000	99100000	180000000	198000000	169000000	75	80.8	93.9	158	0.517465	26.5	0.549601	0.513161	55.7	196	145	143	93.7	74.4	99.1	180	198	169	61.6725	18.9209	161.333	182.333	89.0667	-1.70464	0.518678
3409.53	61.34/62.99	3,4	1	K.EIEEDNS[166.9984]DNDKGVDENETAIVEKPSLVGER	YNL039W	BDP1	2350000000	2120000000	2180000000	1960000000	2310000000	2560000000	2550000000	2780000000	2540000000	2110000000	2120000000	1990000000	2070000000	1880000000	1770000000	1690000000	1520000000	1440000000	2350	2120	2180	1960	2310	2560	2550	2780	2540	2110	2120	1990	2070	1880	1770	1690	1520	1440	2276.67	2623.33	2073.33	1550	1906.67	0.204478	0.82585
1920.91	44.58/51.37	2,3	0.92,0.98,0.93	R.ITS[166.9984]ADISTPSHDNGSVIK	YBR200W	BEM1	414000000	432000000	404000000	335000000	386000000	341000000	292000000	309000000	235000000	250000000	342000000	336000000	25100000	89200000	91400000	182000000	147000000	132000000	414	432	404	335	386	341	292	309	235	250	342	336	25.1	89.2	91.4	182	147	132	354	278.667	309.333	0.653436	68.5667	-0.345209	0.941896
1147.53	21.91/34.45	2	0.95,0.96	R.YLSSSST[181.0140]PVK	YBR200W	BEM1	20200000	53900000	14000000	91600000	68700000	67700000	52000000	54500000	55400000	67200000	41400000	31500000	565924	40000000	26100000	63400000	18400000	13400000	20.2	53.9	14	91.6	68.7	67.7	52	54.5	55.4	67.2	41.4	31.5	0.565924	40	26.1	63.4	18.4	13.4	76	53.9667	46.7	31.7333	22.222	-0.493931	0.896462
1920.87	56.62	2	0.99	R.ITS[166.9984]ADISTPSHDNGSVIK	YBR200W	BEM1	497770	419669	564016	22500000	517465	634946	549601	513161	555429	736869	542563	482668	565924	19200000	607363	728001	522696	709611	0.49777	0.419669	0.564016	22.5	0.517465	0.634946	0.549601	0.513161	0.555429	0.736869	0.542563	0.482668	0.565924	19.2	0.607363	0.728001	0.522696	0.709611	7.88414	0.539397	0.587367	0.653436	6.7911	-3.86953	0.57928
868.365	13.82	2	0.89	K.DITS[166.9984]PEK	YBR200W	BEM1	497770	419669	564016	94100000	7.86642e+06	6.78917e+06	549601	513161	555429	736869	542563	482668	565924	2.22767e+06	5.05778e+06	728001	522696	709611	0.49777	0.419669	0.564016	94.1	7.86642	6.78917	0.549601	0.513161	0.555429	0.736869	0.542563	0.482668	0.565924	2.22767	5.05778	0.728001	0.522696	0.709611	36.2519	0.539397	0.587367	0.653436	2.61712	-6.07056	0.657656
1227.5	31.23	2	0.87	R.YLS[166.9984]SS[166.9984]STPVK	YBR200W	BEM1	76300000	81400000	80400000	38400000	58000000	51200000	81300000	94600000	84500000	54900000	39900000	27600000	52000000	43000000	54600000	728001	45800000	39700000	76.3	81.4	80.4	38.4	58	51.2	81.3	94.6	84.5	54.9	39.9	27.6	52	43	54.6	0.728001	45.8	39.7	49.2	86.8	40.8	28.7427	49.8667	0.819037	0.992036
1293.56	36.58/43.23	2	0.89,0.99	K.KLS[166.9984]DLS[166.9984]LSGSK	YBR200W	BEM1	1600000000	1790000000	1600000000	1100000000	1140000000	1080000000	1210000000	1420000000	1500000000	1210000000	1050000000	940000000	1560000000	1720000000	1560000000	1390000000	1400000000	1270000000	1600	1790	1600	1100	1140	1080	1210	1420	1500	1210	1050	940	1560	1720	1560	1390	1400	1270	1106.67	1376.67	1066.67	1353.33	1613.33	0.314959	0.916426
2329.04	51.62	3	0.94	K.RFSQHS[166.9984]S[166.9984]MLINNPATPNQK	YER155C	BEM2	497770	70500000	68100000	735479	35300000	16600000	24100000	513161	555429	37000000	542563	482668	565924	348139	607363	44500000	522696	24100000	0.49777	70.5	68.1	0.735479	35.3	16.6	24.1	0.513161	0.555429	37	0.542563	0.482668	0.565924	0.348139	0.607363	44.5	0.522696	24.1	17.5452	8.38953	12.6751	23.0409	0.507142	-1.06441	0.486837
1474.65	47.26/56.54	2,3	0.98,0.94	K.S[166.9984]RPAS[166.9984]MVIETPK	YER155C	BEM2	283000000	334000000	269000000	63500000	130000000	105000000	133000000	137000000	19600000	225000000	112000000	122000000	109000000	71300000	85000000	285000000	189000000	175000000	283	334	269	63.5	130	105	133	137	19.6	225	112	122	109	71.3	85	285	189	175	99.5	96.5333	153	216.333	88.4333	-0.0436693	0.0504902
3117.31	42.43	3	0.84	R.FYGNDGSS[166.9984]LKNDDSSSTTATNSGNDVASAR	YER155C	BEM2	79400000	112000000	104000000	91500000	105000000	39200000	66000000	63000000	555429	83300000	66200000	69200000	61100000	69800000	62300000	728001	33300000	63200000	79.4	112	104	91.5	105	39.2	66	63	0.555429	83.3	66.2	69.2	61.1	69.8	62.3	0.728001	33.3	63.2	78.5667	43.1851	72.9	32.4093	64.4	-0.863382	0.706229
1230.52	20.69	2	0.84	K.MRDS[166.9984]LDTTGR	YER155C	BEM2	4.08119e+06	419669	6.14757e+06	37100000	37700000	38400000	549601	2.53858e+06	50000000	47600000	542563	482668	42400000	28200000	27900000	87400000	53000000	71500000	4.08119	0.419669	6.14757	37.1	37.7	38.4	0.549601	2.53858	50	47.6	0.542563	0.482668	42.4	28.2	27.9	87.4	53	71.5	37.7333	17.6961	16.2084	70.6333	32.8333	-1.09241	0.65922
1936.93	72.84	3	0.92	K.NST[181.0140]PLSSHLAS[166.9984]PVILNK	YPL115C	BEM3	46400000	51300000	53400000	41000000	58200000	48500000	56100000	66200000	53300000	31300000	6.68008e+06	482668	565924	348139	607363	728001	522696	6.64954e+06	46.4	51.3	53.4	41	58.2	48.5	56.1	66.2	53.3	31.3	6.68008	0.482668	0.565924	0.348139	0.607363	0.728001	0.522696	6.64954	49.2333	58.5333	12.8209	2.63341	0.507142	0.249623	0.780181
2097.97	57.17/59.26	3	0.71	K.IHSEQLAS[166.9984]PAASVTYTTSR	YPL115C	BEM3	497770	419669	564016	735479	517465	634946	549601	513161	555429	736869	28600000	482668	565924	348139	607363	11400000	522696	22800000	0.49777	0.419669	0.564016	0.735479	0.517465	0.634946	0.549601	0.513161	0.555429	0.736869	28.6	0.482668	0.565924	0.348139	0.607363	11.4	0.522696	22.8	0.629297	0.539397	9.93985	11.5742	0.507142	-0.222393	0.712062
2177.96	48.47/49.36	2,3	0.82,0.94,0.99	K.IHSEQLAS[166.9984]PAASVTYT[181.0140]TSR,K.IHSEQLAS[166.9984]PAAS[166.9984]VTYTTSR	YPL115C	BEM3	369000000	413000000	470000000	140000000	240000000	184000000	252000000	282000000	247000000	309000000	193000000	280000000	84900000	130000000	81500000	247000000	235000000	206000000	369	413	470	140	240	184	252	282	247	309	193	280	84.9	130	81.5	247	235	206	188	260.333	260.667	229.333	98.8	0.469627	0.883656
979.515	17.25/24.5	2	0.85,0.99	R.ITIKS[166.9984]PNK	YPL115C	BEM3	120000000	157000000	132000000	101000000	115000000	94900000	92100000	116000000	86800000	102000000	73300000	96700000	51200000	56400000	50100000	111000000	115000000	106000000	120	157	132	101	115	94.9	92.1	116	86.8	102	73.3	96.7	51.2	56.4	50.1	111	115	106	103.633	98.3	90.6667	110.667	52.5667	-0.0762248	0.349771
1645.7	15.39	3	0.92	R.HC[160.0306]S[166.9984]NQNVQLNGPAK	YJR053W	BFA1	497770	419669	564016	735479	517465	634946	549601	19800000	555429	2.33941e+06	542563	482668	2.95992e+06	348139	607363	728001	522696	709611	0.49777	0.419669	0.564016	0.735479	0.517465	0.634946	0.549601	19.8	0.555429	2.33941	0.542563	0.482668	2.95992	0.348139	0.607363	0.728001	0.522696	0.709611	0.629297	6.96834	1.12155	0.653436	1.30514	3.469	0.572715
1347.7	63.01	2	1	K.VVADDLVLVT[181.0140]PK	YOR198C	BFR1	497770	419669	564016	735479	517465	634946	549601	513161	555429	736869	13100000	9.45143e+06	565924	348139	607363	728001	522696	709611	0.49777	0.419669	0.564016	0.735479	0.517465	0.634946	0.549601	0.513161	0.555429	0.736869	13.1	9.45143	0.565924	0.348139	0.607363	0.728001	0.522696	0.709611	0.629297	0.539397	7.76277	0.653436	0.507142	-0.222393	0.712062
1097.49	5.71/10.51	2,3	0.65,0.85	R.EEEQRLS[166.9984]K	YOR198C	BFR1	46200000	52200000	44500000	46200000	58800000	55900000	73200000	101000000	51400000	53100000	60900000	58600000	43100000	39200000	46000000	56600000	63300000	72500000	46.2	52.2	44.5	46.2	58.8	55.9	73.2	101	51.4	53.1	60.9	58.6	43.1	39.2	46	56.6	63.3	72.5	53.6333	75.2	57.5333	64.1333	42.7667	0.487603	0.731129
1475.82	65.28	2	1	R.KVVADDLVLVT[181.0140]PK	YOR198C	BFR1	48000000	40600000	42600000	50200000	51100000	25100000	44300000	39800000	45100000	83400000	36100000	46700000	40800000	26000000	23100000	78900000	68000000	61400000	48	40.6	42.6	50.2	51.1	25.1	44.3	39.8	45.1	83.4	36.1	46.7	40.8	26	23.1	78.9	68	61.4	42.1333	43.0667	55.4	69.4333	29.9667	0.0316096	0.0764353
1926.76	54.44/54.49	2,3	1	K.DSVDDNENS[166.9984]DDGLDIPK	YDR299W	BFR2	7130000000	7750000000	6790000000	7240000000	7860000000	7100000000	6420000000	6820000000	7270000000	6630000000	5300000000	5360000000	4630000000	4290000000	4320000000	6700000000	6250000000	5540000000	7130	7750	6790	7240	7860	7100	6420	6820	7270	6630	5300	5360	4630	4290	4320	6700	6250	5540	7400	6836.67	5763.33	6163.33	4413.33	-0.114232	0.828084
2118.75	37.43	2	1	K.NGES[166.9984]DLS[166.9984]DYGNSNTEETK	YDR299W	BFR2	305000000	327000000	327000000	247000000	303000000	272000000	225000000	261000000	294000000	242000000	184000000	171000000	336000000	206000000	251000000	245000000	196000000	214000000	305	327	327	247	303	272	225	261	294	242	184	171	336	206	251	245	196	214	274	260	199	218.333	264.333	-0.0756643	0.384284
2246.84	32.72/32.75	2,3	0.73,0.99	K.NGES[166.9984]DLS[166.9984]DYGNSNTEETKK	YDR299W	BFR2	2040000000	2300000000	2080000000	1470000000	1710000000	1460000000	1360000000	1530000000	1570000000	1500000000	1130000000	638000000	1950000000	1790000000	1780000000	1400000000	1260000000	1250000000	2040	2300	2080	1470	1710	1460	1360	1530	1570	1500	1130	638	1950	1790	1780	1400	1260	1250	1546.67	1486.67	1089.33	1303.33	1840	-0.0570811	0.403399
1195.56	59.53	2	1	R.TTMEPLS[166.9984]IPK	YCL029C	BIK1	497770	419669	564016	5.74198e+06	517465	5.95126e+06	549601	513161	555429	736869	15600000	8.93218e+06	565924	348139	607363	728001	522696	5.99178e+06	0.49777	0.419669	0.564016	5.74198	0.517465	5.95126	0.549601	0.513161	0.555429	0.736869	15.6	8.93218	0.565924	0.348139	0.607363	0.728001	0.522696	5.99178	4.07024	0.539397	8.42302	2.41416	0.507142	-2.91569	0.814654
2220.89	57.94	3	0.97	R.LTNQFSPMDDPKS[166.9984]PT[181.0140]PMR	YCL029C	BIK1	497770	419669	564016	735479	517465	634946	549601	513161	84200000	736869	542563	482668	565924	17200000	607363	728001	54600000	23800000	0.49777	0.419669	0.564016	0.735479	0.517465	0.634946	0.549601	0.513161	84.2	0.736869	0.542563	0.482668	0.565924	17.2	0.607363	0.728001	54.6	23.8	0.629297	28.4209	0.587367	26.376	6.12443	5.49707	0.575996
1431.63	59.12/61.72	2,3	0.98	R.RTT[181.0140]MEPLS[166.9984]IPK	YCL029C	BIK1	107000000	64500000	77700000	62700000	81000000	46100000	56400000	77300000	70100000	76800000	71400000	51700000	46500000	87500000	32800000	99600000	96900000	103000000	107	64.5	77.7	62.7	81	46.1	56.4	77.3	70.1	76.8	71.4	51.7	46.5	87.5	32.8	99.6	96.9	103	63.2667	67.9333	66.6333	99.8333	55.6	0.102674	0.283404
1008.38	7.48	2	0.86	K.ASISQT[181.0140]S[166.9984]R	YCL029C	BIK1	27700000	29800000	29900000	19100000	23200000	23600000	35300000	49500000	33700000	25800000	16200000	17200000	24900000	26200000	25000000	15600000	15300000	17200000	27.7	29.8	29.9	19.1	23.2	23.6	35.3	49.5	33.7	25.8	16.2	17.2	24.9	26.2	25	15.6	15.3	17.2	21.9667	39.5	19.7333	16.0333	25.3667	0.846537	0.936483
928.415	7.66/9.71	2	0.85,0.96	K.ASISQTS[166.9984]R,K.ASIS[166.9984]QTSR	YCL029C	BIK1	40900000	45700000	34900000	32100000	90400000	76800000	37500000	57500000	72900000	47400000	31300000	55800000	36200000	38300000	35300000	57800000	57500000	52400000	40.9	45.7	34.9	32.1	90.4	76.8	37.5	57.5	72.9	47.4	31.3	55.8	36.2	38.3	35.3	57.8	57.5	52.4	66.4333	55.9667	44.8333	55.9	36.6	-0.247339	0.35931
2140.96	47.95/61.15	2,3	0.82,0.73	R.LTNQFSPMDDPKSPT[181.0140]PMR,R.LTNQFSPMDDPKS[166.9984]PTPMR	YCL029C	BIK1	193000000	95700000	149000000	125000000	256000000	183000000	172000000	171000000	135000000	171000000	87000000	117000000	144000000	118000000	57200000	247000000	163000000	187000000	193	95.7	149	125	256	183	172	171	135	171	87	117	144	118	57.2	247	163	187	188	159.333	125	199	106.4	-0.238685	0.465087
1842.75	34.17	2	0.99	K.RSS[166.9984]ST[181.0140]GTGSAMSGGLATR	YER016W	BIM1	41000000	419669	62600000	57200000	57100000	56900000	36500000	46400000	34300000	59300000	50800000	56200000	131000000	125000000	132000000	36500000	38600000	36400000	41	0.419669	62.6	57.2	57.1	56.9	36.5	46.4	34.3	59.3	50.8	56.2	131	125	132	36.5	38.6	36.4	57.0667	39.0667	55.4333	37.1667	129.333	-0.54671	0.959886
1762.76	20.86	3	0.89	K.RSSSTGTGS[166.9984]AMSGGLATR	YER016W	BIM1	497770	419669	564016	735479	517465	634946	549601	3.04178e+06	555429	736869	542563	482668	565924	348139	607363	728001	522696	709611	0.49777	0.419669	0.564016	0.735479	0.517465	0.634946	0.549601	3.04178	0.555429	0.736869	0.542563	0.482668	0.565924	0.348139	0.607363	0.728001	0.522696	0.709611	0.629297	1.38227	0.587367	0.653436	0.507142	1.13523	0.53989
997.463	18.27	2	0.76	R.TVS[166.9984]NPTTAK	YER016W	BIM1	3.81256e+06	2.49278e+06	564016	735479	4.22959e+06	634946	549601	4.74712e+06	555429	736869	542563	482668	565924	348139	607363	728001	522696	709611	3.81256	2.49278	0.564016	0.735479	4.22959	0.634946	0.549601	4.74712	0.555429	0.736869	0.542563	0.482668	0.565924	0.348139	0.607363	0.728001	0.522696	0.709611	1.86667	1.95072	0.587367	0.653436	0.507142	0.063538	0.0343585
1186.47	15.85/20.34	2	0.76	R.HSS[166.9984]LGINGS[166.9984]R	YER016W	BIM1	95500000	3.06281e+06	4.34652e+06	18200000	75000000	14300000	549601	513161	12000000	736869	542563	482668	3.9332e+06	3.20398e+06	3.5526e+06	728001	2.84434e+06	3.14784e+06	95.5	3.06281	4.34652	18.2	75	14.3	0.549601	0.513161	12	0.736869	0.542563	0.482668	3.9332	3.20398	3.5526	0.728001	2.84434	3.14784	35.8333	4.35425	0.587367	2.24006	3.56326	-3.0408	0.752748
1762.8	29.49/32.86	2,3,4	0.92,0.98,0.99	K.RSSSTGT[181.0140]GSAMSGGLATR,K.RSS[166.9984]STGTGSAMSGGLATR	YER016W	BIM1	127000000	108000000	80500000	151000000	173000000	168000000	278000000	238000000	252000000	110000000	201000000	190000000	122000000	190000000	130000000	49300000	64500000	34400000	127	108	80.5	151	173	168	278	238	252	110	201	190	122	190	130	49.3	64.5	34.4	164	256	167	49.4	147.333	0.642448	0.994614
1606.68	42.63/45.88	2	0.97,0.99	R.SS[166.9984]STGTGSAMSGGLATR,R.SSS[166.9984]TGTGSAMSGGLATR	YER016W	BIM1	497770	12300000	23300000	735479	9.18917e+06	47200000	549601	513161	24100000	18000000	542563	482668	12400000	12700000	607363	24400000	24000000	19900000	0.49777	12.3	23.3	0.735479	9.18917	47.2	0.549601	0.513161	24.1	18	0.542563	0.482668	12.4	12.7	0.607363	24.4	24	19.9	19.0415	8.38759	6.34174	22.7667	8.56912	-1.18282	0.441359
2486.06	53.07/53.08	2,3	0.88,1.0	K.GIDS[166.9984]DNDNVIREDDTGINTDTK	YJR089W	BIR1	446000000	364000000	434000000	306000000	202000000	50900000	373000000	412000000	369000000	316000000	198000000	193000000	283000000	254000000	234000000	263000000	246000000	249000000	446	364	434	306	202	50.9	373	412	369	316	198	193	283	254	234	263	246	249	186.3	384.667	235.667	252.667	257	1.04598	0.888855
1494.7	7.49/11.72	2,3	0.96	K.DDVEPVVPSPFS[166.9984]K	YBR270C	BIT2	189000000	199000000	183000000	88000000	131000000	131000000	145000000	163000000	215000000	101000000	542563	47200000	186000000	228000000	181000000	167000000	251000000	210000000	189	199	183	88	131	131	145	163	215	101	0.542563	47.2	186	228	181	167	251	210	116.667	174.333	49.5809	209.333	198.333	0.579456	0.905354
1449.67	43.24	2	0.96	K.KLS[166.9984]SDAIS[166.9984]ITQK	YJL058C	BIT61	206000000	263000000	237000000	735479	151000000	108000000	549601	43200000	555429	94600000	542563	482668	565924	67400000	64900000	154000000	44300000	136000000	206	263	237	0.735479	151	108	0.549601	43.2	0.555429	94.6	0.542563	0.482668	0.565924	67.4	64.9	154	44.3	136	86.5785	14.7683	31.8751	111.433	44.2886	-2.5515	0.755258
1247.5	18.24	2	0.99	R.S[166.9984]AT[181.0140]PTLQDQK	YFL007W	BLM10	312000000	434000000	371000000	225000000	276000000	223000000	419000000	570000000	490000000	288000000	289000000	269000000	626000000	560000000	531000000	368000000	325000000	319000000	312	434	371	225	276	223	419	570	490	288	289	269	626	560	531	368	325	319	241.333	493	282	337.333	572.333	1.03056	0.982151
1408.66	14.1/14.64	3	0.75	R.SPGRPSSS[166.9984]QGEIK	YFL007W	BLM10	30800000	37700000	32600000	735479	12800000	634946	36000000	34600000	26400000	736869	542563	482668	565924	4.09567e+06	607363	25300000	15800000	709611	30.8	37.7	32.6	0.735479	12.8	0.634946	36	34.6	26.4	0.736869	0.542563	0.482668	0.565924	4.09567	0.607363	25.3	15.8	0.709611	4.72348	32.3333	0.587367	13.9365	1.75632	2.7751	0.99324
1474.65	14.36/25.08	2	0.74,0.73	R.ARS[166.9984]AT[181.0140]PTLQDQK	YFL007W	BLM10	497770	4.09284e+06	564016	4.02645e+06	517465	3.53537e+06	549601	513161	555429	736869	542563	482668	3.47282e+06	9.05652e+06	607363	23000000	7.38424e+06	11700000	0.49777	4.09284	0.564016	4.02645	0.517465	3.53537	0.549601	0.513161	0.555429	0.736869	0.542563	0.482668	3.47282	9.05652	0.607363	23	7.38424	11.7	2.69309	0.539397	0.587367	14.0281	4.3789	-2.31985	0.811418
1531.75	29.21/35.63	2,3	1	R.LYAADGRPHS[166.9984]PLR	YFL007W	BLM10	274000000	347000000	293000000	167000000	177000000	171000000	301000000	264000000	287000000	213000000	190000000	155000000	241000000	277000000	234000000	320000000	294000000	293000000	274	347	293	167	177	171	301	264	287	213	190	155	241	277	234	320	294	293	171.667	284	186	302.333	250.667	0.726281	0.993911
1047.45	18.85	2	1	R.TQS[166.9984]NLSYR	YFL007W	BLM10	62100000	419669	564016	50000000	48900000	52700000	55000000	55400000	43800000	59900000	45200000	38000000	51700000	55800000	50200000	51700000	62800000	51300000	62.1	0.419669	0.564016	50	48.9	52.7	55	55.4	43.8	59.9	45.2	38	51.7	55.8	50.2	51.7	62.8	51.3	50.5333	51.4	47.7	55.2667	52.5667	0.024533	0.15544
2671.01	73.7/88.13	3	0.88,0.84	R.GEDDDSKDES[166.9984]DIEEDVDDDFFR	YPL217C	BMS1	259000000	200000000	308000000	245000000	249000000	215000000	396000000	244000000	264000000	300000000	211000000	191000000	331000000	215000000	211000000	267000000	248000000	191000000	259	200	308	245	249	215	396	244	264	300	211	191	331	215	211	267	248	191	236.333	301.333	234	235.333	252.333	0.350537	0.695452
4086.73	69.36/74.69	3,4	0.98	R.IYGKPVQEEDADIDNLPS[166.9984]DEEPYTNDDDVQDSEPR	YPL217C	BMS1	7660000000	6940000000	7270000000	4670000000	4940000000	4150000000	5530000000	5880000000	5580000000	6430000000	3210000000	3270000000	6840000000	6720000000	5560000000	4940000000	4540000000	3670000000	7660	6940	7270	4670	4940	4150	5530	5880	5580	6430	3210	3270	6840	6720	5560	4940	4540	3670	4586.67	5663.33	4303.33	4383.33	6373.33	0.304205	0.972727
1297.65	61.88/73.19	2	1	R.AIS[166.9984]PDITLFNK	YDR428C	BNA7	497770	11500000	564016	735479	517465	11500000	549601	14700000	12100000	736869	138000000	70200000	16200000	348139	16900000	728001	4.0048e+06	709611	0.49777	11.5	0.564016	0.735479	0.517465	11.5	0.549601	14.7	12.1	0.736869	138	70.2	16.2	0.348139	16.9	0.728001	4.0048	0.709611	4.25098	9.11653	69.6456	1.81414	11.1494	1.10069	0.559967
1705.65	23.37	2	0.99	R.GGAENNTS[166.9984]AS[166.9984]TLPGDR	YNL271C	BNI1	98800000	69300000	69200000	67800000	102000000	86000000	236000000	283000000	299000000	98200000	91400000	72500000	321000000	310000000	292000000	109000000	117000000	113000000	98.8	69.3	69.2	67.8	102	86	236	283	299	98.2	91.4	72.5	321	310	292	109	117	113	85.2667	272.667	87.3667	113	307.667	1.67708	0.996958
1625.68	23.17/31.92	2	0.98,0.94,0.97	R.GGAENNTS[166.9984]ASTLPGDR	YNL271C	BNI1	77200000	74500000	100000000	56100000	64400000	75000000	138000000	150000000	151000000	68200000	71200000	51200000	157000000	186000000	152000000	100000000	91900000	99800000	77.2	74.5	100	56.1	64.4	75	138	150	151	68.2	71.2	51.2	157	186	152	100	91.9	99.8	65.1667	146.333	63.5333	97.2333	165	1.16705	0.999572
1540.67	47.21	2	0.98	R.GVMNTSEDLPS[166.9984]PSK	YNL271C	BNI1	245000000	218000000	564016	237000000	219000000	221000000	274000000	224000000	252000000	325000000	210000000	244000000	565924	348139	207000000	385000000	300000000	336000000	245	218	0.564016	237	219	221	274	224	252	325	210	244	0.565924	0.348139	207	385	300	336	225.667	250	259.667	340.333	69.3047	0.147735	0.771097
1311.66	30.27/41.66	2,3	0.98,1.0	K.KQPS[166.9984]LNNIYR	YNL271C	BNI1	159000000	150000000	120000000	187000000	190000000	175000000	225000000	246000000	243000000	194000000	188000000	191000000	145000000	127000000	141000000	175000000	184000000	129000000	159	150	120	187	190	175	225	246	243	194	188	191	145	127	141	175	184	129	184	238	191	162.667	137.667	0.371256	0.996282
1599.65	86.54/89.6	2	0.98,0.96	K.SHS[166.9984]SSS[166.9984]IFNSFLK	YNL233W	BNI4	358000000	45000000	18100000	72900000	517465	46600000	453000000	373000000	324000000	553000000	435000000	385000000	548000000	551000000	428000000	652000000	531000000	453000000	358	45	18.1	72.9	0.517465	46.6	453	373	324	553	435	385	548	551	428	652	531	453	40.0058	383.333	457.667	545.333	509	3.26032	0.996543
1168.51	19.74/21.37	2	0.78	K.GKIETSDS[166.9984]PR	YNL233W	BNI4	7.54308e+06	419669	7.78654e+06	31600000	4.19588e+06	3.32634e+06	97900000	45000000	95400000	736869	41000000	482668	13500000	38700000	11300000	728001	4.31392e+06	3.97422e+06	7.54308	0.419669	7.78654	31.6	4.19588	3.32634	97.9	45	95.4	0.736869	41	0.482668	13.5	38.7	11.3	0.728001	4.31392	3.97422	13.0407	79.4333	14.0732	3.00538	21.1667	2.60672	0.958765
1850.77	40.99/47.06	2,3	0.98,0.78	R.TTS[166.9984]AGS[166.9984]VLEDTSMHKK,R.TT[181.0140]S[166.9984]AGSVLEDTSMHKK	YNL233W	BNI4	497770	419669	564016	735479	517465	634946	11600000	513161	555429	736869	542563	80100000	12000000	348139	607363	728001	522696	13700000	0.49777	0.419669	0.564016	0.735479	0.517465	0.634946	11.6	0.513161	0.555429	0.736869	0.542563	80.1	12	0.348139	0.607363	0.728001	0.522696	13.7	0.629297	4.22286	27.1265	4.98357	4.3185	2.74641	0.567302
1931.83	64.11/81.87	3	1	K.FLDNHEVDS[166.9984]IVS[166.9984]LER	YNL233W	BNI4	484000000	518000000	475000000	196000000	246000000	396000000	328000000	365000000	336000000	346000000	253000000	187000000	128000000	137000000	111000000	267000000	182000000	180000000	484	518	475	196	246	396	328	365	336	346	253	187	128	137	111	267	182	180	279.333	343	262	209.667	125.333	0.296221	0.599122
1243.47	47.55	2	0.93	R.FEYSDNFS[166.9984]R	YNL233W	BNI4	93200000	104000000	90700000	87100000	92600000	74200000	50100000	46200000	52000000	79000000	49900000	65400000	66600000	66300000	54100000	98300000	89900000	89400000	93.2	104	90.7	87.1	92.6	74.2	50.1	46.2	52	79	49.9	65.4	66.6	66.3	54.1	98.3	89.9	89.4	84.6333	49.4333	64.7667	92.5333	62.3333	-0.775742	0.983792
1056.53	51.5/59.5	2	0.91,0.96	R.SLT[181.0140]DTLSIK	YNL233W	BNI4	60300000	52600000	60200000	119000000	128000000	69000000	51700000	62000000	86000000	54700000	203000000	163000000	28100000	17800000	72700000	52900000	47700000	46300000	60.3	52.6	60.2	119	128	69	51.7	62	86	54.7	203	163	28.1	17.8	72.7	52.9	47.7	46.3	105.333	66.5667	140.233	48.9667	39.5333	-0.66209	0.841842
1519.69	83.87/84.02	2,3	0.97	K.SHS[166.9984]SSSIFNSFLK	YNL233W	BNI4	18600000	117000000	133000000	79900000	86800000	634946	66000000	12400000	54300000	113000000	542563	482668	57400000	68400000	37200000	120000000	116000000	52300000	18.6	117	133	79.9	86.8	0.634946	66	12.4	54.3	113	0.542563	0.482668	57.4	68.4	37.2	120	116	52.3	55.7783	44.2333	38.0084	96.1	54.3333	-0.33457	0.258878
1722.67	52.35	2	0.98	R.TTS[166.9984]AGS[166.9984]VLEDTSMHK	YNL233W	BNI4	251000000	260000000	234000000	207000000	197000000	199000000	230000000	233000000	259000000	183000000	129000000	135000000	251000000	237000000	225000000	166000000	163000000	125000000	251	260	234	207	197	199	230	233	259	183	129	135	251	237	225	166	163	125	201	240.667	149	151.333	237.667	0.259841	0.961051
2781.3	88.6	3	0.87	K.KQDTEQIIDAAS[166.9984]VLS[166.9984]TES[166.9984]PLLRK	YNL233W	BNI4	229000000	131000000	46900000	20100000	517465	127000000	159000000	123000000	157000000	95900000	542563	56900000	92600000	348139	28400000	168000000	84000000	68300000	229	131	46.9	20.1	0.517465	127	159	123	157	95.9	0.542563	56.9	92.6	0.348139	28.4	168	84	68.3	49.2058	146.333	51.1142	106.767	40.4494	1.57236	0.877543
946.371	13.84/15.22	2	0.98,0.99	R.S[166.9984]FGESNAR	YNL233W	BNI4	2.06089e+06	419669	564016	8.53972e+06	517465	8.83233e+06	2.63003e+06	9.87181e+06	11100000	74100000	53400000	34400000	565924	8.53486e+06	3.91817e+06	42700000	522696	3.23721e+06	2.06089	0.419669	0.564016	8.53972	0.517465	8.83233	2.63003	9.87181	11.1	74.1	53.4	34.4	0.565924	8.53486	3.91817	42.7	0.522696	3.23721	5.96317	7.86728	53.9667	15.4866	4.33965	0.399785	0.357747
1388.5	17.94	2	0.89	R.VIS[166.9984]VS[166.9984]SNSNS[166.9984]R	YNL166C	BNI5	45600000	60800000	45000000	53000000	59300000	48800000	12300000	22100000	18900000	38800000	542563	482668	565924	348139	607363	4.89023e+06	2.47642e+06	4.41789e+06	45.6	60.8	45	53	59.3	48.8	12.3	22.1	18.9	38.8	0.542563	0.482668	0.565924	0.348139	0.607363	4.89023	2.47642	4.41789	53.7	17.7667	13.2751	3.92818	0.507142	-1.59575	0.998962
2087.98	83.54	2	0.99	K.YDS[166.9984]PVSSPITSASELGSIAK	YNL166C	BNI5	38500000	15900000	56300000	66300000	72200000	68100000	88200000	72800000	103000000	55700000	55100000	482668	39200000	21200000	607363	21000000	67100000	709611	38.5	15.9	56.3	66.3	72.2	68.1	88.2	72.8	103	55.7	55.1	0.482668	39.2	21.2	0.607363	21	67.1	0.709611	68.8667	88	37.0942	29.6032	20.3358	0.353698	0.845186
2825.35	77.74/79.92	3	0.87	R.KSSLNKY[243.0297]DSPVSS[166.9984]PITSASELGSIAK	YNL166C	BNI5	221000000	229000000	304000000	735479	517465	634946	196000000	123000000	92800000	736869	542563	482668	101000000	191000000	171000000	137000000	522696	709611	221	229	304	0.735479	0.517465	0.634946	196	123	92.8	0.736869	0.542563	0.482668	101	191	171	137	0.522696	0.709611	0.629297	137.267	0.587367	46.0774	154.333	7.76902	0.953235
3380.3	31.32/31.67	3,4	0.83	R.LADQTPHDDNSENC[160.0306]PNRS[166.9984]GGS[166.9984]T[181.0140]PLDSQTK	YNL166C	BNI5	384000000	741000000	635000000	414000000	399000000	324000000	750000000	823000000	814000000	443000000	364000000	321000000	893000000	846000000	946000000	600000000	480000000	461000000	384	741	635	414	399	324	750	823	814	443	364	321	893	846	946	600	480	461	379	795.667	376	513.667	895	1.06997	0.999609
2697.25	83.73	3	0.94	K.SSLNKYDS[166.9984]PVSS[166.9984]PITSASELGSIAK	YNL166C	BNI5	206000000	435000000	473000000	174000000	254000000	271000000	472000000	481000000	500000000	309000000	134000000	133000000	508000000	330000000	361000000	290000000	241000000	156000000	206	435	473	174	254	271	472	481	500	309	134	133	508	330	361	290	241	156	233	484.333	192	229	399.667	1.05567	0.990307
1308.53	19.18/20.05	2	0.74	R.VIS[166.9984]VSSNSNS[166.9984]R	YNL166C	BNI5	68100000	56600000	47000000	39700000	61100000	634946	17200000	513161	19200000	29900000	10300000	482668	565924	348139	607363	728001	522696	709611	68.1	56.6	47	39.7	61.1	0.634946	17.2	0.513161	19.2	29.9	10.3	0.482668	0.565924	0.348139	0.607363	0.728001	0.522696	0.709611	33.8116	12.3044	13.5609	0.653436	0.507142	-1.45835	0.650524
1256.53	8.43/17.65	2,3	0.98,0.95	R.SGGST[181.0140]PLDSQTK,R.S[166.9984]GGSTPLDSQTK	YNL166C	BNI5	697000000	896000000	746000000	535000000	670000000	559000000	539000000	686000000	536000000	565000000	452000000	541000000	393000000	378000000	335000000	620000000	637000000	562000000	697	896	746	535	670	559	539	686	536	565	452	541	393	378	335	620	637	562	588	587	519.333	606.333	368.667	-0.00245565	0.0115788
2167.95	81.86/85.56	2	0.99	K.Y[243.0297]DSPVSS[166.9984]PITSASELGSIAK	YNL166C	BNI5	540000000	488000000	444000000	377000000	477000000	441000000	650000000	691000000	764000000	317000000	218000000	245000000	614000000	442000000	377000000	547000000	441000000	356000000	540	488	444	377	477	441	650	691	764	317	218	245	614	442	377	547	441	356	431.667	701.667	260	448	477.667	0.700868	0.996114
1228.56	17.82/19.96	2	0.96,0.99	R.VIS[166.9984]VSSNSNSR,R.VISVS[166.9984]SNSNSR	YNL166C	BNI5	257000000	302000000	271000000	253000000	269000000	259000000	232000000	263000000	225000000	243000000	172000000	163000000	154000000	163000000	144000000	174000000	162000000	141000000	257	302	271	253	269	259	232	263	225	243	172	163	154	163	144	174	162	141	260.333	240	192.667	159	153.667	-0.117326	0.782918
2061.81	15.61/17.84	2,3	0.97	R.LADQT[181.0140]PHDDNSENC[160.0306]PNR	YNL166C	BNI5	162000000	188000000	170000000	135000000	171000000	163000000	258000000	243000000	248000000	166000000	26600000	158000000	105000000	95000000	91300000	156000000	127000000	137000000	162	188	170	135	171	163	258	243	248	166	26.6	158	105	95	91.3	156	127	137	156.333	249.667	116.867	140	97.1	0.675378	0.993437
1336.52	13.63/21.93	2	0.98,0.97	R.S[166.9984]GGST[181.0140]PLDSQTK	YNL166C	BNI5	266000000	289000000	271000000	220000000	171000000	221000000	95800000	388000000	240000000	305000000	151000000	228000000	287000000	369000000	298000000	261000000	242000000	244000000	266	289	271	220	171	221	95.8	388	240	305	151	228	287	369	298	261	242	244	204	241.267	228	249	318	0.242059	0.295791
3220.36	21.6/31.94	3,4	0.82,0.88,0.87	R.LADQT[181.0140]PHDDNSENC[160.0306]PNRSGGSTPLDSQTK,R.LADQTPHDDNSENC[160.0306]PNRS[166.9984]GGSTPLDSQTK,R.LADQTPHDDNSENC[160.0306]PNRSGGST[181.0140]PLDSQTK	YNL166C	BNI5	2560000000	2430000000	2590000000	1960000000	2350000000	2030000000	2040000000	1980000000	1810000000	2180000000	2070000000	1860000000	1570000000	1580000000	1660000000	2220000000	2180000000	1910000000	2560	2430	2590	1960	2350	2030	2040	1980	1810	2180	2070	1860	1570	1580	1660	2220	2180	1910	2113.33	1943.33	2036.67	2103.33	1603.33	-0.120987	0.69777
2824.21	55.78/58.28	3,4	0.98,0.97,0.91,0.9	K.VAETALFSGNDGADS[166.9984]NPGDSAQVEEHK	YNL166C	BNI5	237000000	273000000	564016	85400000	167000000	245000000	246000000	295000000	400000000	736869	188000000	194000000	140000000	388000000	153000000	386000000	131000000	209000000	237	273	0.564016	85.4	167	245	246	295	400	0.736869	188	194	140	388	153	386	131	209	165.8	313.667	127.579	242	227	0.919788	0.915695
3300.33	30.03/33.84	3,4	0.82,0.83,0.78	R.LADQTPHDDNSENC[160.0306]PNRS[166.9984]GGS[166.9984]TPLDSQTK,R.LADQTPHDDNSENC[160.0306]PNRS[166.9984]GGST[181.0140]PLDSQTK,R.LADQTPHDDNSENC[160.0306]PNRSGGS[166.9984]T[181.0140]PLDSQTK	YNL166C	BNI5	3910000000	4450000000	3920000000	3000000000	3800000000	3310000000	4670000000	4390000000	4520000000	3360000000	2670000000	2550000000	3940000000	3990000000	4070000000	3870000000	3450000000	3230000000	3910	4450	3920	3000	3800	3310	4670	4390	4520	3360	2670	2550	3940	3990	4070	3870	3450	3230	3370	4526.67	2860	3516.67	4000	0.4257	0.972274
844.363	21.45	2	0.8	R.AVFDS[166.9984]AR	YBL085W	BOI1	51000000	55000000	50200000	59500000	65200000	65100000	53200000	66900000	52300000	49800000	35400000	26900000	5.65827e+06	7.14953e+06	7.33451e+06	28000000	24600000	21200000	51	55	50.2	59.5	65.2	65.1	53.2	66.9	52.3	49.8	35.4	26.9	5.65827	7.14953	7.33451	28	24.6	21.2	63.2667	57.4667	37.3667	24.6	6.7141	-0.13872	0.652472
2542.27	35.34/35.34	3,4	0.88,0.51	R.IAIEKPENLHKS[166.9984]PTQESGNSGVK	YBL085W	BOI1	696000000	671000000	597000000	334000000	429000000	358000000	291000000	300000000	258000000	439000000	344000000	294000000	87600000	94400000	91800000	352000000	330000000	286000000	696	671	597	334	429	358	291	300	258	439	344	294	87.6	94.4	91.8	352	330	286	373.667	283	359	322.667	91.2667	-0.40095	0.931279
953.481	54.85/55.62	2	1	R.ISMLS[166.9984]PVK	YBL085W	BOI1	43600000	30900000	29400000	38800000	30900000	45100000	38200000	31200000	31800000	43900000	542563	482668	19100000	9.32995e+06	13200000	51000000	40500000	49500000	43.6	30.9	29.4	38.8	30.9	45.1	38.2	31.2	31.8	43.9	0.542563	0.482668	19.1	9.32995	13.2	51	40.5	49.5	38.2667	33.7333	14.9751	47	13.8767	-0.181913	0.59788
2551.15	56.43/58.66	2,3,4	0.94,0.91	R.APKPPSYPS[166.9984]PVQPPQS[166.9984]PSFNNR	YBL085W	BOI1	1660000000	1570000000	1500000000	1010000000	1300000000	1130000000	1330000000	1360000000	1430000000	1010000000	542563	259000000	375000000	538000000	394000000	745000000	693000000	654000000	1660	1570	1500	1010	1300	1130	1330	1360	1430	1010	0.542563	259	375	538	394	745	693	654	1146.67	1373.33	423.181	697.333	435.667	0.260236	0.898237
1087.48	20.44	2	0.77	R.DAS[166.9984]LSEMKK	YBL085W	BOI1	410000000	367000000	367000000	256000000	347000000	312000000	320000000	294000000	264000000	296000000	160000000	250000000	118000000	150000000	136000000	295000000	291000000	275000000	410	367	367	256	347	312	320	294	264	296	160	250	118	150	136	295	291	275	305	292.667	235.333	287	134.667	-0.0595508	0.284533
1431.61	33.13/41.49	2,3	0.99	K.YGNLNDS[166.9984]ASNIGK	YBL085W	BOI1	308000000	252000000	246000000	140000000	318000000	237000000	516000000	606000000	535000000	234000000	256000000	202000000	594000000	596000000	605000000	333000000	306000000	280000000	308	252	246	140	318	237	516	606	535	234	256	202	594	596	605	333	306	280	231.667	552.333	230.667	306.333	598.333	1.25349	0.988674
1110.37	4.83	2	0.87	R.SQS[166.9984]YSHS[166.9984]R	YBL085W	BOI1	27900000	34200000	29500000	13800000	20800000	19700000	14900000	513161	12200000	14500000	11800000	19200000	7.54792e+06	12900000	9.03133e+06	17500000	23400000	4.91119e+06	27.9	34.2	29.5	13.8	20.8	19.7	14.9	0.513161	12.2	14.5	11.8	19.2	7.54792	12.9	9.03133	17.5	23.4	4.91119	18.1	9.20439	15.1667	15.2704	9.82642	-0.975596	0.82897
1215.48	5.31/8.57	2	0.95	R.SQS[166.9984]NSYSHAR	YBL085W	BOI1	81200000	96700000	73400000	103000000	65400000	61700000	30200000	39900000	40900000	64200000	39000000	53100000	27800000	27400000	26700000	49900000	52600000	69600000	81.2	96.7	73.4	103	65.4	61.7	30.2	39.9	40.9	64.2	39	53.1	27.8	27.4	26.7	49.9	52.6	69.6	76.7	37	52.1	57.3667	27.3	-1.0517	0.913322
1269.54	6.55/7.17	2	0.88	K.S[166.9984]PTQESGNSGVK	YBL085W	BOI1	32300000	37800000	37800000	27400000	33100000	30400000	37600000	26400000	40700000	24200000	17000000	21200000	20300000	20700000	18200000	23200000	22300000	709611	32.3	37.8	37.8	27.4	33.1	30.4	37.6	26.4	40.7	24.2	17	21.2	20.3	20.7	18.2	23.2	22.3	0.709611	30.3	34.9	20.8	15.4032	19.7333	0.203909	0.593931
1025.5	20.59/36.67	2	0.97,0.93,0.99	K.TSLS[166.9984]PINSK	YBL085W	BOI1	230000000	243000000	240000000	194000000	234000000	228000000	196000000	215000000	183000000	195000000	206000000	198000000	156000000	137000000	135000000	201000000	203000000	207000000	230	243	240	194	234	228	196	215	183	195	206	198	156	137	135	201	203	207	218.667	198	199.667	203.667	142.667	-0.143233	0.740431
1124.53	11.14/23.3	2	0.93,0.99	K.RSPS[166.9984]ELTQK	YBL085W	BOI1	103000000	94000000	44600000	135000000	129000000	132000000	179000000	4.62664e+06	110000000	78600000	171000000	118000000	107000000	99300000	65200000	57500000	59700000	83800000	103	94	44.6	135	129	132	179	4.62664	110	78.6	171	118	107	99.3	65.2	57.5	59.7	83.8	132	97.8755	122.533	67	90.5	-0.431518	0.429671
1879.82	41.33/47.1	2,5	0.81	K.SNIS[166.9984]TKS[166.9984]LEPSSESVR	YBL085W	BOI1	389000000	398000000	359000000	282000000	313000000	288000000	325000000	346000000	376000000	316000000	254000000	233000000	532000000	605000000	512000000	338000000	332000000	321000000	389	398	359	282	313	288	325	346	376	316	254	233	532	605	512	338	332	321	294.333	349	267.667	330.333	549.667	0.245776	0.955416
2355.17	69.48/73.68	2,3	0.96	K.SSSVTTELQRPSS[166.9984]VVVNPNFK	YBL085W	BOI1	192000000	218000000	190000000	144000000	141000000	114000000	133000000	167000000	130000000	184000000	81800000	61100000	120000000	117000000	84700000	96200000	146000000	156000000	192	218	190	144	141	114	133	167	130	184	81.8	61.1	120	117	84.7	96.2	146	156	133	143.333	108.967	132.733	107.233	0.107948	0.463846
1169.51	26.97	2	1	K.S[166.9984]LEPSSESVR	YBL085W	BOI1	371000000	396000000	385000000	358000000	355000000	346000000	363000000	425000000	387000000	349000000	316000000	321000000	289000000	309000000	274000000	399000000	396000000	364000000	371	396	385	358	355	346	363	425	387	349	316	321	289	309	274	399	396	364	353	391.667	328.667	386.333	290.667	0.149958	0.839027
1773.74	78.16/86.66	2,3	0.84	K.RT[181.0140]ESGS[166.9984]SFVDLFNR	YBL085W	BOI1	68300000	41900000	145000000	64500000	23200000	122000000	36400000	81500000	21400000	42500000	19200000	18500000	11300000	85100000	607363	53900000	11300000	89400000	68.3	41.9	145	64.5	23.2	122	36.4	81.5	21.4	42.5	19.2	18.5	11.3	85.1	0.607363	53.9	11.3	89.4	69.9	46.4333	26.7333	51.5333	32.3358	-0.590132	0.466925
1030.4	5.32/5.69	2	0.74	R.SQS[166.9984]YSHSR	YBL085W	BOI1	497770	419669	9.19958e+06	10000000	517465	634946	549601	513161	1.82086e+06	8.86807e+06	2.18646e+06	482668	565924	348139	5.75385e+06	728001	522696	709611	0.49777	0.419669	9.19958	10	0.517465	0.634946	0.549601	0.513161	1.82086	8.86807	2.18646	0.482668	0.565924	0.348139	5.75385	0.728001	0.522696	0.709611	3.71747	0.961206	3.84573	0.653436	2.22264	-1.9514	0.526524
1849.84	26.83/28.66	2	0.96	K.SNIALAHSETPT[181.0140]SSNNK	YBL085W	BOI1	104000000	118000000	282000000	84200000	5.67644e+06	28600000	99300000	121000000	32600000	14700000	21800000	35000000	29200000	49600000	72200000	117000000	87800000	65000000	104	118	282	84.2	5.67644	28.6	99.3	121	32.6	14.7	21.8	35	29.2	49.6	72.2	117	87.8	65	39.4921	84.3	23.8333	89.9333	50.3333	1.09397	0.724965
2471.18	53.87/60.04	2,3,4	0.88,0.94	R.APKPPSYPSPVQPPQSPS[166.9984]FNNR,R.APKPPSYPSPVQPPQS[166.9984]PSFNNR	YBL085W	BOI1	1780000000	1790000000	1620000000	873000000	977000000	971000000	1360000000	1280000000	1190000000	1200000000	663000000	835000000	1360000000	1180000000	1270000000	1150000000	1290000000	912000000	1780	1790	1620	873	977	971	1360	1280	1190	1200	663	835	1360	1180	1270	1150	1290	912	940.333	1276.67	899.333	1117.33	1270	0.441138	0.993081
2942.29	37.09/37.1	3,4	0.83	K.SNIALAHSET[181.0140]PTS[166.9984]SNNKEAVSQPSEGK	YBL085W	BOI1	205000000	265000000	255000000	182000000	226000000	219000000	282000000	254000000	266000000	136000000	77400000	32100000	279000000	152000000	209000000	116000000	92600000	45100000	205	265	255	182	226	219	282	254	266	136	77.4	32.1	279	152	209	116	92.6	45.1	209	267.333	81.8333	84.5667	213.333	0.355137	0.96959
2445.14	69.16/80.02	2,3	0.92,0.91,0.9	R.KT[181.0140]SQS[166.9984]LEDLPSQQNFIPTPR,R.KT[181.0140]SQSLEDLPSQQNFIPT[181.0140]PR,R.KT[181.0140]S[166.9984]QSLEDLPSQQNFIPTPR	YER114C	BOI2	49100000	814000000	896000000	703000000	865000000	720000000	722000000	676000000	593000000	667000000	231000000	230000000	283000000	232000000	273000000	493000000	502000000	339000000	49.1	814	896	703	865	720	722	676	593	667	231	230	283	232	273	493	502	339	762.667	663.667	376	444.667	262.667	-0.200594	0.798227
1827.71	51.68/68.75	2,3	0.92,0.9	R.DKDVS[166.9984]DTLS[166.9984]PDFDSK	YER114C	BOI2	305000000	237000000	428000000	358000000	266000000	243000000	195000000	248000000	148000000	319000000	146000000	179000000	113000000	78400000	167000000	345000000	192000000	311000000	305	237	428	358	266	243	195	248	148	319	146	179	113	78.4	167	345	192	311	289	197	214.667	282.667	119.467	-0.552874	0.884233
2772.38	51.63/51.64	3,4	0.95,0.8	R.RAPKPPSYPS[166.9984]PAQPPKS[166.9984]PLLNNTR	YER114C	BOI2	871000000	953000000	841000000	36700000	52000000	32200000	122000000	95700000	126000000	323000000	18000000	72200000	164000000	112000000	122000000	180000000	176000000	204000000	871	953	841	36.7	52	32.2	122	95.7	126	323	18	72.2	164	112	122	180	176	204	40.3	114.567	137.733	186.667	132.667	1.50734	0.995152
1798.74	70.48	2	0.96	R.SSS[166.9984]PEENPITSMPSEK	YER114C	BOI2	497770	419669	564016	735479	517465	634946	549601	513161	555429	15800000	19600000	482668	565924	348139	607363	728001	522696	709611	0.49777	0.419669	0.564016	0.735479	0.517465	0.634946	0.549601	0.513161	0.555429	15.8	19.6	0.482668	0.565924	0.348139	0.607363	0.728001	0.522696	0.709611	0.629297	0.539397	11.9609	0.653436	0.507142	-0.222393	0.712062
1066.52	10.45	2	0.95	K.NSS[166.9984]PIVDKK	YER114C	BOI2	258000000	329000000	290000000	264000000	301000000	287000000	215000000	230000000	234000000	256000000	199000000	222000000	164000000	170000000	165000000	269000000	267000000	55500000	258	329	290	264	301	287	215	230	234	256	199	222	164	170	165	269	267	55.5	284	226.333	225.667	197.167	166.333	-0.327442	0.98272
1197.53	45.92/58.17	2	0.98,0.97	K.ALS[166.9984]PIPS[166.9984]PTR	YER114C	BOI2	2420000000	2300000000	2280000000	1600000000	1870000000	1680000000	1540000000	1600000000	1630000000	1720000000	962000000	1140000000	1270000000	1290000000	1190000000	1800000000	1580000000	1540000000	2420	2300	2280	1600	1870	1680	1540	1600	1630	1720	962	1140	1270	1290	1190	1800	1580	1540	1716.67	1590	1274	1640	1250	-0.110583	0.74981
1623.8	65.8/83.25	2,3	0.99,0.96	R.EVPTLSQLNTTVS[166.9984]R	YER114C	BOI2	330000000	319000000	296000000	311000000	324000000	286000000	486000000	498000000	477000000	329000000	283000000	243000000	335000000	355000000	338000000	473000000	418000000	417000000	330	319	296	311	324	286	486	498	477	329	283	243	335	355	338	473	418	417	307	487	285	436	342.667	0.665683	0.999353
1798.75	50.96	2	1	R.S[166.9984]SSPEENPITSMPSEK	YER114C	BOI2	486000000	445000000	388000000	385000000	402000000	383000000	309000000	358000000	343000000	447000000	294000000	274000000	270000000	263000000	607363	326000000	268000000	311000000	486	445	388	385	402	383	309	358	343	447	294	274	270	263	0.607363	326	268	311	390	336.667	338.333	301.667	177.869	-0.212153	0.949387
2445.09	63.77	3	0.93	R.KT[181.0140]SQS[166.9984]LEDLPSQQNFIPTPR	YER114C	BOI2	497770	24500000	564016	27600000	21100000	634946	58400000	84300000	555429	59300000	542563	51900000	92500000	99100000	607363	131000000	85000000	709611	0.49777	24.5	0.564016	27.6	21.1	0.634946	58.4	84.3	0.555429	59.3	0.542563	51.9	92.5	99.1	0.607363	131	85	0.709611	16.445	47.7518	37.2475	72.2365	64.0691	1.53791	0.666383
2365.15	72.29/77.22	2,3	0.96,0.99	R.KTS[166.9984]QSLEDLPSQQNFIPTPR	YER114C	BOI2	1730000000	1610000000	1650000000	1100000000	1470000000	1000000000	896000000	1070000000	844000000	1380000000	1100000000	893000000	1280000000	1150000000	1200000000	1440000000	1370000000	1090000000	1730	1610	1650	1100	1470	1000	896	1070	844	1380	1100	893	1280	1150	1200	1440	1370	1090	1190	936.667	1124.33	1300	1210	-0.345354	0.787767
1150.5	84.02	2	1	K.SSFMLS[166.9984]PFR	YER114C	BOI2	98500000	91200000	564016	60600000	117000000	47700000	53600000	48900000	46800000	104000000	68500000	63800000	11200000	5.79692e+06	7.92371e+06	93400000	83000000	68300000	98.5	91.2	0.564016	60.6	117	47.7	53.6	48.9	46.8	104	68.5	63.8	11.2	5.79692	7.92371	93.4	83	68.3	75.1	49.7667	78.7667	81.5667	8.30688	-0.593633	0.644168
920.488	64.68	2	0.98	R.NLS[166.9984]LPIGK	YNL042W	BOP3	163000000	152000000	140000000	149000000	158000000	149000000	84400000	88400000	68700000	188000000	163000000	152000000	60800000	62400000	48900000	196000000	179000000	144000000	163	152	140	149	158	149	84.4	88.4	68.7	188	163	152	60.8	62.4	48.9	196	179	144	152	80.5	167.667	173	57.3667	-0.917011	0.998055
2694.26	89.27	3	0.81	R.S[166.9984]IM[147.0354]MLLYC[160.0306]SIRGSKKLHESM[147.0354]AK	YLL015W	BPT1	497770	419669	564016	735479	517465	634946	2100000000	2470000000	460000000	1100000000	1470000000	1360000000	2850000000	2630000000	2790000000	2120000000	1750000000	1580000000	0.49777	0.419669	0.564016	0.735479	0.517465	0.634946	2100	2470	460	1100	1470	1360	2850	2630	2790	2120	1750	1580	0.629297	1676.67	1310	1816.67	2756.67	11.3796	0.886798
1452.68	55.68/58.49	2,3	0.98	R.SES[166.9984]EVDEPLQLK	YLL015W	BPT1	9.27059e+06	419669	564016	735479	12000000	634946	549601	513161	555429	736869	542563	482668	565924	348139	607363	728001	522696	17500000	9.27059	0.419669	0.564016	0.735479	12	0.634946	0.549601	0.513161	0.555429	0.736869	0.542563	0.482668	0.565924	0.348139	0.607363	0.728001	0.522696	17.5	4.45681	0.539397	0.587367	28.9742	0.507142	-3.04659	0.591935
1452.65	57.26/57.8	2	0.95,0.96	R.SES[166.9984]EVDEPLQLK	YLL015W	BPT1	94100000	128000000	120000000	67000000	23400000	55500000	120000000	144000000	555429	57700000	130000000	97800000	92900000	80000000	91700000	69000000	522696	17400000	94.1	128	120	67	23.4	55.5	120	144	0.555429	57.7	130	97.8	92.9	80	91.7	69	0.522696	17.4	48.6333	88.1851	95.1667	28.9742	88.2	0.85859	0.529189
1978.91	55.79/57.43	2	1	K.EGS[166.9984]VEAINAVNNSSLPNGK	YNR051C	BRE5	163000000	178000000	185000000	95800000	131000000	98700000	317000000	271000000	343000000	95300000	89500000	95900000	346000000	348139	607363	129000000	137000000	135000000	163	178	185	95.8	131	98.7	317	271	343	95.3	89.5	95.9	346	0.348139	0.607363	129	137	135	108.5	310.333	93.5667	133.667	115.652	1.51612	0.99678
1221.63	13.07/20.48	3	0.94,0.86	K.EKS[166.9984]PEISKPK	YNR051C	BRE5	104000000	114000000	93900000	81500000	76500000	38100000	95000000	78000000	73500000	104000000	140000000	109000000	35800000	46900000	49300000	101000000	98900000	5.38091e+06	104	114	93.9	81.5	76.5	38.1	95	78	73.5	104	140	109	35.8	46.9	49.3	101	98.9	5.38091	65.3667	82.1667	117.667	68.427	44	0.329998	0.647121
2225.9	22.79/29.21	2,3	0.95,0.97,0.99	K.ESGNNAST[181.0140]PSS[166.9984]SPEPVANPPK,K.ESGNNAST[181.0140]PSSS[166.9984]PEPVANPPK	YNR051C	BRE5	1250000000	1280000000	1300000000	826000000	1050000000	914000000	1400000000	1460000000	1600000000	965000000	765000000	728000000	1590000000	1410000000	1330000000	947000000	875000000	849000000	1250	1280	1300	826	1050	914	1400	1460	1600	965	765	728	1590	1410	1330	947	875	849	930	1486.67	819.333	890.333	1443.33	0.676779	0.996697
1684.66	18.87	2	1	R.ELDS[166.9984]GDDQPQSSEAK	YER172C	BRR2	105000000	124000000	138000000	114000000	102000000	82300000	104000000	109000000	139000000	106000000	120000000	123000000	112000000	120000000	115000000	117000000	108000000	107000000	105	124	138	114	102	82.3	104	109	139	106	120	123	112	120	115	117	108	107	99.4333	117.333	116.333	110.667	115.667	0.238811	0.71905
1057.46	26.39	2	0.93	K.NLLSSSDS[166.9984]R	YOL137W	BSC6	497770	419669	42200000	735479	517465	634946	33700000	3.72196e+06	555429	736869	26200000	16000000	565924	348139	607363	728001	522696	709611	0.49777	0.419669	42.2	0.735479	0.517465	0.634946	33.7	3.72196	0.555429	0.736869	26.2	16	0.565924	0.348139	0.607363	0.728001	0.522696	0.709611	0.629297	12.6591	14.3123	0.653436	0.507142	4.33029	0.627314
3076.38	68.74/68.75	3,4	0.83	K.NLLSSSDS[166.9984]RRNS[166.9984]QDEDSLPNNTNLIK	YOL137W	BSC6	1910000000	2090000000	1900000000	1060000000	1400000000	1150000000	1610000000	1690000000	1560000000	1300000000	850000000	793000000	1410000000	1240000000	1190000000	1530000000	892000000	1000000000	1910	2090	1900	1060	1400	1150	1610	1690	1560	1300	850	793	1410	1240	1190	1530	892	1000	1203.33	1620	981	1140.67	1280	0.428957	0.958503
2036.93	50.53	2	0.98	R.RNS[166.9984]QDEDSLPNNTNLIK	YOL137W	BSC6	64100000	52700000	37200000	735479	58600000	57400000	78400000	67100000	80500000	49000000	542563	18100000	79300000	348139	607363	66600000	40300000	709611	64.1	52.7	37.2	0.735479	58.6	57.4	78.4	67.1	80.5	49	0.542563	18.1	79.3	0.348139	0.607363	66.6	40.3	0.709611	38.9118	75.3333	22.5475	35.8699	26.7518	0.95308	0.80776
1951.96	47.33/49.75	2,3	0.82,0.85	R.YSNIPSSKPAGEALS[166.9984]PVR	YPR171W	BSP1	203000000	222000000	243000000	217000000	226000000	212000000	157000000	165000000	173000000	250000000	192000000	201000000	77700000	99100000	46400000	324000000	306000000	344000000	203	222	243	217	226	212	157	165	173	250	192	201	77.7	99.1	46.4	324	306	344	218.333	165	214.333	324.667	74.4	-0.404066	0.998948
1141.49	12.27/13.44	2	0.98,0.96	K.AEVTES[166.9984]PSSR	YPR171W	BSP1	497770	3.4275e+06	8.8998e+06	735479	517465	634946	549601	5.04903e+06	555429	736869	542563	482668	565924	348139	607363	4.23618e+06	522696	709611	0.49777	3.4275	8.8998	0.735479	0.517465	0.634946	0.549601	5.04903	0.555429	0.736869	0.542563	0.482668	0.565924	0.348139	0.607363	4.23618	0.522696	0.709611	0.629297	2.05135	0.587367	1.82283	0.507142	1.70476	0.557085
1437.76	19.49	3	1	K.NKPKPTPPS[166.9984]PPAK	YPR171W	BSP1	207000000	128000000	186000000	735479	517465	634946	135000000	135000000	555429	736869	16000000	74900000	49400000	67500000	607363	596000000	522696	709611	207	128	186	0.735479	0.517465	0.634946	135	135	0.555429	0.736869	16	74.9	49.4	67.5	0.607363	596	0.522696	0.709611	0.629297	90.1851	30.5456	199.077	39.1691	7.16301	0.816272
1105.61	56.7/63.42	2	0.95,0.96	R.KIS[166.9984]LPEALR	YPR171W	BSP1	17500000	20000000	20000000	66500000	23600000	67000000	6.25407e+06	8.07962e+06	29300000	33000000	121000000	112000000	25200000	21800000	20400000	57000000	36300000	37700000	17.5	20	20	66.5	23.6	67	6.25407	8.07962	29.3	33	121	112	25.2	21.8	20.4	57	36.3	37.7	52.3667	14.5446	88.6667	43.6667	22.4667	-1.84817	0.898296
3234.36	71.95/87.28	3	0.98,0.99	K.FQDSGFQGEKDDLEEENDDYQPLS[166.9984]PPR	YAR014C	BUD14	620000000	504000000	665000000	654000000	827000000	745000000	428000000	594000000	151000000	667000000	713000000	636000000	160000000	358000000	327000000	538000000	557000000	552000000	620	504	665	654	827	745	428	594	151	667	713	636	160	358	327	538	557	552	742	391	672	549	281.667	-0.924251	0.901402
1661.63	38.38/54.25	2	0.95,0.96	R.AVS[166.9984]SAS[166.9984]INS[166.9984]SLSGSR	YAR014C	BUD14	219000000	227000000	205000000	167000000	215000000	175000000	283000000	345000000	341000000	146000000	542563	482668	311000000	202000000	293000000	239000000	223000000	209000000	219	227	205	167	215	175	283	345	341	146	0.542563	0.482668	311	202	293	239	223	209	185.667	323	49.0084	223.667	268.667	0.798819	0.9933
1255.56	32.45/35.72	2	0.97	K.SEVES[166.9984]QITQR	YOR078W	BUD21	497770	32400000	41900000	54300000	72000000	37100000	26900000	513161	8.75018e+06	17800000	101000000	91300000	183000000	115000000	165000000	150000000	160000000	151000000	0.49777	32.4	41.9	54.3	72	37.1	26.9	0.513161	8.75018	17.8	101	91.3	183	115	165	150	160	151	54.4667	12.0544	70.0333	153.667	154.333	-2.17581	0.968073
2269	54.3/74.86	2,3,4	1.0,0.99	R.HVTFDKLDES[166.9984]DENEEALAK	YOR078W	BUD21	3110000000	3070000000	2760000000	2200000000	2180000000	1900000000	2100000000	2330000000	282000000	3520000000	20700000	24900000	975000000	1130000000	956000000	4540000000	3810000000	3340000000	3110	3070	2760	2200	2180	1900	2100	2330	282	3520	20.7	24.9	975	1130	956	4540	3810	3340	2093.33	1570.67	1188.53	3896.67	1020.33	-0.414425	0.494565
1541.61	34.06/34.68	2,3	1	K.LDES[166.9984]DENEEALAK	YOR078W	BUD21	239000000	273000000	259000000	277000000	291000000	244000000	243000000	270000000	229000000	248000000	229000000	228000000	143000000	133000000	143000000	261000000	243000000	241000000	239	273	259	277	291	244	243	270	229	248	229	228	143	133	143	261	243	241	270.667	247.333	235	248.333	139.667	-0.130061	0.724912
2269.01	46.29/54.22	2,3,4	1.0,0.99	R.HVTFDKLDES[166.9984]DENEEALAK	YOR078W	BUD21	1940000000	2030000000	2160000000	1050000000	1110000000	1210000000	1670000000	1800000000	3890000000	1860000000	4610000000	4350000000	2340000000	2060000000	1800000000	1890000000	1810000000	1560000000	1940	2030	2160	1050	1110	1210	1670	1800	3890	1860	4610	4350	2340	2060	1800	1890	1810	1560	1123.33	2453.33	3606.67	3896.67	2066.67	1.12696	0.79474
3030.26	22.47/34.51	3,4	0.94,0.88	K.TANANQTHSNIDYDT[181.0140]DDGNEKNAIDSK	YMR014W	BUD22	749000000	688000000	756000000	194000000	284000000	244000000	347000000	263000000	394000000	291000000	220000000	188000000	986000000	992000000	991000000	180000000	287000000	255000000	749	688	756	194	284	244	347	263	394	291	220	188	986	992	991	180	287	255	240.667	334.667	233	240.667	989.667	0.475689	0.878203
2401.94	22.5/25.88	2,3,4	0.98,0.97,1.0,0.99	K.TANANQTHSNIDYDT[181.0140]DDGNEK	YMR014W	BUD22	340000000	373000000	369000000	93200000	177000000	128000000	219000000	194000000	244000000	168000000	126000000	40000000	319000000	377000000	361000000	177000000	118000000	155000000	340	373	369	93.2	177	128	219	194	244	168	126	40	319	377	361	177	118	155	132.733	219	111.333	150	352.333	0.7224	0.950228
1456.65	52.06/56.33	2	0.93	K.ETTS[166.9984]DNEDLLIK	YMR014W	BUD22	498000000	444000000	562000000	562000000	555000000	540000000	379000000	570000000	13100000	401000000	524000000	427000000	363000000	358000000	369000000	397000000	159000000	133000000	498	444	562	562	555	540	379	570	13.1	401	524	427	363	358	369	397	159	133	552.333	320.7	450.667	229.667	363.333	-0.784315	0.708067
2656.25	55.43/64.48	3,4	0.82,0.94	K.SNAIGAQTQSNKETTS[166.9984]DNEDLLIK	YMR014W	BUD22	591000000	619000000	629000000	598000000	451000000	565000000	612000000	607000000	415000000	687000000	465000000	504000000	710000000	794000000	728000000	489000000	427000000	413000000	591	619	629	598	451	565	612	607	415	687	465	504	710	794	728	489	427	413	538	544.667	552	443	744	0.0177674	0.0629684
1648.78	40.94/40.94	2,3	0.9	K.RLQQTS[166.9984]SNHENKK	YDR241W	BUD26	348000000	338000000	327000000	351000000	357000000	326000000	582000000	507000000	512000000	337000000	323000000	293000000	410000000	439000000	414000000	370000000	352000000	343000000	348	338	327	351	357	326	582	507	512	337	323	293	410	439	414	370	352	343	344.667	533.667	317.667	355	421	0.630737	0.991455
2277.9	37.22/44.86	2,3	0.94,1.0	K.ILENIS[166.9984]DDDYDDDDDGNKK	YFL023W	BUD27	3830000000	4040000000	3770000000	2650000000	3090000000	2680000000	3090000000	3050000000	2850000000	2930000000	2290000000	2380000000	2640000000	2300000000	2490000000	2870000000	2710000000	2430000000	3830	4040	3770	2650	3090	2680	3090	3050	2850	2930	2290	2380	2640	2300	2490	2870	2710	2430	2806.67	2996.67	2533.33	2670	2476.67	0.0945009	0.679538
1506.69	78.43/86.78	2	0.94,0.93	R.SPSY[243.0297]IELFQGMR,R.SPS[166.9984]YIELFQGMR	YCL014W	BUD3	23400000	25900000	17800000	10700000	7.3127e+06	634946	99300000	133000000	194000000	78700000	7.10699e+06	12000000	68500000	107000000	188000000	161000000	42600000	25900000	23.4	25.9	17.8	10.7	7.3127	0.634946	99.3	133	194	78.7	7.10699	12	68.5	107	188	161	42.6	25.9	6.21588	142.1	32.6023	76.5	121.167	4.5148	0.962155
2189.04	71.3/73.55	3	0.85	K.VQES[166.9984]PSGPLIYVLPQS[166.9984]STK	YCL014W	BUD3	87300000	97900000	67700000	735479	16100000	634946	83100000	87800000	32000000	736869	542563	482668	55100000	60100000	48900000	54800000	522696	709611	87.3	97.9	67.7	0.735479	16.1	0.634946	83.1	87.8	32	0.736869	0.542563	0.482668	55.1	60.1	48.9	54.8	0.522696	0.709611	5.82348	67.6333	0.587367	18.6774	54.7	3.53778	0.935336
1984.91	38.85/43.28	2,3	0.73	R.NKQENINS[166.9984]SSNLFPEGK	YCL014W	BUD3	497770	419669	564016	735479	517465	634946	549601	513161	555429	18000000	542563	482668	565924	348139	8.56934e+06	728001	522696	709611	0.49777	0.419669	0.564016	0.735479	0.517465	0.634946	0.549601	0.513161	0.555429	18	0.542563	0.482668	0.565924	0.348139	8.56934	0.728001	0.522696	0.709611	0.629297	0.539397	6.34174	0.653436	3.16113	-0.222393	0.712062
1920.85	42.71/43.38	2	0.88	K.ISSDLSS[166.9984]NKT[181.0140]VLGNAQK	YCL014W	BUD3	48100000	419669	564016	735479	15900000	634946	549601	513161	29000000	736869	542563	482668	565924	348139	607363	728001	522696	709611	48.1	0.419669	0.564016	0.735479	15.9	0.634946	0.549601	0.513161	29	0.736869	0.542563	0.482668	0.565924	0.348139	0.607363	0.728001	0.522696	0.709611	5.75681	10.0209	0.587367	0.653436	0.507142	0.799674	0.282065
1009.43	40.04	2	0.95	K.DAS[166.9984]YAYLK	YCL014W	BUD3	68800000	69200000	75700000	44500000	49200000	57000000	28100000	29500000	31200000	70000000	56200000	51300000	49100000	39400000	45700000	79500000	75000000	66300000	68.8	69.2	75.7	44.5	49.2	57	28.1	29.5	31.2	70	56.2	51.3	49.1	39.4	45.7	79.5	75	66.3	50.2333	29.6	59.1667	73.6	44.7333	-0.763048	0.975618
1156.53	15.06/32.59	2	1	R.S[166.9984]INVTTSNNK	YCL014W	BUD3	501000000	492000000	462000000	357000000	351000000	346000000	326000000	341000000	337000000	398000000	338000000	291000000	291000000	339000000	282000000	425000000	420000000	374000000	501	492	462	357	351	346	326	341	337	398	338	291	291	339	282	425	420	374	351.333	334.667	342.333	406.333	304	-0.0701156	0.955686
2278.93	17.91/23.74	2,3,4	0.98,0.22	R.AADVENLS[166.9984]DDDEHRQNESR	YCL014W	BUD3	1560000000	1580000000	1530000000	857000000	1050000000	980000000	1320000000	1330000000	1250000000	1150000000	1750000000	1140000000	957000000	957000000	873000000	1500000000	1270000000	1280000000	1560	1580	1530	857	1050	980	1320	1330	1250	1150	1750	1140	957	957	873	1500	1270	1280	962.333	1300	1346.67	1350	929	0.433903	0.985174
2063.86	37.75	2	0.92	K.VLT[181.0140]ENS[166.9984]NELKDTNNEGK	YCL014W	BUD3	75900000	79700000	80000000	58300000	64600000	72300000	52400000	43200000	73000000	64300000	49800000	45100000	63000000	61800000	43800000	58900000	55300000	48300000	75.9	79.7	80	58.3	64.6	72.3	52.4	43.2	73	64.3	49.8	45.1	63	61.8	43.8	58.9	55.3	48.3	65.0667	56.2	53.0667	54.1667	56.2	-0.211349	0.567977
1390.63	67.72/70.63	2,3	0.95	R.LAS[166.9984]QVS[166.9984]LSEGLK	YCL014W	BUD3	101000000	83900000	114000000	67200000	82700000	164000000	86500000	78500000	85900000	145000000	95500000	96000000	95700000	74400000	81500000	159000000	119000000	97400000	101	83.9	114	67.2	82.7	164	86.5	78.5	85.9	145	95.5	96	95.7	74.4	81.5	159	119	97.4	104.633	83.6333	112.167	125.133	83.8667	-0.323193	0.442994
766.366	13.83/20.91	2	0.93	R.AVVSS[166.9984]PK	YCL014W	BUD3	3.78295e+06	419669	564016	5.51409e+06	29800000	2.32279e+06	549601	7.00182e+06	3.93669e+06	5.33263e+06	36400000	3.52904e+06	5.01862e+06	348139	10800000	2.04483e+06	7.17111e+06	3.93006e+06	3.78295	0.419669	0.564016	5.51409	29.8	2.32279	0.549601	7.00182	3.93669	5.33263	36.4	3.52904	5.01862	0.348139	10.8	2.04483	7.17111	3.93006	12.5456	3.82937	15.0872	4.382	5.38892	-1.712	0.578012
1100.48	7.12/13.2	2,3	0.9	R.VSTTS[166.9984]AGDQR	YCL014W	BUD3	497770	11800000	11600000	29300000	19700000	634946	549601	6.20726e+06	8.55733e+06	5.16931e+06	16800000	482668	565924	348139	15900000	5.62554e+06	3.04261e+06	709611	0.49777	11.8	11.6	29.3	19.7	0.634946	0.549601	6.20726	8.55733	5.16931	16.8	0.482668	0.565924	0.348139	15.9	5.62554	3.04261	0.709611	16.545	5.10473	7.48399	3.12592	5.60469	-1.69649	0.694167
1420.57	17.38/23.86	2	0.76	K.LGDDYS[166.9984]DKETAK	YCL014W	BUD3	20100000	4.12226e+06	564016	735479	517465	15300000	12400000	513161	27600000	736869	18000000	21900000	22000000	2.31689e+06	607363	728001	522696	709611	20.1	4.12226	0.564016	0.735479	0.517465	15.3	12.4	0.513161	27.6	0.736869	18	21.9	22	2.31689	0.607363	0.728001	0.522696	0.709611	5.51765	13.5044	13.5456	0.653436	8.30808	1.2913	0.55519
2674.1	55.95	3	1	K.DFVALS[166.9984]DDEDEDGKQNC[160.0306]AVGGPEK	YCL014W	BUD3	339000000	300000000	312000000	295000000	272000000	237000000	305000000	304000000	226000000	301000000	332000000	308000000	216000000	202000000	278000000	329000000	281000000	308000000	339	300	312	295	272	237	305	304	226	301	332	308	216	202	278	329	281	308	268	278.333	313.667	306	232	0.0545807	0.240722
1507.71	61.67/65.87	2	0.98,0.77	K.ELPDLAEVTT[181.0140]ANR	YCL014W	BUD3	41400000	50400000	52000000	54100000	71100000	40600000	66900000	33600000	76100000	40000000	29900000	31500000	30200000	34900000	45500000	70900000	21500000	31900000	41.4	50.4	52	54.1	71.1	40.6	66.9	33.6	76.1	40	29.9	31.5	30.2	34.9	45.5	70.9	21.5	31.9	55.2667	58.8667	33.8	41.4333	36.8667	0.0910413	0.169381
1248.66	56.13	2	1	R.IPITNAVS[166.9984]INK	YJR092W	BUD4	189000000	202000000	166000000	178000000	216000000	208000000	58400000	36400000	97400000	193000000	288000000	321000000	168000000	159000000	124000000	321000000	271000000	271000000	189	202	166	178	216	208	58.4	36.4	97.4	193	288	321	168	159	124	321	271	271	200.667	64.0667	267.333	287.667	150.333	-1.64716	0.99497
810.41	14.43/20.55	2	0.89,0.93	K.LSSS[166.9984]PLK	YJR092W	BUD4	102000000	86700000	83800000	101000000	127000000	117000000	66000000	81600000	69900000	135000000	197000000	122000000	48900000	47300000	54700000	204000000	206000000	172000000	102	86.7	83.8	101	127	117	66	81.6	69.9	135	197	122	48.9	47.3	54.7	204	206	172	115	72.5	151.333	194	50.3	-0.665581	0.98633
1430.63	75.51	2	0.98	R.EIES[166.9984]AGDITFNR	YJR092W	BUD4	497770	419669	564016	735479	517465	634946	549601	513161	555429	736869	11500000	482668	565924	348139	607363	728001	522696	709611	0.49777	0.419669	0.564016	0.735479	0.517465	0.634946	0.549601	0.513161	0.555429	0.736869	11.5	0.482668	0.565924	0.348139	0.607363	0.728001	0.522696	0.709611	0.629297	0.539397	4.23985	222.333	0.507142	-0.222393	0.712062
1953.78	43.25	2	1	R.VNS[166.9984]ELEES[166.9984]PAAVHQER	YJR092W	BUD4	20100000	419669	12100000	735479	517465	634946	549601	11900000	555429	736869	542563	482668	565924	348139	607363	728001	522696	709611	20.1	0.419669	12.1	0.735479	0.517465	0.634946	0.549601	11.9	0.555429	0.736869	0.542563	0.482668	0.565924	0.348139	0.607363	0.728001	0.522696	0.709611	0.629297	4.33501	0.587367	0.653436	0.507142	2.78422	0.569453
1398.74	50.25	3	0.84	K.GHAPLIRPS[166.9984]IMK	YJR092W	BUD4	497770	8.75073e+06	564016	735479	517465	634946	549601	6.14004e+06	555429	736869	11700000	12600000	565924	348139	607363	728001	16300000	709611	0.49777	8.75073	0.564016	0.735479	0.517465	0.634946	0.549601	6.14004	0.555429	0.736869	11.7	12.6	0.565924	0.348139	0.607363	0.728001	16.3	0.709611	0.629297	2.41502	8.34562	5.91254	0.507142	1.94023	0.561131
880.401	10.49/30.43	2	0.92,0.94,0.93	R.HVSS[166.9984]PFK	YJR092W	BUD4	101000000	109000000	107000000	9.79659e+06	42100000	14400000	40900000	46400000	35700000	736869	31300000	19400000	6.26785e+06	5.38296e+06	3.86928e+06	81800000	95100000	79900000	101	109	107	9.79659	42.1	14.4	40.9	46.4	35.7	0.736869	31.3	19.4	6.26785	5.38296	3.86928	81.8	95.1	79.9	22.0989	41	17.1456	85.6	5.17337	0.891652	0.805073
1873.84	33.63/52.34	2,3,4	1	R.VNS[166.9984]ELEESPAAVHQER	YJR092W	BUD4	450000000	551000000	584000000	553000000	408000000	297000000	325000000	383000000	404000000	753000000	746000000	547000000	537000000	613000000	588000000	1270000000	1090000000	1100000000	450	551	584	553	408	297	325	383	404	753	746	547	537	613	588	1270	1090	1100	419.333	370.667	682	1153.33	579.333	-0.177975	0.414128
1803.88	61.71/61.73	2,3	0.97,1.0	K.STQPLLSYPES[166.9984]PIHR	YJR092W	BUD4	262000000	278000000	250000000	197000000	246000000	227000000	135000000	130000000	150000000	193000000	228000000	240000000	124000000	165000000	159000000	231000000	224000000	205000000	262	278	250	197	246	227	135	130	150	193	228	240	124	165	159	231	224	205	223.333	138.333	220.333	4.5169	149.333	-0.69105	0.98426
960.371	20.24/21.23	2	0.83	R.HVS[166.9984]S[166.9984]PFK	YJR092W	BUD4	62200000	58700000	63900000	42200000	51100000	40300000	31000000	513161	33400000	46600000	85700000	43600000	66100000	86600000	67400000	78300000	72400000	65100000	62.2	58.7	63.9	42.2	51.1	40.3	31	0.513161	33.4	46.6	85.7	43.6	66.1	86.6	67.4	78.3	72.4	65.1	44.5333	21.6377	58.6333	71.9333	73.3667	-1.04134	0.846134
1953.82	36.28/42.84	2,3	1	R.VNS[166.9984]ELEES[166.9984]PAAVHQER	YJR092W	BUD4	866000000	867000000	906000000	546000000	636000000	596000000	347000000	417000000	428000000	843000000	516000000	589000000	578000000	601000000	635000000	1230000000	1020000000	1020000000	866	867	906	546	636	596	347	417	428	843	516	589	578	601	635	1230	1020	1020	592.667	397.333	649.333	0.653436	604.667	-0.576871	0.994197
1953.79	21.13/29.88	2,3	1	R.VNS[166.9984]ELEES[166.9984]PAAVHQER	YJR092W	BUD4	9.16083e+06	26200000	15300000	15400000	5.57821e+06	12700000	3.90956e+06	513161	33500000	5.61021e+06	542563	482668	9.28554e+06	6.99556e+06	607363	20700000	21300000	19600000	9.16083	26.2	15.3	15.4	5.57821	12.7	3.90956	0.513161	33.5	5.61021	0.542563	0.482668	9.28554	6.99556	0.607363	20.7	21.3	19.6	11.2261	12.6409	2.21181	0.653436	5.62949	0.171247	0.0930312
1430.62	53.94/62.62	2	0.98,1.0,0.99	R.EIES[166.9984]AGDITFNR	YJR092W	BUD4	233000000	198000000	200000000	178000000	222000000	240000000	190000000	178000000	166000000	221000000	149000000	188000000	137000000	154000000	137000000	228000000	229000000	210000000	233	198	200	178	222	240	190	178	166	221	149	188	137	154	137	228	229	210	213.333	178	186	222.333	142.667	-0.261232	0.813845
1515.7	13.3/27.34	2,3	0.95,1.0,0.81,0.99	K.NSVANGALGHANS[166.9984]PK	YJR092W	BUD4	581000000	540000000	546000000	528000000	561000000	525000000	454000000	450000000	453000000	439000000	549000000	507000000	387000000	469000000	460000000	658000000	621000000	577000000	581	540	546	528	561	525	454	450	453	439	549	507	387	469	460	658	621	577	538	452.333	498.333	618.667	438.667	-0.25022	0.983198
1804.72	9.54/11.08	2	0.79	K.AETSS[166.9984]ASS[166.9984]ERDSYKK	YJR092W	BUD4	414000000	18300000	200000000	104000000	75700000	125000000	659000000	642000000	124000000	15900000	542563	482668	85500000	48400000	154000000	749000000	530000000	1220000000	414	18.3	200	104	75.7	125	659	642	124	15.9	0.542563	0.482668	85.5	48.4	154	749	530	1220	101.567	475	5.64174	833	95.9667	2.2255	0.833556
1409.7	31.2/40.03	2,3	0.95,0.91	K.SIDDVSKAS[166.9984]PLAK	YLR319C	BUD6	84400000	98700000	5.83806e+06	268000000	233000000	215000000	100000000	188000000	15800000	308000000	142000000	125000000	73500000	142000000	134000000	226000000	275000000	258000000	84.4	98.7	5.83806	268	233	215	100	188	15.8	308	142	125	73.5	142	134	226	275	258	238.667	101.267	191.667	253	116.5	-1.23684	0.901216
2081.92	29.65	3	0.89	K.SNNAPNAS[166.9984]DDDDALSQLKK	YLR319C	BUD6	4.66016e+06	419669	564016	10200000	517465	634946	549601	11300000	7.75126e+06	736869	542563	482668	565924	348139	607363	7.60485e+06	6.58497e+06	709611	4.66016	0.419669	0.564016	10.2	0.517465	0.634946	0.549601	11.3	7.75126	0.736869	0.542563	0.482668	0.565924	0.348139	0.607363	7.60485	6.58497	0.709611	3.78414	6.53362	0.587367	4.96648	0.507142	0.787918	0.425382
1820.74	19.36/19.53	2,3	0.86	R.DQRQS[166.9984]DSVENSYGEK	YLR319C	BUD6	27600000	39600000	17800000	11500000	15000000	634946	30800000	29000000	56400000	12200000	542563	4.47742e+06	565924	2.79347e+06	607363	728001	6.19942e+06	6.07383e+06	27.6	39.6	17.8	11.5	15	0.634946	30.8	29	56.4	12.2	0.542563	4.47742	0.565924	2.79347	0.607363	0.728001	6.19942	6.07383	9.04498	38.7333	5.73999	4.33375	1.32225	2.09839	0.940565
1368.66	48.72	2	0.91	R.RLS[166.9984]SVVTTSPDK	YLR319C	BUD6	497770	419669	564016	735479	517465	8.7522e+06	7.54771e+06	513161	555429	736869	17300000	482668	6.21387e+06	348139	607363	728001	522696	709611	0.49777	0.419669	0.564016	0.735479	0.517465	8.7522	7.54771	0.513161	0.555429	0.736869	17.3	0.482668	6.21387	0.348139	0.607363	0.728001	0.522696	0.709611	3.33505	2.8721	6.17318	0.653436	2.38979	-0.215602	0.0965626
1448.65	36.56	2	0.97	R.RLS[166.9984]SVVTTS[166.9984]PDK	YLR319C	BUD6	61300000	52700000	110000000	68800000	89000000	83900000	60800000	66800000	89800000	93500000	82300000	74500000	36500000	66000000	607363	728001	47500000	86700000	61.3	52.7	110	68.8	89	83.9	60.8	66.8	89.8	93.5	82.3	74.5	36.5	66	0.607363	0.728001	47.5	86.7	80.5667	72.4667	83.4333	44.976	34.3691	-0.152866	0.503038
2686.1	49.26/49.27	2,3	1	K.SENNDQNDVDEES[166.9984]EEKEIEQVK	YDL099W	BUG1	6310000000	6980000000	5970000000	3700000000	3770000000	3260000000	4180000000	4320000000	4210000000	3520000000	2780000000	2540000000	5190000000	5370000000	4860000000	3510000000	3310000000	2950000000	6310	6980	5970	3700	3770	3260	4180	4320	4210	3520	2780	2540	5190	5370	4860	3510	3310	2950	3576.67	4236.67	2946.67	3256.67	5140	0.244314	0.954156
1609.78	88.68	2	0.97	R.SSST[181.0140]SNLENLIPLR	YMR275C	BUL1	497770	8.98177e+06	564016	735479	517465	634946	549601	513161	555429	736869	15800000	8.27888e+06	565924	348139	607363	728001	522696	709611	0.49777	8.98177	0.564016	0.735479	0.517465	0.634946	0.549601	0.513161	0.555429	0.736869	15.8	8.27888	0.565924	0.348139	0.607363	0.728001	0.522696	0.709611	0.629297	0.539397	8.27192	0.653436	0.507142	-0.222393	0.712062
1124.57	67.76	2	0.98	R.SAS[166.9984]ATGILGLR	YMR275C	BUL1	497770	419669	564016	735479	69900000	66200000	549601	513161	555429	736869	38400000	29600000	565924	54100000	55700000	59300000	55800000	45400000	0.49777	0.419669	0.564016	0.735479	69.9	66.2	0.549601	0.513161	0.555429	0.736869	38.4	29.6	0.565924	54.1	55.7	59.3	55.8	45.4	45.6118	0.539397	22.9123	53.5	36.7886	-6.40192	0.817374
1398.59	8.38/19.67	2,3	0.76,0.57	K.GS[166.9984]S[166.9984]RSPSLHSPK,K.GS[166.9984]SRSPS[166.9984]LHSPK	YMR275C	BUL1	212000000	272000000	229000000	36600000	167000000	166000000	231000000	275000000	258000000	196000000	25300000	71400000	226000000	235000000	241000000	163000000	142000000	145000000	212	272	229	36.6	167	166	231	275	258	196	25.3	71.4	226	235	241	163	142	145	123.2	254.667	97.5667	150	234	1.04761	0.916765
1909.79	21.91/29.02	2,3	0.99	R.LGSAPNNAGEDS[166.9984]DNNSIR	YHR114W	BZZ1	353000000	411000000	404000000	280000000	274000000	281000000	262000000	275000000	290000000	265000000	199000000	202000000	234000000	213000000	221000000	340000000	248000000	278000000	353	411	404	280	274	281	262	275	290	265	199	202	234	213	221	340	248	278	278.333	275.667	222	288.667	222.667	-0.0138889	0.222968
1509.55	12.86/19.38	2	0.97,0.77	R.AS[166.9984]VHS[166.9984]ESNYNSR	YNL278W	CAF120	88300000	70900000	75100000	52000000	54700000	45900000	34800000	41200000	35100000	67500000	542563	25400000	20200000	32300000	32700000	32100000	29200000	35400000	88.3	70.9	75.1	52	54.7	45.9	34.8	41.2	35.1	67.5	0.542563	25.4	20.2	32.3	32.7	32.1	29.2	35.4	50.8667	37.0333	31.1475	32.2333	28.4	-0.457896	0.984279
2589.25	68.68	3	0.99	R.GQPVPSGQQISSYVQPANINS[166.9984]PNK	YNL278W	CAF120	437000000	380000000	442000000	282000000	277000000	267000000	343000000	291000000	259000000	310000000	186000000	174000000	220000000	168000000	227000000	394000000	335000000	303000000	437	380	442	282	277	267	343	291	259	310	186	174	220	168	227	394	335	303	275.333	297.667	223.333	344	205	0.112518	0.541042
1434.56	29.33/30.95	2	0.95,0.99	K.MYGANNSAMGS[166.9984]PR	YNL278W	CAF120	62500000	80700000	31000000	71700000	80700000	48600000	30000000	65500000	12400000	106000000	118000000	101000000	81200000	65300000	64800000	94400000	99000000	102000000	62.5	80.7	31	71.7	80.7	48.6	30	65.5	12.4	106	118	101	81.2	65.3	64.8	94.4	99	102	67	35.9667	108.333	98.4667	70.4333	-0.897501	0.82006
1030.45	12.38/19.56	2	0.91,0.81	R.VTEGS[166.9984]PYAK,R.VTEGSPY[243.0297]AK	YNL278W	CAF120	74300000	59300000	54000000	51700000	9.79263e+06	634946	85700000	89900000	82500000	73800000	16500000	30100000	47800000	43900000	43100000	86900000	83900000	72300000	74.3	59.3	54	51.7	9.79263	0.634946	85.7	89.9	82.5	73.8	16.5	30.1	47.8	43.9	43.1	86.9	83.9	72.3	20.7092	86.0333	40.1333	81.0333	44.9333	2.05462	0.949055
1986.86	36.4/41.02	2,3	0.98,0.99	K.LSSSS[166.9984]EQDLNNSDSPSIK,K.LSSSSEQDLNNSDS[166.9984]PSIK	YNL278W	CAF120	211000000	274000000	251000000	265000000	265000000	246000000	314000000	385000000	355000000	239000000	307000000	190000000	337000000	305000000	648000000	231000000	215000000	230000000	211	274	251	265	265	246	314	385	355	239	307	190	337	305	648	231	215	230	258.667	351.333	245.333	225.333	430	0.441746	0.96354
3450.57	83.76/89.32	3,4	0.92,0.95,0.77	K.KKGS[166.9984]GEDDEEETETT[181.0140]PTSTVPVATIAQETLK,K.KKGSGEDDEEETET[181.0140]T[181.0140]PTSTVPVATIAQETLK	YOR276W	CAF20	5480000000	4840000000	4700000000	3210000000	3430000000	2850000000	5710000000	6110000000	7960000000	5010000000	2820000000	2510000000	5650000000	5020000000	4260000000	5580000000	4480000000	3390000000	5480	4840	4700	3210	3430	2850	5710	6110	7960	5010	2820	2510	5650	5020	4260	5580	4480	3390	3163.33	6593.33	3446.67	4483.33	4976.67	1.05956	0.967571
3114.4	89.56/89.58	2,3	0.94	K.GSGEDDEEETETT[181.0140]PTSTVPVATIAQETLK	YOR276W	CAF20	497770	419669	564016	735479	517465	634946	549601	513161	555429	736869	1010000000	482668	476000000	2000000000	2130000000	728001	962000000	1170000000	0.49777	0.419669	0.564016	0.735479	0.517465	0.634946	0.549601	0.513161	0.555429	0.736869	1010	0.482668	476	2000	2130	0.728001	962	1170	0.629297	0.539397	337.073	710.909	1535.33	-0.222393	0.712062
3370.56	79.02/84.6	3,4	0.98,0.94	K.KKGSGEDDEEETETTPT[181.0140]STVPVATIAQETLK,K.KKGSGEDDEEETETT[181.0140]PTSTVPVATIAQETLK	YOR276W	CAF20	2990000000	2710000000	3390000000	2490000000	2700000000	2400000000	3960000000	4350000000	4540000000	4710000000	2990000000	2770000000	2040000000	1780000000	1690000000	6260000000	5840000000	5060000000	2990	2710	3390	2490	2700	2400	3960	4350	4540	4710	2990	2770	2040	1780	1690	6260	5840	5060	2530	4283.33	3490	5720	1836.67	0.759597	0.997242
1695.67	61.87	2	0.99	K.VTTDS[166.9984]DGWC[160.0306]TFEAK	YOR276W	CAF20	219000000	210000000	215000000	269000000	292000000	260000000	543000000	493000000	485000000	217000000	179000000	178000000	334000000	362000000	273000000	246000000	205000000	174000000	219	210	215	269	292	260	543	493	485	217	179	178	334	362	273	246	205	174	273.667	507	191.333	208.333	323	0.889566	0.9986
3242.49	84.66/85.66	3	0.98,0.96	K.KGSGEDDEEETETT[181.0140]PTSTVPVATIAQETLK	YOR276W	CAF20	546000000	703000000	793000000	887000000	1040000000	767000000	1320000000	1350000000	1230000000	861000000	471000000	685000000	869000000	754000000	479000000	1080000000	907000000	784000000	546	703	793	887	1040	767	1320	1350	1230	861	471	685	869	754	479	1080	907	784	898	1300	672.333	923.667	700.667	0.533724	0.977917
1465.63	24.34	2	1	K.LSTEDEEIHS[166.9984]AR	YJR060W	CBF1	497770	3.18215e+06	3.47755e+06	735479	3.00644e+06	8.83332e+06	6.71137e+06	13700000	555429	5.61843e+06	47200000	33000000	565924	15400000	607363	39900000	47800000	45000000	0.49777	3.18215	3.47755	0.735479	3.00644	8.83332	6.71137	13.7	0.555429	5.61843	47.2	33	0.565924	15.4	0.607363	39.9	47.8	45	4.19174	6.98893	28.6061	44.2333	5.52443	0.737522	0.426595
3242.37	45.75/45.76	3,4	0.83	K.EYVPLDNAEQST[181.0140]S[166.9984]SSQETKETEEEPKK	YLR175W	CBF5	1420000000	1480000000	1430000000	834000000	857000000	746000000	877000000	751000000	938000000	1230000000	1050000000	970000000	2400000000	2530000000	2330000000	1770000000	1500000000	1550000000	1420	1480	1430	834	857	746	877	751	938	1230	1050	970	2400	2530	2330	1770	1500	1550	812.333	855.333	1083.33	1606.67	2420	0.0744149	0.450913
2191.94	41.81/45.88	2,3	0.94,1.0	K.EYVPLDNAEQSTSSS[166.9984]QETK	YLR175W	CBF5	961000000	904000000	985000000	635000000	703000000	800000000	462000000	574000000	587000000	1160000000	975000000	986000000	1720000000	1650000000	1620000000	1890000000	1680000000	1650000000	961	904	985	635	703	800	462	574	587	1160	975	986	1720	1650	1620	1890	1680	1650	712.667	541	1040.33	1740	1663.33	-0.397599	0.947241
1323.57	31.96	2	1	R.VNENT[181.0140]PEQWK	YLR175W	CBF5	85100000	75400000	60700000	735479	517465	634946	45600000	44500000	948000000	736869	736000000	633000000	565924	7.48287e+06	607363	728001	522696	709611	85.1	75.4	60.7	0.735479	0.517465	0.634946	45.6	44.5	948	0.736869	736	633	0.565924	7.48287	0.607363	0.728001	0.522696	0.709611	0.629297	346.033	456.579	0.653436	2.88539	9.10295	0.630108
3114.28	52.31	3	0.73	K.EYVPLDNAEQST[181.0140]SSSQET[181.0140]KETEEEPK	YLR175W	CBF5	1220000000	1460000000	1280000000	803000000	967000000	787000000	700000000	808000000	813000000	947000000	631000000	699000000	1710000000	1680000000	1460000000	1560000000	1220000000	1210000000	1220	1460	1280	803	967	787	700	808	813	947	631	699	1710	1680	1460	1560	1220	1210	852.333	773.667	759	1330	1616.67	-0.139706	0.676095
2271.88	50.92/51.74	2,3	0.96	K.EYVPLDNAEQSTSS[166.9984]S[166.9984]QETK	YLR175W	CBF5	497770	419669	564016	735479	517465	12900000	549601	11200000	45000000	736869	542563	11200000	15500000	348139	607363	728001	522696	709611	0.49777	0.419669	0.564016	0.735479	0.517465	12.9	0.549601	11.2	45	0.736869	0.542563	11.2	15.5	0.348139	0.607363	0.728001	0.522696	0.709611	4.71765	18.9165	4.15981	0.653436	5.48517	2.00351	0.597078
1106.46	19.53/22.63	2	0.95,0.93	R.SNGS[166.9984]YSSGLR	YNL161W	CBK1	56500000	49200000	37000000	28300000	23300000	25600000	24800000	28100000	28500000	31000000	64100000	40500000	32400000	36700000	33100000	23100000	28700000	21300000	56.5	49.2	37	28.3	23.3	25.6	24.8	28.1	28.5	31	64.1	40.5	32.4	36.7	33.1	23.1	28.7	21.3	25.7333	27.1333	45.2	24.3667	34.0667	0.0764279	0.504674
1889.69	53.14/55.29	2,3	0.98	R.HDNLS[166.9984]SSS[166.9984]S[166.9984]DIIYGR	YLR220W	CCC1	478000000	385000000	470000000	290000000	311000000	270000000	500000000	563000000	464000000	406000000	238000000	225000000	738000000	630000000	591000000	377000000	370000000	253000000	478	385	470	290	311	270	500	563	464	406	238	225	738	630	591	377	370	253	290.333	509	289.667	333.333	653	0.809955	0.991134
2040.88	37.4/41.38	3	0.77,0.84	R.NSAQDLENSPMS[166.9984]VGKDNR	YLR220W	CCC1	32700000	419669	3.49796e+06	62900000	70500000	100000000	137000000	513161	144000000	114000000	49600000	66600000	183000000	161000000	170000000	113000000	91800000	223000000	32.7	0.419669	3.49796	62.9	70.5	100	137	0.513161	144	114	49.6	66.6	183	161	170	113	91.8	223	77.8	93.8377	76.7333	142.6	171.333	0.270398	0.23265
1729.72	63.76/65.72	2	0.99	R.HDNLSSSSS[166.9984]DIIYGR	YLR220W	CCC1	497770	419669	564016	735479	517465	634946	549601	513161	555429	736869	6.48924e+06	482668	565924	348139	607363	34700000	522696	10600000	0.49777	0.419669	0.564016	0.735479	0.517465	0.634946	0.549601	0.513161	0.555429	0.736869	6.48924	0.482668	0.565924	0.348139	0.607363	34.7	0.522696	10.6	0.629297	0.539397	2.56959	15.2742	0.507142	-0.222393	0.712062
2120.86	41.87/50.4	2,3	0.94,1.0	R.NSAQDLENS[166.9984]PMS[166.9984]VGKDNR	YLR220W	CCC1	629000000	669000000	498000000	439000000	453000000	523000000	769000000	688000000	676000000	625000000	441000000	380000000	662000000	697000000	685000000	530000000	447000000	451000000	629	669	498	439	453	523	769	688	676	625	441	380	662	697	685	530	447	451	471.667	711	482	476	681.333	0.592082	0.996233
1729.75	43.97/47.35	2,3	0.98	R.HDNLSSSSS[166.9984]DIIYGR	YLR220W	CCC1	64600000	99100000	6.51851e+06	52300000	82800000	634946	16200000	85300000	59100000	88300000	13300000	14700000	11900000	6.01798e+06	83900000	139000000	66400000	106000000	64.6	99.1	6.51851	52.3	82.8	0.634946	16.2	85.3	59.1	88.3	13.3	14.7	11.9	6.01798	83.9	139	66.4	106	45.245	53.5333	38.7667	15.2742	33.9393	0.24268	0.195287
1809.73	49.76/50.11	2,3	0.99	R.HDNLS[166.9984]SSS[166.9984]SDIIYGR	YLR220W	CCC1	281000000	230000000	299000000	25300000	23900000	23700000	274000000	43600000	39500000	736869	542563	482668	23900000	348139	11700000	728001	49700000	17200000	281	230	299	25.3	23.9	23.7	274	43.6	39.5	0.736869	0.542563	0.482668	23.9	0.348139	11.7	0.728001	49.7	17.2	24.3	119.033	0.587367	22.5427	11.9827	2.29234	0.653964
912.352	23.76	2	0.97	R.S[166.9984]FSSYSR	YGR217W	CCH1	45100000	53400000	48600000	26300000	34700000	30600000	28600000	30700000	25400000	36300000	27300000	19200000	14300000	15800000	20800000	36400000	35000000	28200000	45.1	53.4	48.6	26.3	34.7	30.6	28.6	30.7	25.4	36.3	27.3	19.2	14.3	15.8	20.8	36.4	35	28.2	30.5333	28.2333	27.6	33.2	16.9667	-0.112986	0.52424
2650.28	41.25/44.56	3	0.94	K.KQQPTGDSTPSGTATNS[166.9984]AVSTPLTPK	YAL021C	CCR4	191000000	220000000	198000000	111000000	150000000	87400000	549601	60500000	56800000	184000000	55600000	91600000	52300000	65800000	63300000	190000000	172000000	218000000	191	220	198	111	150	87.4	0.549601	60.5	56.8	184	55.6	91.6	52.3	65.8	63.3	190	172	218	116.133	39.2832	110.4	193.333	60.4667	-1.5638	0.955034
2730.24	38.11/46.06	3	0.95,0.94,0.96	K.KQQPTGDS[166.9984]TPSGTATNSAVSTPLT[181.0140]PK,K.KQQPTGDSTPSGTATNS[166.9984]AVST[181.0140]PLTPK,K.KQQPTGDSTPSGTATNSAVS[166.9984]T[181.0140]PLTPK	YAL021C	CCR4	1350000000	1420000000	1370000000	901000000	1030000000	941000000	782000000	767000000	744000000	1040000000	690000000	703000000	865000000	739000000	832000000	1070000000	934000000	862000000	1350	1420	1370	901	1030	941	782	767	744	1040	690	703	865	739	832	1070	934	862	957.333	764.333	811	955.333	812	-0.324819	0.971003
2810.21	37.48/43.25	3	0.98,0.96	K.KQQPTGDSTPSGTATNS[166.9984]AVS[166.9984]TPLT[181.0140]PK	YAL021C	CCR4	1440000000	1470000000	1450000000	971000000	1290000000	1150000000	1580000000	1480000000	1770000000	1370000000	885000000	901000000	1770000000	1850000000	2060000000	1550000000	1380000000	1300000000	1440	1470	1450	971	1290	1150	1580	1480	1770	1370	885	901	1770	1850	2060	1550	1380	1300	1137	1610	1052	1410	1893.33	0.501828	0.980128
1447.55	22.29	2	0.91	R.SS[166.9984]AHMS[166.9984]SNAIQR	YCR002C	CDC10	210000000	202000000	172000000	121000000	162000000	168000000	182000000	191000000	201000000	165000000	172000000	128000000	162000000	203000000	168000000	110000000	104000000	95000000	210	202	172	121	162	168	182	191	201	165	172	128	162	203	168	110	104	95	150.333	191.333	155	103	177.667	0.347923	0.904925
1367.59	18.91/22.44	2,3	0.95,0.96	R.SSAHMS[166.9984]SNAIQR,R.SSAHMSS[166.9984]NAIQR	YCR002C	CDC10	448000000	400000000	358000000	405000000	343000000	345000000	410000000	340000000	413000000	410000000	265000000	385000000	393000000	466000000	433000000	442000000	426000000	389000000	448	400	358	405	343	345	410	340	413	410	265	385	393	466	433	442	426	389	364.333	387.667	353.333	419	430.667	0.0895577	0.501039
1592.58	5.42/5.57	2	0.73,0.79	K.LNGS[166.9984]S[166.9984]S[166.9984]SSTTTRR	YJR076C	CDC11	36100000	35600000	38200000	33600000	50300000	42300000	40700000	44700000	65200000	41500000	29200000	53000000	53700000	72800000	75500000	60000000	86600000	19800000	36.1	35.6	38.2	33.6	50.3	42.3	40.7	44.7	65.2	41.5	29.2	53	53.7	72.8	75.5	60	86.6	19.8	42.0667	50.2	41.2333	55.4667	67.3333	0.25501	0.574676
1356.51	4.82/5.1	2	0.93	K.LNGS[166.9984]SSS[166.9984]STTTR	YJR076C	CDC11	24800000	33000000	29800000	33200000	39900000	32200000	35600000	36700000	39700000	24900000	9.22545e+06	20700000	30900000	28100000	30300000	28800000	44100000	11000000	24.8	33	29.8	33.2	39.9	32.2	35.6	36.7	39.7	24.9	9.22545	20.7	30.9	28.1	30.3	28.8	44.1	11	35.1	37.3333	18.2752	27.9667	29.7667	0.0889933	0.529033
1276.54	5.92/9.89	2	0.96	K.LNGSSSS[166.9984]STTTR	YJR076C	CDC11	65200000	50500000	64500000	18500000	64500000	53700000	46400000	36100000	54600000	63500000	47800000	60900000	53100000	75200000	61500000	51400000	75300000	32200000	65.2	50.5	64.5	18.5	64.5	53.7	46.4	36.1	54.6	63.5	47.8	60.9	53.1	75.2	61.5	51.4	75.3	32.2	45.5667	45.7	57.4	52.9667	63.2667	0.00421533	0.00650161
1718.7	11.56/18.36	2,3,4	0.97,0.96	R.NSSQPSTANNGSNS[166.9984]FK	YFR028C	CDC14	62600000	132000000	122000000	41300000	64900000	77300000	15500000	55400000	21400000	94000000	41100000	59100000	195000000	141000000	152000000	234000000	127000000	134000000	62.6	132	122	41.3	64.9	77.3	15.5	55.4	21.4	94	41.1	59.1	195	141	152	234	127	134	61.1667	30.7667	64.7333	165	162.667	-0.991378	0.862299
1390.64	21.06/21.14	2	0.97,0.93	K.SSAVPQTS[166.9984]PGQPR	YFR028C	CDC14	845000000	874000000	885000000	624000000	771000000	687000000	370000000	464000000	431000000	866000000	1270000000	850000000	545000000	603000000	542000000	1630000000	1420000000	1220000000	845	874	885	624	771	687	370	464	431	866	1270	850	545	603	542	1630	1420	1220	694	421.667	995.333	1423.33	563.333	-0.718833	0.991072
2860.18	31.1/41.63	3,4,5	0.98,0.97,0.99	K.VVIESNNS[166.9984]DDESMQDTNGTSNHYPK	YFR028C	CDC14	329000000	538000000	322000000	364000000	282000000	310000000	295000000	409000000	271000000	313000000	177000000	171000000	602000000	611000000	596000000	320000000	267000000	284000000	329	538	322	364	282	310	295	409	271	313	177	171	602	611	596	320	267	284	318.667	325	220.333	290.333	603	0.0283916	0.0952441
1752.86	74.73	2	0.88	K.SAIPSSSSLPLSS[166.9984]SPTR	YAR019C	CDC15	497770	419669	564016	27500000	517465	20600000	549601	23400000	555429	53500000	542563	482668	93000000	121000000	607363	60200000	52600000	54900000	0.49777	0.419669	0.564016	27.5	0.517465	20.6	0.549601	23.4	0.555429	53.5	0.542563	0.482668	93	121	0.607363	60.2	52.6	54.9	16.2058	8.16834	18.1751	55.9	71.5358	-0.988397	0.490304
962.5	15.37/20.65	2	1	K.VTDGVM[147.0354]VAR	YAL038W	CDC19	21200000	6.55154e+06	8.34398e+06	162000000	151000000	162000000	14800000	3.40462e+06	71200000	140000000	300000000	241000000	143000000	173000000	161000000	115000000	167000000	153000000	21.2	6.55154	8.34398	162	151	162	14.8	3.40462	71.2	140	300	241	143	173	161	115	167	153	158.333	29.8015	227	145	159	-2.40951	0.977184
1423.73	68.22/70.33	2	0.99	R.LTS[166.9984]LNVVAGSDLR	YAL038W	CDC19	24700000	14000000	20800000	54100000	41600000	83300000	156000000	140000000	8.80985e+06	56200000	542563	482668	60500000	72400000	48900000	89100000	95300000	72200000	24.7	14	20.8	54.1	41.6	83.3	156	140	8.80985	56.2	0.542563	0.482668	60.5	72.4	48.9	89.1	95.3	72.2	59.6667	101.603	19.0751	85.5333	60.6	0.76795	0.53358
1374.52	47.04/49.14	2	0.71	R.TTSS[166.9984]S[166.9984]FESEIK	YAL041W	CDC24	37700000	42400000	25800000	735479	31100000	19100000	57300000	69900000	66000000	736869	542563	482668	72200000	54200000	63900000	58100000	522696	709611	37.7	42.4	25.8	0.735479	31.1	19.1	57.3	69.9	66	0.736869	0.542563	0.482668	72.2	54.2	63.9	58.1	0.522696	0.709611	16.9785	64.4	0.587367	19.7774	63.4333	1.92335	0.979612
1294.55	45.43/46.13	2	0.95	R.TTS[166.9984]SSFESEIK	YAL041W	CDC24	51500000	14400000	58700000	735479	43400000	7.36182e+06	3.68963e+06	15500000	555429	60500000	542563	37100000	565924	348139	607363	5.89835e+06	522696	12500000	51.5	14.4	58.7	0.735479	43.4	7.36182	3.68963	15.5	0.555429	60.5	0.542563	37.1	0.565924	0.348139	0.607363	5.89835	0.522696	12.5	17.1658	6.58169	32.7142	6.30701	0.507142	-1.383	0.484307
992.521	33.28/38.21	2	0.98,0.9	K.RVS[166.9984]DVLPK	YAL041W	CDC24	121000000	127000000	119000000	201000000	166000000	129000000	173000000	164000000	159000000	136000000	158000000	176000000	57000000	106000000	87700000	123000000	121000000	116000000	121	127	119	201	166	129	173	164	159	136	158	176	57	106	87.7	123	121	116	165.333	165.333	156.667	120	83.5667	0	0
2678.17	49.2/49.33	2,3,4	0.83	K.SSTSASISASNIT[181.0140]DNNGSPHHSYHK	YAL041W	CDC24	22600000000	29000000000	22100000000	16900000000	17200000000	15500000000	20500000000	21100000000	17700000000	22400000000	18200000000	15700000000	18300000000	21700000000	20000000000	23100000000	21000000000	20600000000	22600	29000	22100	16900	17200	15500	20500	21100	17700	22400	18200	15700	18300	21700	20000	23100	21000	20600	16533.3	19766.7	18766.7	21566.7	20000	0.257692	0.928282
2029.94	69.73	3	0.76	R.RS[166.9984]S[166.9984]LNSLGNSAYLHVPR	YLR310C	CDC25	12200000	44600000	62100000	735479	517465	634946	52900000	32400000	36500000	736869	542563	482668	565924	52500000	607363	728001	522696	709611	12.2	44.6	62.1	0.735479	0.517465	0.634946	52.9	32.4	36.5	0.736869	0.542563	0.482668	0.565924	52.5	0.607363	0.728001	0.522696	0.709611	0.629297	40.6	0.587367	0.653436	17.8911	6.0116	0.976328
935.489	30.61	2	0.93	K.LLTTPPS[166.9984]K	YBL084C	CDC27	497770	419669	564016	735479	517465	634946	549601	513161	555429	736869	542563	482668	565924	4.15101e+06	4.9154e+06	728001	522696	3.80473e+06	0.49777	0.419669	0.564016	0.735479	0.517465	0.634946	0.549601	0.513161	0.555429	0.736869	0.542563	0.482668	0.565924	4.15101	4.9154	0.728001	0.522696	3.80473	0.629297	0.539397	0.587367	1.68514	3.21078	-0.222393	0.712062
1250.57	35.09/36.19	2	0.98	K.VGEGTY[243.0297]GVVYK	YBR160W	CDC28	98000000	100000000	95700000	170000000	221000000	197000000	399000000	396000000	362000000	152000000	180000000	152000000	194000000	197000000	200000000	240000000	196000000	216000000	98	100	95.7	170	221	197	399	396	362	152	180	152	194	197	200	240	196	216	196	385.667	161.333	217.333	197	0.976501	0.999307
2519.21	59.09/62.17	3,4	0.95,0.79,1.0	K.QLELSINSAS[166.9984]PNVNHS[166.9984]PVPTKK,K.QLELSINSAS[166.9984]PNVNHSPVPT[181.0140]KK	YLR314C	CDC3	2320000000	1730000000	1980000000	1430000000	1630000000	1970000000	2220000000	1870000000	2150000000	1640000000	1630000000	1470000000	917000000	938000000	846000000	1670000000	1330000000	1240000000	2320	1730	1980	1430	1630	1970	2220	1870	2150	1640	1630	1470	917	938	846	1670	1330	1240	1676.67	2080	1580	1413.33	900.333	0.310988	0.888967
2439.24	57.2/57.92	2,3	0.89	K.QLELSINSASPNVNHS[166.9984]PVPTKK	YLR314C	CDC3	674000000	599000000	549000000	425000000	405000000	478000000	482000000	458000000	528000000	455000000	528000000	510000000	303000000	331000000	258000000	572000000	484000000	477000000	674	599	549	425	405	478	482	458	528	455	528	510	303	331	258	572	484	477	436	489.333	497.667	511	297.333	0.166489	0.850353
1922.85	24.66/36.17	2,3	1.0,0.99	K.EEQVS[166.9984]IKQDPEQEER	YLR314C	CDC3	847000000	864000000	854000000	639000000	650000000	695000000	699000000	689000000	661000000	621000000	543000000	314000000	637000000	520000000	660000000	596000000	587000000	471000000	847	864	854	639	650	695	699	689	661	621	543	314	637	520	660	596	587	471	661.333	683	492.667	551.333	605.667	0.046508	0.640339
2311.12	85.31	3	0.76	K.QLELSINS[166.9984]ASPNVNHSPVPTK	YLR314C	CDC3	87000000	213000000	238000000	441000000	242000000	321000000	195000000	229000000	307000000	279000000	16900000	482668	33900000	57800000	269000000	271000000	476000000	305000000	87	213	238	441	242	321	195	229	307	279	16.9	0.482668	33.9	57.8	269	271	476	305	334.667	243.667	98.7942	350.667	120.233	-0.457816	0.73927
2391.11	65.58/65.84	2,3,4	0.91,0.93	K.QLELSINSAS[166.9984]PNVNHS[166.9984]PVPTK	YLR314C	CDC3	2950000000	1760000000	1520000000	2230000000	2020000000	3020000000	3240000000	2450000000	3170000000	2550000000	2420000000	2380000000	1580000000	1430000000	1100000000	2350000000	1770000000	1650000000	2950	1760	1520	2230	2020	3020	3240	2450	3170	2550	2420	2380	1580	1430	1100	2350	1770	1650	2423.33	2953.33	2450	1923.33	1370	0.285351	0.746469
1859.83	39.59/46.48	2,3	0.99	K.KFEENVS[166.9984]VDDTTATPK	YOL139C	CDC33	194000000	176000000	248000000	108000000	138000000	340000000	97700000	199000000	115000000	149000000	283000000	231000000	83200000	145000000	82900000	192000000	97500000	91800000	194	176	248	108	138	340	97.7	199	115	149	283	231	83.2	145	82.9	192	97.5	91.8	195.333	137.233	221	127.1	103.7	-0.509307	0.478179
1859.84	34.63/39.53	3	0.93	K.KFEENVSVDDTTAT[181.0140]PK	YOL139C	CDC33	10500000	419669	564016	43500000	31500000	31500000	7.63699e+06	207000000	39200000	60400000	28800000	35100000	23300000	51700000	63700000	29200000	94800000	85100000	10.5	0.419669	0.564016	43.5	31.5	31.5	7.63699	207	39.2	60.4	28.8	35.1	23.3	51.7	63.7	29.2	94.8	85.1	35.5	84.6123	41.4333	69.7	46.2333	1.25305	0.489296
1600.59	34.67/44.43	2	1	K.AEDES[166.9984]EDVEDVER	YDR054C	CDC34	152000000	94000000	112000000	304000000	311000000	249000000	190000000	79500000	226000000	278000000	248000000	204000000	153000000	222000000	154000000	203000000	233000000	225000000	152	94	112	304	311	249	190	79.5	226	278	248	204	153	222	154	203	233	225	288	165.167	243.333	220.333	176.333	-0.802146	0.90858
2069.84	47.45/55.43	2,3	1	K.IELS[166.9984]DDS[166.9984]DVEVHPNVDK	YDR168W	CDC37	234000000	205000000	163000000	126000000	148000000	185000000	134000000	154000000	199000000	116000000	54800000	81200000	56100000	25400000	58600000	174000000	146000000	119000000	234	205	163	126	148	185	134	154	199	116	54.8	81.2	56.1	25.4	58.6	174	146	119	153	162.333	84	146.333	46.7	0.0854276	0.263931
2499.03	62.02/74.93	2,3,4	0.92,1.0	K.WDKIELS[166.9984]DDS[166.9984]DVEVHPNVDK	YDR168W	CDC37	829000000	822000000	610000000	298000000	282000000	364000000	708000000	685000000	691000000	548000000	289000000	257000000	709000000	660000000	604000000	533000000	378000000	333000000	829	822	610	298	282	364	708	685	691	548	289	257	709	660	604	533	378	333	314.667	694.667	364.667	0.653436	657.667	1.1425	0.997435
2627.14	55.29/63.9	3,4	1	K.WDKIELS[166.9984]DDS[166.9984]DVEVHPNVDKK	YDR168W	CDC37	2800000000	2520000000	2250000000	991000000	996000000	1050000000	2690000000	2480000000	2300000000	2120000000	1500000000	1450000000	2650000000	2900000000	2220000000	2930000000	2690000000	1890000000	2800	2520	2250	991	996	1050	2690	2480	2300	2120	1500	1450	2650	2900	2220	2930	2690	1890	1012.33	2490	1690	2503.33	2590	1.29846	0.995211
2499.01	54.31/64.07	2,3,4	1	K.WDKIELS[166.9984]DDS[166.9984]DVEVHPNVDK	YDR168W	CDC37	1860000000	1130000000	1790000000	41100000	28200000	51500000	528000000	470000000	19400000	106000000	424000000	302000000	673000000	770000000	858000000	143000000	83100000	21100000	1860	1130	1790	41.1	28.2	51.5	528	470	19.4	106	424	302	673	770	858	143	83.1	21.1	40.2667	339.133	277.333	0.653436	767	3.07419	0.796114
2499.01	79.56/84.72	3	1	K.WDKIELS[166.9984]DDS[166.9984]DVEVHPNVDK	YDR168W	CDC37	47100000	72700000	44400000	735479	67300000	634946	549601	513161	555429	736869	542563	482668	565924	10300000	607363	728001	522696	709611	47.1	72.7	44.4	0.735479	67.3	0.634946	0.549601	0.513161	0.555429	0.736869	0.542563	0.482668	0.565924	10.3	0.607363	0.728001	0.522696	0.709611	22.8901	0.539397	0.587367	0.653436	3.82443	-5.40724	0.579869
2197.93	47.17/62.15	2,3	1	K.IELS[166.9984]DDS[166.9984]DVEVHPNVDKK	YDR168W	CDC37	2870000000	2880000000	2620000000	2090000000	1950000000	1880000000	2850000000	2510000000	2730000000	1980000000	1440000000	1270000000	2460000000	2520000000	2230000000	2120000000	1580000000	1500000000	2870	2880	2620	2090	1950	1880	2850	2510	2730	1980	1440	1270	2460	2520	2230	2120	1580	1500	1973.33	2696.67	1563.33	1733.33	2403.33	0.450543	0.9938
1267.56	34.69/37.1	2,3	0.84	R.GNSS[166.9984]IGPNDLSK	YLR103C	CDC45	28300000	44300000	44000000	735479	517465	3.88668e+06	18700000	15700000	555429	12700000	6.58233e+06	30700000	40100000	98800000	81200000	728001	6.7066e+06	60800000	28.3	44.3	44	0.735479	0.517465	3.88668	18.7	15.7	0.555429	12.7	6.58233	30.7	40.1	98.8	81.2	0.728001	6.7066	60.8	1.71321	11.6518	16.6608	22.7449	73.3667	2.76578	0.784396
2444.89	13.76/13.79	2,3	1	K.INNDNNDDT[181.0140]DGEEEEDNSAQK	YLR103C	CDC45	210000000	239000000	191000000	143000000	176000000	154000000	186000000	220000000	222000000	238000000	58200000	103000000	160000000	180000000	172000000	207000000	169000000	162000000	210	239	191	143	176	154	186	220	222	238	58.2	103	160	180	172	207	169	162	157.667	209.333	133.067	179.333	170.667	0.408924	0.971348
1198.48	14.75	2	1	R.GGS[166.9984]LGDAGGASDR	YDL126C	CDC48	12400000	4.39948e+06	564016	735479	517465	634946	39000000	45700000	20400000	17000000	19000000	17100000	24800000	15700000	607363	46700000	2.85172e+06	9.31061e+06	12.4	4.39948	0.564016	0.735479	0.517465	0.634946	39	45.7	20.4	17	19	17.1	24.8	15.7	0.607363	46.7	2.85172	9.31061	0.629297	35.0333	17.7	19.6208	13.7025	5.79884	0.954871
955.416	24.77	2	1	R.SVS[166.9984]DAELR	YDL126C	CDC48	40800000	37900000	55300000	66000000	72700000	28300000	46400000	30200000	36900000	83200000	22300000	11000000	30300000	34200000	29600000	67300000	39300000	50400000	40.8	37.9	55.3	66	72.7	28.3	46.4	30.2	36.9	83.2	22.3	11	30.3	34.2	29.6	67.3	39.3	50.4	55.6667	37.8333	38.8333	52.3333	31.3667	-0.557156	0.673983
1730.85	53.69/59.5	2,3	0.83	R.NLFDDAPAT[181.0140]PPRPLK	YJL194W	CDC6	64500000	72700000	564016	70600000	113000000	82500000	103000000	513161	555429	736869	82800000	107000000	49300000	63100000	46200000	124000000	125000000	709611	64.5	72.7	0.564016	70.6	113	82.5	103	0.513161	0.555429	0.736869	82.8	107	49.3	63.1	46.2	124	125	0.709611	88.7	34.6895	63.5123	83.2365	52.8667	-1.35443	0.749637
1952.8	55.23/55.56	2,3,4	0.94	R.EFEYFY[243.0297]PLDVS[166.9984]ISGK	YPL160W	CDC60	122000000	83900000	103000000	80600000	96100000	93100000	71900000	25700000	55500000	94600000	22400000	53000000	41500000	40000000	30800000	66800000	105000000	115000000	122	83.9	103	80.6	96.1	93.1	71.9	25.7	55.5	94.6	22.4	53	41.5	40	30.8	66.8	105	115	89.9333	51.0333	56.6667	95.6	37.4333	-0.817416	0.91047
1551.6	35.4/36.97	2,4	0.99	R.MDNVS[166.9984]GEEEYATK	YDL164C	CDC9	134000000	126000000	128000000	103000000	80600000	106000000	174000000	215000000	216000000	115000000	128000000	111000000	182000000	204000000	176000000	89100000	76400000	89800000	134	126	128	103	80.6	106	174	215	216	115	128	111	182	204	176	89.1	76.4	89.8	96.5333	201.667	118	85.1	187.333	1.06287	0.994191
1314.54	6.02/9.25	2,3	0.96	K.NKPT[181.0140]EGTPS[166.9984]PK	YDL164C	CDC9	497770	3.80172e+06	564016	735479	517465	634946	549601	513161	555429	736869	542563	4.55518e+06	47600000	43200000	35700000	2.51455e+06	522696	709611	0.49777	3.80172	0.564016	0.735479	0.517465	0.634946	0.549601	0.513161	0.555429	0.736869	0.542563	4.55518	47.6	43.2	35.7	2.51455	0.522696	0.709611	0.629297	0.539397	1.94487	1.24895	42.1667	-0.222393	0.712062
1442.63	5.9	2	0.98	K.NKPTEGT[181.0140]PS[166.9984]PKK	YDL164C	CDC9	18000000	17900000	16400000	11000000	13800000	10400000	34800000	22400000	41200000	11100000	9.48782e+06	14900000	47500000	41100000	44600000	25900000	27900000	6.90679e+06	18	17.9	16.4	11	13.8	10.4	34.8	22.4	41.2	11.1	9.48782	14.9	47.5	41.1	44.6	25.9	27.9	6.90679	11.7333	32.8	11.8293	20.2356	44.4	1.48308	0.942318
1679.69	31.07/40.46	2,3	0.82,0.97,1.0	R.MDNVS[166.9984]GEEEYATKK	YDL164C	CDC9	62500000	45000000	52200000	88800000	72600000	86100000	173000000	102000000	178000000	125000000	88200000	60700000	167000000	210000000	166000000	87600000	116000000	105000000	62.5	45	52.2	88.8	72.6	86.1	173	102	178	125	88.2	60.7	167	210	166	87.6	116	105	82.5	151	91.3	102.867	181	0.872083	0.897499
934.502	43.06/47.15	2	0.74,0.9	K.QLLLS[166.9984]PGK	YGL003C	CDH1	497770	419669	564016	34600000	35600000	8.03793e+06	549601	513161	6.53875e+06	17400000	25300000	20500000	21100000	31300000	33200000	728001	522696	709611	0.49777	0.419669	0.564016	34.6	35.6	8.03793	0.549601	0.513161	6.53875	17.4	25.3	20.5	21.1	31.3	33.2	0.728001	0.522696	0.709611	26.0793	2.53384	21.0667	0.653436	28.5333	-3.36351	0.885332
1790.8	64.17/71.03	2,3	0.85,0.97	R.ALS[166.9984]LDDLVNHDENEK	YPL228W	CET1	109000000	101000000	164000000	54300000	78300000	79800000	155000000	190000000	47700000	145000000	110000000	126000000	202000000	282000000	207000000	263000000	273000000	239000000	109	101	164	54.3	78.3	79.8	155	190	47.7	145	110	126	202	282	207	263	273	239	70.8	130.9	127	258.333	230.333	0.886644	0.70598
1980.84	48.97	2	0.99	R.NLLSNGS[166.9984]PPMNDGSDANAK	YPL228W	CET1	321000000	282000000	331000000	260000000	246000000	307000000	259000000	81800000	235000000	331000000	295000000	220000000	331000000	331000000	353000000	186000000	156000000	229000000	321	282	331	260	246	307	259	81.8	235	331	295	220	331	331	353	186	156	229	271	191.933	282	190.333	338.333	-0.497688	0.711802
1271.57	16.81/19.28	2	1	K.HEQPQIES[166.9984]PK	YIL003W	CFD1	64500000	66800000	73100000	53500000	66900000	58500000	99100000	109000000	75900000	72700000	49700000	48900000	70800000	84800000	74300000	73400000	69100000	61700000	64.5	66.8	73.1	53.5	66.9	58.5	99.1	109	75.9	72.7	49.7	48.9	70.8	84.8	74.3	73.4	69.1	61.7	59.6333	94.6667	57.1	68.0667	76.6333	0.666738	0.945073
3004.2	40.41/40.62	3,4	0.97	R.AAAHQQNYFNDS[166.9984]DDEDDEDNIKQSR	YER164W	CHD1	497770	344000000	302000000	122000000	108000000	127000000	194000000	229000000	181000000	173000000	188000000	193000000	276000000	223000000	231000000	214000000	139000000	135000000	0.49777	344	302	122	108	127	194	229	181	173	188	193	276	223	231	214	139	135	119	201.333	184.667	162.667	243.333	0.758624	0.981922
2632.99	61.24	3	0.99	R.AAAHQQNYFNDS[166.9984]DDEDDEDNIK	YER164W	CHD1	497770	16200000	564016	735479	517465	634946	549601	513161	33600000	736869	8.85414e+06	482668	565924	348139	607363	47200000	522696	709611	0.49777	16.2	0.564016	0.735479	0.517465	0.634946	0.549601	0.513161	33.6	0.736869	8.85414	0.482668	0.565924	0.348139	0.607363	47.2	0.522696	0.709611	0.629297	11.5543	3.35789	16.1441	0.507142	4.19854	0.573915
2243.76	8.93	2	1	K.NSVNGDGTAANS[166.9984]DS[166.9984]DDDSTSR	YER164W	CHD1	107000000	71800000	70500000	46300000	51600000	52500000	58300000	81000000	62100000	68400000	542563	11500000	85000000	77100000	71100000	62400000	62000000	70700000	107	71.8	70.5	46.3	51.6	52.5	58.3	81	62.1	68.4	0.542563	11.5	85	77.1	71.1	62.4	62	70.7	50.1333	67.1333	26.8142	65.0333	77.7333	0.421259	0.872019
2633	35.27/45.19	2,3,4	0.98,1.0	R.AAAHQQNYFNDS[166.9984]DDEDDEDNIK	YER164W	CHD1	1730000000	1640000000	1570000000	1000000000	1080000000	927000000	1340000000	1130000000	1270000000	1170000000	965000000	852000000	1400000000	1300000000	1420000000	1000000000	810000000	854000000	1730	1640	1570	1000	1080	927	1340	1130	1270	1170	965	852	1400	1300	1420	1000	810	854	1002.33	1246.67	995.667	16.1441	1373.33	0.314713	0.962765
2521.28	89.11/89.12	2,3	0.95	R.RASS[166.9984]IFSINTTPLAPPNATDIQK	YER026C	CHO1	497770	419669	13300000	735479	517465	634946	60600000	233000000	555429	273000000	532000000	619000000	803000000	733000000	637000000	459000000	344000000	169000000	0.49777	0.419669	13.3	0.735479	0.517465	0.634946	60.6	233	0.555429	273	532	619	803	733	637	459	344	169	0.629297	98.0518	474.667	324	724.333	7.28366	0.703131
2681.21	77.01/82.5	2,3	0.98	R.RAS[166.9984]S[166.9984]IFS[166.9984]INTTPLAPPNATDIQK	YER026C	CHO1	95700000	419669	564016	735479	120000000	634946	18400000	140000000	555429	736869	542563	482668	565924	280000000	185000000	728001	37400000	709611	95.7	0.419669	0.564016	0.735479	120	0.634946	18.4	140	0.555429	0.736869	0.542563	0.482668	0.565924	280	185	0.728001	37.4	0.709611	40.4568	52.9851	0.587367	12.9459	155.189	0.389205	0.157241
1863.73	43.04/50.2	2	1.0,0.99	R.DENDGYAS[166.9984]DEVGGTLSR	YER026C	CHO1	720000000	604000000	596000000	362000000	411000000	302000000	366000000	650000000	553000000	291000000	204000000	187000000	484000000	363000000	391000000	329000000	203000000	223000000	720	604	596	362	411	302	366	650	553	291	204	187	484	363	391	329	203	223	358.333	523	227.333	251.667	412.667	0.545509	0.822684
1355.65	23.32/33.91	3	1	R.YAANLQES[166.9984]PKR	YBR038W	CHS2	166000000	160000000	151000000	592000000	655000000	641000000	157000000	184000000	436000000	620000000	2090000000	1880000000	369000000	484000000	475000000	512000000	935000000	886000000	166	160	151	592	655	641	157	184	436	620	2090	1880	369	484	475	512	935	886	629.333	259	1530	4.79307	442.667	-1.28087	0.952471
3045.37	87.67/89.35	3,4	0.95,0.96	R.DNADLPVDPYHLS[166.9984]PQQQPSNNLFGSGR	YBR038W	CHS2	1320000000	1010000000	1310000000	849000000	1090000000	875000000	397000000	525000000	395000000	1560000000	934000000	1040000000	512000000	682000000	697000000	1780000000	1620000000	1520000000	1320	1010	1310	849	1090	875	397	525	395	1560	934	1040	512	682	697	1780	1620	1520	938	439	1178	1640	630.333	-1.09537	0.990623
1199.53	24.15/26.29	2	1	R.YAANLQES[166.9984]PK	YBR038W	CHS2	82700000	69100000	59700000	735479	80200000	81900000	73600000	6.60841e+06	77300000	736869	542563	482668	565924	348139	607363	101000000	522696	709611	82.7	69.1	59.7	0.735479	80.2	81.9	73.6	6.60841	77.3	0.736869	0.542563	0.482668	0.565924	0.348139	0.607363	101	0.522696	0.709611	54.2785	52.5028	0.587367	34.0774	0.507142	-0.0479862	0.0376758
1355.62	22.69/28.44	2,3	0.93,0.96	R.YAANLQES[166.9984]PKR	YBR038W	CHS2	14300000	18500000	24800000	735479	517465	634946	5.54863e+06	26700000	13100000	736869	542563	482668	565924	348139	6.46513e+06	7.08983e+06	6.57978e+06	709611	14.3	18.5	24.8	0.735479	0.517465	0.634946	5.54863	26.7	13.1	0.736869	0.542563	0.482668	0.565924	0.348139	6.46513	7.08983	6.57978	0.709611	0.629297	15.1162	0.587367	4.79307	2.45973	4.58621	0.855945
2118.88	33.55/33.55	2,3	0.86,0.83	R.TQFYRDS[166.9984]AHNS[166.9984]PVAPNR	YBR038W	CHS2	860000000	841000000	898000000	403000000	450000000	434000000	462000000	439000000	515000000	669000000	454000000	464000000	717000000	749000000	656000000	831000000	744000000	662000000	860	841	898	403	450	434	462	439	515	669	454	464	717	749	656	831	744	662	429	472	529	745.667	707.333	0.137809	0.806962
1780.8	43.11/43.53	2,3	0.9	R.NPFMVEPS[166.9984]NGSPNRR	YBR038W	CHS2	92200000	108000000	93400000	58100000	93900000	68600000	108000000	94100000	128000000	71200000	34200000	43400000	62600000	44400000	74100000	104000000	63300000	101000000	92.2	108	93.4	58.1	93.9	68.6	108	94.1	128	71.2	34.2	43.4	62.6	44.4	74.1	104	63.3	101	73.5333	110.033	49.6	89.4333	60.3667	0.58147	0.934322
1209.54	64.68	2	1	K.RAS[166.9984]T[181.0140]FDLLK	YBR023C	CHS3	497770	419669	564016	37200000	49400000	48300000	229000000	264000000	265000000	736869	45600000	34100000	267000000	287000000	217000000	728001	522696	31600000	0.49777	0.419669	0.564016	37.2	49.4	48.3	229	264	265	0.736869	45.6	34.1	267	287	217	0.728001	0.522696	31.6	44.9667	252.667	26.8123	10.9502	257	2.49031	0.998545
1578.66	51.29/56.53	2	0.93	R.Y[243.0297]SDNVT[181.0140]NTLHKK	YBR023C	CHS3	39300000	132000000	29800000	735479	517465	14100000	17800000	26900000	555429	51800000	26100000	11500000	8.67515e+06	41900000	607363	15300000	10500000	29700000	39.3	132	29.8	0.735479	0.517465	14.1	17.8	26.9	0.555429	51.8	26.1	11.5	8.67515	41.9	0.607363	15.3	10.5	29.7	5.11765	15.0851	29.8	18.5	17.0608	1.55958	0.658931
1820.87	43.34	2	0.73	R.S[166.9984]LKSEPVGTPNIEENK	YLR330W	CHS5	26900000	26600000	36300000	735479	517465	15600000	34500000	513161	70700000	736869	32000000	39000000	51000000	348139	45500000	42900000	37700000	43700000	26.9	26.6	36.3	0.735479	0.517465	15.6	34.5	0.513161	70.7	0.736869	32	39	51	0.348139	45.5	42.9	37.7	43.7	5.61765	35.2377	23.9123	41.4333	32.2827	2.64908	0.721073
3610.6	56.36/56.37	3,4	0.95,0.93	K.DATESVAVEPSNEDVKPEEKGS[166.9984]EAEDDINNVSK	YLR330W	CHS5	4960000000	4640000000	3740000000	3440000000	3550000000	3090000000	4950000000	5030000000	4340000000	3850000000	3140000000	3210000000	4600000000	4860000000	4020000000	4050000000	3420000000	3280000000	4960	4640	3740	3440	3550	3090	4950	5030	4340	3850	3140	3210	4600	4860	4020	4050	3420	3280	3360	4773.33	3400	3583.33	4493.33	0.506536	0.991361
2101.69	25.73/27.85	2	1.0,0.99	K.SENNGTVEDS[166.9984]ES[166.9984]DMDDAK	YER030W	CHZ1	520000000	508000000	455000000	286000000	346000000	354000000	238000000	268000000	359000000	277000000	253000000	243000000	319000000	277000000	249000000	264000000	208000000	219000000	520	508	455	286	346	354	238	268	359	277	253	243	319	277	249	264	208	219	328.667	288.333	257.667	230.333	281.667	-0.188888	0.594738
1804.78	25.93/34.72	2,3	0.73	R.SSS[166.9984]ELEKESSESEAVK	YHR052W	CIC1	32800000	37100000	50100000	735479	7.89683e+06	13300000	61500000	41400000	49900000	736869	37200000	55200000	95900000	135000000	129000000	49900000	60000000	61100000	32.8	37.1	50.1	0.735479	7.89683	13.3	61.5	41.4	49.9	0.736869	37.2	55.2	95.9	135	129	49.9	60	61.1	7.31077	50.9333	31.0456	57	119.967	2.80051	0.9944
1932.87	23.32/30.81	2,4	0.41,0.72	R.SSSELEKESSES[166.9984]EAVKK	YHR052W	CIC1	40600000	36500000	36400000	17400000	20100000	18900000	24000000	38200000	36300000	27100000	40400000	32800000	125000000	88700000	128000000	33200000	22900000	28100000	40.6	36.5	36.4	17.4	20.1	18.9	24	38.2	36.3	27.1	40.4	32.8	125	88.7	128	33.2	22.9	28.1	18.8	32.8333	33.4333	28.0667	113.9	0.804429	0.91662
1110.54	6.79/9.36	2	0.97,0.96	K.KST[181.0140]PVSTPSK	YHR052W	CIC1	163000000	1.32765e+06	564016	20500000	4.80395e+06	6.4449e+06	26200000	48600000	555429	81600000	59100000	53500000	40400000	41100000	34700000	53600000	106000000	88700000	163	1.32765	0.564016	20.5	4.80395	6.4449	26.2	48.6	0.555429	81.6	59.1	53.5	40.4	41.1	34.7	53.6	106	88.7	10.5829	25.1185	64.7333	82.7667	38.7333	1.24701	0.590355
1943.84	10.79/15.68	2,3	0.84	K.SNS[166.9984]KKST[181.0140]PVST[181.0140]PSKEK	YHR052W	CIC1	497770	419669	564016	735479	517465	634946	2.83359e+06	3.69021e+06	555429	736869	542563	482668	565924	348139	607363	728001	522696	709611	0.49777	0.419669	0.564016	0.735479	0.517465	0.634946	2.83359	3.69021	0.555429	0.736869	0.542563	0.482668	0.565924	0.348139	0.607363	0.728001	0.522696	0.709611	0.629297	2.35974	0.587367	0.653436	0.507142	1.90682	0.794917
1190.51	6.61/17.6	2	0.98,0.94	K.KST[181.0140]PVST[181.0140]PSK	YHR052W	CIC1	173000000	176000000	171000000	159000000	170000000	150000000	89300000	80100000	82900000	162000000	156000000	162000000	116000000	98900000	121000000	221000000	224000000	31800000	173	176	171	159	170	150	89.3	80.1	82.9	162	156	162	116	98.9	121	221	224	31.8	159.667	84.1	160	158.933	111.967	-0.924885	0.998334
1447.66	7.32/13.24	2,3	0.46,0.79,0.83	K.KST[181.0140]PVST[181.0140]PSKEK,K.KS[166.9984]TPVST[181.0140]PSKEK,K.KS[166.9984]TPVSTPS[166.9984]KEK	YHR052W	CIC1	824000000	860000000	796000000	534000000	677000000	661000000	372000000	387000000	366000000	643000000	508000000	578000000	440000000	436000000	387000000	992000000	974000000	1120000000	824	860	796	534	677	661	372	387	366	643	508	578	440	436	387	992	974	1120	624	375	576.333	1028.67	421	-0.734655	0.970512
1606.71	5.43/8.35	2,3	0.83	K.SNS[166.9984]KKSTPVS[166.9984]TPSK	YHR052W	CIC1	230000000	224000000	244000000	171000000	186000000	186000000	120000000	151000000	128000000	175000000	66000000	93200000	221000000	220000000	192000000	210000000	214000000	260000000	230	224	244	171	186	186	120	151	128	175	66	93.2	221	220	192	210	214	260	181	133	111.4	228	211	-0.444563	0.981051
1525.69	16.43/22.9	2	0.99	R.KNS[166.9984]ATTNLPSEER	YOR028C	CIN5	233000000	247000000	251000000	104000000	161000000	161000000	65200000	23500000	98400000	250000000	416000000	255000000	177000000	170000000	167000000	500000000	542000000	507000000	233	247	251	104	161	161	65.2	23.5	98.4	250	416	255	177	170	167	500	542	507	142	62.3667	307	516.333	171.333	-1.18704	0.948358
2540.22	72.13/72.16	3,4	0.67,1.0	R.RNS[166.9984]VNIGALC[160.0306]EDVPNTAGPHIAR	YOR028C	CIN5	193000000	224000000	190000000	46200000	102000000	84200000	53700000	43600000	30600000	196000000	147000000	158000000	8.89625e+06	51500000	30400000	437000000	338000000	295000000	193	224	190	46.2	102	84.2	53.7	43.6	30.6	196	147	158	8.89625	51.5	30.4	437	338	295	77.4667	42.6333	167	356.667	30.2654	-0.861594	0.84301
1765.86	61.33/65.49	2,3	0.97	R.LSNINSNSVQSVIS[166.9984]PK	YEL061C	CIN8	497770	419669	564016	735479	517465	634946	21300000	18600000	555429	736869	542563	482668	22000000	23800000	23900000	9.52371e+06	522696	709611	0.49777	0.419669	0.564016	0.735479	0.517465	0.634946	21.3	18.6	0.555429	0.736869	0.542563	0.482668	22	23.8	23.9	9.52371	0.522696	0.709611	0.629297	13.4851	0.587367	3.58534	23.2333	4.42149	0.812962
964.488	6.35/9.23	2	0.82,0.97	R.NKS[166.9984]PVVNK	YGL019W	CKB1	385000000	352000000	384000000	288000000	323000000	270000000	549000000	449000000	555000000	241000000	214000000	238000000	442000000	449000000	467000000	305000000	335000000	42800000	385	352	384	288	323	270	549	449	555	241	214	238	442	449	467	305	335	42.8	293.667	517.667	231	227.6	452.667	0.817844	0.988268
2533.18	57.4/62.93	2,3	0.97,0.84	K.ISDNDFQNIGPAPRPPSSNS[166.9984]QGR,K.ISDNDFQNIGPAPRPPS[166.9984]SNSQGR	YNL298W	CLA4	75300000	419669	564016	735479	55300000	634946	549601	21200000	555429	736869	542563	482668	74200000	348139	607363	61000000	16700000	20300000	75.3	0.419669	0.564016	0.735479	55.3	0.634946	0.549601	21.2	0.555429	0.736869	0.542563	0.482668	74.2	0.348139	0.607363	61	16.7	20.3	18.8901	7.43501	0.587367	32.6667	25.0518	-1.34523	0.396023
1390.6	19.48/27.14	2,3	0.92,0.97,0.91,0.78	R.NGHSPT[181.0140]NGQFPR,R.NGHS[166.9984]PTNGQFPR	YNL298W	CLA4	126000000	125000000	134000000	155000000	275000000	285000000	312000000	297000000	260000000	161000000	301000000	212000000	106000000	259000000	255000000	307000000	320000000	204000000	126	125	134	155	275	285	312	297	260	161	301	212	106	259	255	307	320	204	238.333	289.667	224.667	277	206.667	0.281413	0.654003
1881.82	19.48/34.47	2,3,4	0.98,0.89,0.73,0.99	R.YAQNS[166.9984]SPTAAHFQPQR,R.YAQNSS[166.9984]PTAAHFQPQR	YNL298W	CLA4	577000000	659000000	581000000	608000000	673000000	632000000	768000000	901000000	824000000	685000000	809000000	647000000	552000000	410000000	505000000	901000000	780000000	662000000	577	659	581	608	673	632	768	901	824	685	809	647	552	410	505	901	780	662	637.667	831	713.667	781	489	0.382046	0.978217
3612.59	35.8	4	0.87	K.ES[166.9984]PS[166.9984]FKKLILC[160.0306]SPAGVSYRDFNNTAS[166.9984]EVEK	YGR110W	CLD1	5190000000	4990000000	5300000000	2530000000	2630000000	1950000000	2880000000	2440000000	1250000000	2590000000	2150000000	2620000000	1870000000	2300000000	2060000000	2140000000	2210000000	1930000000	5190	4990	5300	2530	2630	1950	2880	2440	1250	2590	2150	2620	1870	2300	2060	2140	2210	1930	2370	2190	2453.33	2093.33	2076.67	-0.113956	0.241016
1377.63	44.62/46.56	2,3	0.85	R.IPNSSS[166.9984]AEIPQR	YMR199W	CLN1	24300000	419669	564016	735479	517465	634946	549601	23700000	6.13936e+06	16600000	4.77035e+06	482668	23000000	7.47214e+06	607363	8.25514e+06	522696	709611	24.3	0.419669	0.564016	0.735479	0.517465	0.634946	0.549601	23.7	6.13936	16.6	4.77035	0.482668	23	7.47214	0.607363	8.25514	0.522696	0.709611	0.629297	10.1297	7.28434	3.16248	10.3598	4.0087	0.693735
1638.61	46.18/49.51	2	0.98	R.VC[160.0306]S[166.9984]S[166.9984]DSDLPGSDIK	YFR014C	CMK1	363000000	376000000	359000000	287000000	317000000	270000000	595000000	613000000	632000000	291000000	200000000	181000000	620000000	516000000	620000000	268000000	237000000	245000000	363	376	359	287	317	270	595	613	632	291	200	181	620	516	620	268	237	245	291.333	613.333	224	3.21018	585.333	1.074	0.999923
1558.64	42.31	2	0.99	R.VC[160.0306]S[166.9984]SDSDLPGSDIK	YFR014C	CMK1	239000000	252000000	314000000	200000000	258000000	222000000	433000000	524000000	456000000	279000000	191000000	135000000	400000000	365000000	341000000	292000000	290000000	286000000	239	252	314	200	258	222	433	524	456	279	191	135	400	365	341	292	290	286	226.667	471	201.667	289.333	368.667	1.05515	0.996774
1638.59	61.31	2	0.95	R.VC[160.0306]S[166.9984]S[166.9984]DSDLPGSDIK	YFR014C	CMK1	497770	419669	564016	735479	517465	634946	549601	513161	555429	736869	542563	482668	565924	12200000	607363	728001	522696	8.37985e+06	0.49777	0.419669	0.564016	0.735479	0.517465	0.634946	0.549601	0.513161	0.555429	0.736869	0.542563	0.482668	0.565924	12.2	0.607363	0.728001	0.522696	8.37985	0.629297	0.539397	0.587367	3.21018	4.45776	-0.222393	0.712062
2201.95	47.51/48.43	2,3	0.72	R.VC[160.0306]SSDSDLPGSDIKS[166.9984]LDEAK	YFR014C	CMK1	497770	419669	564016	735479	517465	27900000	51800000	513161	27600000	31100000	542563	71200000	565924	348139	25300000	728001	15500000	61300000	0.49777	0.419669	0.564016	0.735479	0.517465	27.9	51.8	0.513161	27.6	31.1	0.542563	71.2	0.565924	0.348139	25.3	0.728001	15.5	61.3	9.71765	26.6377	34.2809	25.8427	8.73802	1.45479	0.60422
1625.74	11.9/20.26	2	0.94,0.96	K.TERPQSSTT[181.0140]PIDSK	YML057W	CMP2	22200000	61900000	44600000	10100000	21100000	9.87955e+06	106000000	140000000	114000000	9.7385e+06	542563	21800000	77600000	14100000	607363	6.33867e+06	22800000	28900000	22.2	61.9	44.6	10.1	21.1	9.87955	106	140	114	9.7385	0.542563	21.8	77.6	14.1	0.607363	6.33867	22.8	28.9	13.6932	120	10.6937	19.3462	30.7691	3.1315	0.995352
1440.61	8.86/9.93	2,3	0.73	R.NS[166.9984]EDDSNRPISK	YLR003C	CMS1	102000000	127000000	119000000	77500000	107000000	102000000	165000000	129000000	133000000	87600000	50800000	67100000	129000000	108000000	115000000	129000000	120000000	122000000	102	127	119	77.5	107	102	165	129	133	87.6	50.8	67.1	129	108	115	129	120	122	95.5	142.333	68.5	123.667	117.333	0.575701	0.965157
908.416	4.48/6.09	2	0.7	K.DGS[166.9984]PPTKK	YLR003C	CMS1	65700000	81200000	95000000	69100000	154000000	70300000	65000000	71300000	68500000	113000000	49000000	56300000	86900000	80100000	82600000	191000000	128000000	28400000	65.7	81.2	95	69.1	154	70.3	65	71.3	68.5	113	49	56.3	86.9	80.1	82.6	191	128	28.4	97.8	68.2667	72.7667	115.8	83.2	-0.518653	0.596437
3374.52	82.83/88.83	3,4	0.98,1.0	R.LDS[166.9984]PVS[166.9984]ENGEIKDGEPIPQNWLNENHVGK	YNL225C	CNM67	2360000000	1670000000	1550000000	1050000000	1080000000	663000000	1560000000	1970000000	1170000000	1120000000	784000000	962000000	2240000000	1990000000	1420000000	1270000000	1100000000	997000000	2360	1670	1550	1050	1080	663	1560	1970	1170	1120	784	962	2240	1990	1420	1270	1100	997	931	1566.67	955.333	1122.33	1883.33	0.750845	0.908077
1892.79	30.46	3	0.79	R.NTS[166.9984]YQES[166.9984]PGLQERPK	YNL225C	CNM67	239000000	276000000	296000000	137000000	185000000	152000000	115000000	112000000	74500000	225000000	154000000	122000000	127000000	120000000	123000000	234000000	183000000	177000000	239	276	296	137	185	152	115	112	74.5	225	154	122	127	120	123	234	183	177	158	100.5	167	198	123.333	-0.652729	0.959148
1361.63	51.01/51.45	2,3	0.88,0.59	K.DVPNFIHST[181.0140]PR	YNL225C	CNM67	160000000	104000000	108000000	92600000	110000000	113000000	132000000	162000000	106000000	146000000	84100000	108000000	65800000	66500000	62600000	190000000	167000000	148000000	160	104	108	92.6	110	113	132	162	106	146	84.1	108	65.8	66.5	62.6	190	167	148	105.2	133.333	112.7	168.333	64.9667	0.341903	0.782423
2430.95	45.92/46.14	2,3,4	1	K.NEDVNIDSNQS[166.9984]DIETDGETEK	YPR105C	COG4	137000000	389000000	347000000	273000000	323000000	287000000	80200000	96500000	128000000	314000000	181000000	148000000	181000000	308000000	251000000	314000000	222000000	258000000	137	389	347	273	323	287	80.2	96.5	128	314	181	148	181	308	251	314	222	258	294.333	101.567	214.333	264.667	246.667	-1.53502	0.99928
878.403	20.22	2	0.95	R.SVS[166.9984]PPANK	YPR105C	COG4	497770	419669	564016	735479	2.32152e+06	634946	549601	513161	555429	736869	8.87349e+06	482668	565924	348139	607363	728001	522696	709611	0.49777	0.419669	0.564016	0.735479	2.32152	0.634946	0.549601	0.513161	0.555429	0.736869	8.87349	0.482668	0.565924	0.348139	0.607363	0.728001	0.522696	0.709611	1.23065	0.539397	3.36434	0.653436	0.507142	-1.19	0.666871
1561.76	36.4	3	0.97	K.LLSTNVS[166.9984]VNS[166.9984]LKK	YML071C	COG8	497770	419669	564016	20300000	517465	23200000	549601	513161	555429	26300000	38800000	48600000	565924	348139	607363	728001	36900000	709611	0.49777	0.419669	0.564016	20.3	0.517465	23.2	0.549601	0.513161	0.555429	26.3	38.8	48.6	0.565924	0.348139	0.607363	0.728001	36.9	0.709611	14.6725	0.539397	37.9	12.7792	0.507142	-4.76562	0.814174
3112.37	63.13	3	0.91	K.QDSVANNEEDVTENKS[166.9984]IEDVQEEVQGK	YML071C	COG8	497770	135000000	215000000	163000000	197000000	134000000	295000000	234000000	263000000	198000000	161000000	104000000	271000000	224000000	255000000	154000000	138000000	124000000	0.49777	135	215	163	197	134	295	234	263	198	161	104	271	224	255	154	138	124	164.667	264	154.333	138.667	250	0.680989	0.982732
973.468	67	2	1	K.SVDVLS[166.9984]FK	YBR302C	COS2	19900000	16600000	16700000	735479	18500000	18000000	40700000	40200000	29200000	10100000	19500000	17500000	8.70102e+06	348139	607363	30700000	22500000	20700000	19.9	16.6	16.7	0.735479	18.5	18	40.7	40.2	29.2	10.1	19.5	17.5	8.70102	0.348139	0.607363	30.7	22.5	20.7	12.4118	36.7	15.7	24.6333	3.21884	1.56406	0.967772
1051.52	27.09	2	0.92	R.LLTPENAS[166.9984]K	YOR316C	COT1	497770	419669	564016	735479	517465	634946	549601	513161	555429	3.77043e+06	542563	482668	4.11582e+06	348139	607363	3.58886e+06	4.35482e+06	709611	0.49777	0.419669	0.564016	0.735479	0.517465	0.634946	0.549601	0.513161	0.555429	3.77043	0.542563	0.482668	4.11582	0.348139	0.607363	3.58886	4.35482	0.709611	0.629297	0.539397	1.59855	2.88443	1.69044	-0.222393	0.712062
1339.67	20.96/23.03	2,3	0.97,0.99	K.KVESLGS[166.9984]PSGATK	YDR155C	CPR1	382000000	417000000	373000000	480000000	559000000	475000000	540000000	606000000	564000000	802000000	699000000	480000000	318000000	352000000	278000000	981000000	484000000	441000000	382	417	373	480	559	475	540	606	564	802	699	480	318	352	278	981	484	441	504.667	570	660.333	2.86087	316	0.175631	0.87059
1211.55	23.74/30.0	2	0.98,0.9	K.VESLGS[166.9984]PSGATK	YDR155C	CPR1	79500000	63700000	74300000	71800000	88000000	57000000	102000000	116000000	168000000	70600000	99900000	110000000	74300000	72000000	49000000	65200000	83900000	54500000	79.5	63.7	74.3	71.8	88	57	102	116	168	70.6	99.9	110	74.3	72	49	65.2	83.9	54.5	72.2667	128.667	93.5	67.8667	65.1	0.832236	0.910129
1339.63	16.26/25.41	2,3	0.98	K.KVESLGS[166.9984]PSGATK	YDR155C	CPR1	18700000	419669	10000000	735479	4.94508e+06	634946	549601	513161	8.36457e+06	4.8071e+06	542563	7.07268e+06	565924	3.4144e+06	607363	728001	3.83066e+06	4.02394e+06	18.7	0.419669	10	0.735479	4.94508	0.634946	0.549601	0.513161	8.36457	4.8071	0.542563	7.07268	0.565924	3.4144	0.607363	0.728001	3.83066	4.02394	2.10517	3.14244	4.14078	2.86087	1.52923	0.57795	0.250447
916.432	14.89	2	0.72	R.RGNSY[243.0297]LK	YJR032W	CPR7	29600000	32900000	26300000	24400000	27500000	24300000	32400000	36100000	39800000	35600000	542563	482668	22200000	18900000	24900000	44100000	39600000	35100000	29.6	32.9	26.3	24.4	27.5	24.3	32.4	36.1	39.8	35.6	0.542563	0.482668	22.2	18.9	24.9	44.1	39.6	35.1	25.4	36.1	12.2084	39.6	22	0.50717	0.978136
1409.66	31.85/36.09	2	0.98,0.97	K.SASS[166.9984]SSTINHVLK	YLR429W	CRN1	151000000	184000000	223000000	5.19394e+06	2.8868e+06	634946	377000000	345000000	333000000	736869	207000000	202000000	231000000	236000000	207000000	728001	522696	8.37712e+06	151	184	223	5.19394	2.8868	0.634946	377	345	333	0.736869	207	202	231	236	207	0.728001	0.522696	8.37712	2.90523	351.667	136.579	3.20927	224.667	6.91941	0.998714
1853.8	22.84/25.5	2,3	0.97,1.0,0.99	K.KSS[166.9984]DIDQVNNAEDPSR	YLR429W	CRN1	117000000	138000000	140000000	155000000	153000000	116000000	785000000	829000000	747000000	224000000	88900000	132000000	787000000	828000000	717000000	384000000	319000000	306000000	117	138	140	155	153	116	785	829	747	224	88.9	132	787	828	717	384	319	306	141.333	787	148.3	336.333	777.333	2.47726	0.999862
1489.64	36.53/41.32	2,3	0.95	K.SASS[166.9984]SST[181.0140]INHVLK	YLR429W	CRN1	50000000	93300000	60900000	77800000	48100000	51700000	126000000	92700000	160000000	91900000	19500000	62200000	189000000	210000000	207000000	47900000	69200000	39600000	50	93.3	60.9	77.8	48.1	51.7	126	92.7	160	91.9	19.5	62.2	189	210	207	47.9	69.2	39.6	59.2	126.233	57.8667	52.2333	202	1.09242	0.944108
2296.99	31.01/31.07	2,3	0.94	K.TKS[166.9984]PEQEKS[166.9984]AT[181.0140]PPSSITAAK	YLR429W	CRN1	309000000	331000000	306000000	225000000	179000000	222000000	368000000	396000000	390000000	228000000	123000000	19300000	533000000	310000000	349000000	217000000	147000000	64500000	309	331	306	225	179	222	368	396	390	228	123	19.3	533	310	349	217	147	64.5	208.667	384.667	123.433	142.833	397.333	0.882409	0.998492
1209.58	28.94	2	0.94	K.SAT[181.0140]PPSSITAAK	YLR429W	CRN1	317000000	325000000	372000000	418000000	450000000	407000000	452000000	541000000	502000000	437000000	264000000	271000000	328000000	321000000	368000000	476000000	477000000	446000000	317	325	372	418	450	407	452	541	502	437	264	271	328	321	368	476	477	446	425	498.333	324	466.333	339	0.229648	0.914147
2937.18	52.93/53.07	2,3	1.0,0.99	K.SNES[166.9984]LDDNEEEDGVTGTTTEDVTGTSR	YHR146W	CRP1	1870000000	1340000000	1630000000	1130000000	1410000000	1300000000	864000000	933000000	833000000	1140000000	736000000	749000000	720000000	611000000	532000000	1240000000	787000000	660000000	1870	1340	1630	1130	1410	1300	864	933	833	1140	736	749	720	611	532	1240	787	660	1280	876.667	875	895.667	621	-0.546044	0.972744
1493.66	48.75	2	0.96	R.EETPLAEPTNVS[166.9984]K	YHR146W	CRP1	497770	11700000	564016	735479	517465	4.23284e+06	549601	513161	555429	9.22079e+06	542563	482668	565924	348139	607363	5.38682e+06	7.49743e+06	709611	0.49777	11.7	0.564016	0.735479	0.517465	4.23284	0.549601	0.513161	0.555429	9.22079	0.542563	0.482668	0.565924	0.348139	0.607363	5.38682	7.49743	0.709611	1.82859	0.539397	3.41534	4.53129	0.507142	-1.76132	0.603712
1484.71	18.95/23.82	2,3	0.96	K.RES[166.9984]TEGVLDGSKK	YHR146W	CRP1	69400000	65300000	27600000	50200000	36000000	33100000	73700000	83700000	60800000	74600000	542563	30600000	60200000	59500000	55800000	109000000	104000000	98700000	69.4	65.3	27.6	50.2	36	33.1	73.7	83.7	60.8	74.6	0.542563	30.6	60.2	59.5	55.8	109	104	98.7	39.7667	72.7333	35.2475	103.9	58.5	0.871057	0.9806
1331.56	30.99/32.69	2	0.97,1.0	K.VEPVEGS[166.9984]LQS[166.9984]K	YHR146W	CRP1	120000000	134000000	132000000	166000000	141000000	142000000	102000000	121000000	137000000	130000000	59600000	65400000	120000000	81100000	96600000	121000000	99900000	115000000	120	134	132	166	141	142	102	121	137	130	59.6	65.4	120	81.1	96.6	121	99.9	115	149.667	120	85	111.967	99.2333	-0.318719	0.912397
1518.69	7.12	2	1	R.KS[166.9984]PAVS[166.9984]EEKEKK	YHR146W	CRP1	53600000	55300000	54100000	38600000	40300000	44600000	49200000	60200000	81200000	43300000	42300000	42200000	76800000	80200000	71500000	50500000	54200000	29600000	53.6	55.3	54.1	38.6	40.3	44.6	49.2	60.2	81.2	43.3	42.3	42.2	76.8	80.2	71.5	50.5	54.2	29.6	41.1667	63.5333	42.6	44.7667	76.1667	0.626037	0.864448
2701.25	35.97/36.11	2,3,4	0.98,0.97	K.LPLTDEQTAEGRKS[166.9984]PAVS[166.9984]EEKEK	YHR146W	CRP1	5780000000	5900000000	5340000000	3910000000	4780000000	4450000000	7230000000	6650000000	6880000000	5040000000	4100000000	4030000000	6500000000	7210000000	7170000000	5990000000	5310000000	5170000000	5780	5900	5340	3910	4780	4450	7230	6650	6880	5040	4100	4030	6500	7210	7170	5990	5310	5170	4380	6920	4390	5490	6960	0.659841	0.997973
1133.45	4.58/6.79	2	0.98	R.KS[166.9984]PAVS[166.9984]EEK	YHR146W	CRP1	24200000	29800000	23200000	22900000	20300000	20800000	27400000	44500000	33200000	23400000	44000000	10100000	25300000	23100000	46000000	23400000	24400000	9.82034e+06	24.2	29.8	23.2	22.9	20.3	20.8	27.4	44.5	33.2	23.4	44	10.1	25.3	23.1	46	23.4	24.4	9.82034	21.3333	35.0333	25.8333	19.2068	31.4667	0.715619	0.89128
1200.51	24.31/28.67	2	0.99	R.ES[166.9984]TEGVLDGSK	YHR146W	CRP1	160000000	153000000	153000000	149000000	165000000	157000000	178000000	205000000	194000000	158000000	9.34113e+06	5.96745e+06	136000000	154000000	131000000	176000000	175000000	161000000	160	153	153	149	165	157	178	205	194	158	9.34113	5.96745	136	154	131	176	175	161	157	192.333	57.7695	170.667	140.333	0.292844	0.973672
1493.68	35.18/39.24	2	1	R.EET[181.0140]PLAEPTNVSK	YHR146W	CRP1	200000000	391000000	345000000	364000000	308000000	165000000	261000000	309000000	282000000	328000000	327000000	223000000	166000000	163000000	108000000	282000000	237000000	233000000	200	391	345	364	308	165	261	309	282	328	327	223	166	163	108	282	237	233	279	284	292.667	250.667	145.667	0.0256258	0.0586632
1356.62	15.04/23.38	2,3	0.89,0.97	K.RES[166.9984]TEGVLDGSK	YHR146W	CRP1	1690000000	1880000000	1770000000	1480000000	1960000000	1820000000	2080000000	2350000000	2140000000	1710000000	2320000000	1650000000	1530000000	1380000000	1460000000	2220000000	2290000000	2100000000	1690	1880	1770	1480	1960	1820	2080	2350	2140	1710	2320	1650	1530	1380	1460	2220	2290	2100	1753.33	2190	1893.33	2203.33	1456.67	0.320831	0.928274
1668.78	24.09/26.16	2	0.98,0.97	K.KQTAS[166.9984]PLSSSTEEPK	YHR146W	CRP1	106000000	103000000	110000000	96000000	124000000	112000000	131000000	140000000	131000000	108000000	140000000	109000000	110000000	110000000	101000000	117000000	113000000	134000000	106	103	110	96	124	112	131	140	131	108	140	109	110	110	101	117	113	134	110.667	134	119	121.333	107	0.276012	0.911405
1748.74	22.25/25.92	2,3	0.98	K.KQTAS[166.9984]PLS[166.9984]SSTEEPK	YHR146W	CRP1	108000000	3.3568e+06	93600000	42100000	131000000	140000000	125000000	111000000	8.43648e+06	201000000	188000000	165000000	159000000	139000000	159000000	170000000	131000000	144000000	108	3.3568	93.6	42.1	131	140	125	111	8.43648	201	188	165	159	139	159	170	131	144	104.367	81.4788	184.667	148.333	152.333	-0.357164	0.339542
1828.71	19.81/27.79	2	0.98,0.97	K.KQTAS[166.9984]PLS[166.9984]S[166.9984]STEEPK,K.KQTAS[166.9984]PLS[166.9984]SST[181.0140]EEPK	YHR146W	CRP1	181000000	196000000	187000000	135000000	156000000	125000000	129000000	120000000	152000000	168000000	150000000	38500000	175000000	165000000	164000000	135000000	133000000	132000000	181	196	187	135	156	125	129	120	152	168	150	38.5	175	165	164	135	133	132	138.667	133.667	118.833	133.333	168	-0.0529813	0.275888
2444.11	39.27	3	0.99	K.LPLTDEQTAEGRKS[166.9984]PAVS[166.9984]EEK	YHR146W	CRP1	298000000	309000000	306000000	287000000	310000000	259000000	341000000	348000000	341000000	269000000	132000000	164000000	329000000	331000000	324000000	278000000	255000000	224000000	298	309	306	287	310	259	341	348	341	269	132	164	329	331	324	278	255	224	285.333	343.333	188.333	252.333	328	0.266962	0.944259
3764.91	82.99	4	0.75	K.KEEVPEPVAGPIVESSVT[181.0140]EKSPALPQADDPIVETK	YHR146W	CRP1	194000000	204000000	335000000	362000000	425000000	247000000	153000000	381000000	271000000	247000000	113000000	169000000	124000000	144000000	165000000	201000000	248000000	151000000	194	204	335	362	425	247	153	381	271	247	113	169	124	144	165	201	248	151	344.667	268.333	176.333	200	144.333	-0.361175	0.582793
1182.52	7.91/12.57	2	0.75	K.S[166.9984]PAVSEEKEK	YHR146W	CRP1	497770	2.56961e+06	564016	2.56956e+06	13100000	5.22142e+06	7.35283e+06	3.01339e+06	555429	2.61099e+06	15200000	482668	5.51849e+06	4.85455e+06	7.61896e+06	4.08462e+06	522696	4.47125e+06	0.49777	2.56961	0.564016	2.56956	13.1	5.22142	7.35283	3.01339	0.555429	2.61099	15.2	0.482668	5.51849	4.85455	7.61896	4.08462	0.522696	4.47125	6.96366	3.64055	6.09789	3.02619	5.99733	-0.93569	0.567425
1394.54	14.23	2	0.96	R.SSQTSNNSFT[181.0140]SR	YNL027W	CRZ1	6.87352e+06	6.53095e+06	4.99093e+06	6.70697e+06	5.45963e+06	10600000	7.69683e+06	513161	32200000	736869	542563	482668	2.52436e+06	348139	607363	728001	3.62255e+06	709611	6.87352	6.53095	4.99093	6.70697	5.45963	10.6	7.69683	0.513161	32.2	0.736869	0.542563	0.482668	2.52436	0.348139	0.607363	0.728001	3.62255	0.709611	7.58887	13.47	0.587367	1.68672	1.15995	0.827793	0.396172
1394.56	13.81/16.65	2	0.98	R.SS[166.9984]QTSNNSFTSR	YNL027W	CRZ1	30000000	33100000	24400000	13900000	16300000	12500000	139000000	152000000	131000000	22900000	542563	4.58761e+06	70200000	108000000	84800000	728001	12600000	7.35506e+06	30	33.1	24.4	13.9	16.3	12.5	139	152	131	22.9	0.542563	4.58761	70.2	108	84.8	0.728001	12.6	7.35506	14.2333	140.667	9.34339	6.89435	87.6667	3.30494	0.998228
1177.46	9.74	2	0.76	R.SRS[166.9984]IS[166.9984]PDEK	YNL027W	CRZ1	154000000	180000000	175000000	168000000	183000000	169000000	426000000	568000000	533000000	164000000	53400000	57600000	459000000	460000000	476000000	147000000	131000000	107000000	154	180	175	168	183	169	426	568	533	164	53.4	57.6	459	460	476	147	131	107	173.333	509	91.6667	128.333	465	1.55412	0.98512
854.359	9.82/16.26	2	0.97	R.SIS[166.9984]PDEK	YNL027W	CRZ1	28700000	44900000	33400000	39400000	42100000	32700000	133000000	148000000	108000000	40400000	117000000	141000000	63200000	74600000	58100000	46400000	34900000	25900000	28.7	44.9	33.4	39.4	42.1	32.7	133	148	108	40.4	117	141	63.2	74.6	58.1	46.4	34.9	25.9	38.0667	129.667	99.4667	35.7333	65.3	1.76821	0.987783
992.372	6.83/12.91	2	0.95,0.79	R.S[166.9984]NYDGTTR	YNL027W	CRZ1	105000000	111000000	105000000	80800000	59900000	52500000	75600000	68300000	43800000	126000000	60800000	49000000	36900000	49500000	42100000	105000000	95900000	51600000	105	111	105	80.8	59.9	52.5	75.6	68.3	43.8	126	60.8	49	36.9	49.5	42.1	105	95.9	51.6	64.4	62.5667	78.6	84.1667	42.8333	-0.0416664	0.106715
934.323	8.87	2	0.75	R.S[166.9984]IS[166.9984]PDEK	YNL027W	CRZ1	44700000	53600000	50900000	29500000	32500000	26400000	44800000	61500000	34800000	45400000	4.10072e+06	482668	41400000	41300000	38900000	39100000	40200000	42100000	44.7	53.6	50.9	29.5	32.5	26.4	44.8	61.5	34.8	45.4	4.10072	0.482668	41.4	41.3	38.9	39.1	40.2	42.1	29.4667	47.0333	16.6611	40.4667	40.5333	0.6746	0.853058
1257.42	9.73	2	0.99	R.S[166.9984]RS[166.9984]IS[166.9984]PDEK	YNL027W	CRZ1	303000000	216000000	201000000	72900000	233000000	199000000	213000000	235000000	231000000	214000000	542563	482668	268000000	278000000	272000000	225000000	189000000	142000000	303	216	201	72.9	233	199	213	235	231	214	0.542563	0.482668	268	278	272	225	189	142	168.3	226.333	71.6751	185.333	272.667	0.427414	0.644621
1550.66	7.56/16.64	2,3	0.94,0.99,0.96	R.RS[166.9984]SQTSNNSFTSR,R.RSS[166.9984]QTSNNSFTSR	YNL027W	CRZ1	23000000	26400000	24700000	60100000	81000000	69400000	289000000	308000000	88900000	736869	542563	482668	173000000	206000000	205000000	79500000	21300000	34500000	23	26.4	24.7	60.1	81	69.4	289	308	88.9	0.736869	0.542563	0.482668	173	206	205	79.5	21.3	34.5	70.1667	228.633	0.587367	45.1	194.667	1.70418	0.848807
3426.5	62.66/64.44	3,4	0.77	R.FGSDT[181.0140]DDDDIDLKPVEGGKDPDNQSLPNSEK	YIL036W	CST6	337000000	298000000	368000000	217000000	365000000	306000000	313000000	541000000	402000000	288000000	542563	134000000	352000000	341000000	270000000	354000000	254000000	260000000	337	298	368	217	365	306	313	541	402	288	0.542563	134	352	341	270	354	254	260	296	418.667	140.848	289.333	321	0.500205	0.792695
2178.9	52.38	3	0.94	K.S[166.9984]DY[243.0297]AIQY[243.0297]LIVGPDIMNK	YLR381W	CTF3	3230000000	3500000000	3020000000	3270000000	3790000000	2950000000	6090000000	4440000000	5160000000	2440000000	1800000000	2170000000	1590000000	3090000000	2790000000	3890000000	3470000000	2950000000	3230	3500	3020	3270	3790	2950	6090	4440	5160	2440	1800	2170	1590	3090	2790	3890	3470	2950	3336.67	5230	2136.67	3436.67	2490	0.648403	0.960949
1616.74	33.3/34.5	2	0.94	R.Y[243.0297]NIDSSQEELLAR	YPR135W	CTF4	497770	40100000	564016	735479	517465	634946	31100000	513161	555429	26700000	542563	482668	565924	348139	607363	728001	522696	709611	0.49777	40.1	0.564016	0.735479	0.517465	0.634946	31.1	0.513161	0.555429	26.7	0.542563	0.482668	0.565924	0.348139	0.607363	0.728001	0.522696	0.709611	0.629297	10.7229	9.24174	0.653436	0.507142	4.09081	0.573744
2524.04	30.5/39.65	3	0.98,0.96	R.RNS[166.9984]MDDASTDQYSLDPGDSDKK	YPL181W	CTI6	215000000	219000000	187000000	141000000	135000000	114000000	177000000	173000000	201000000	172000000	176000000	147000000	176000000	148000000	147000000	105000000	146000000	142000000	215	219	187	141	135	114	177	173	201	172	176	147	176	148	147	105	146	142	130	183.667	165	131	157	0.498578	0.988908
1375.61	5.78/6.14	2,3	1	K.SHAANEAEKS[166.9984]PR	YPL181W	CTI6	2.15588e+06	20400000	18700000	735479	517465	29500000	17200000	20900000	22900000	3.83002e+06	21000000	29400000	2.0513e+06	20900000	16800000	31000000	42200000	11400000	2.15588	20.4	18.7	0.735479	0.517465	29.5	17.2	20.9	22.9	3.83002	21	29.4	2.0513	20.9	16.8	31	42.2	11.4	10.251	20.3333	18.0767	28.2	13.2504	0.988085	0.594819
1910.77	18.41/22.87	2	0.98,0.99	R.DSITSS[166.9984]STT[181.0140]TPPSSQQK,R.DSITSS[166.9984]ST[181.0140]TTPPSSQQK	YML112W	CTK3	109000000	71500000	125000000	69000000	68200000	634946	117000000	174000000	117000000	116000000	138000000	121000000	207000000	169000000	149000000	95400000	74900000	108000000	109	71.5	125	69	68.2	0.634946	117	174	117	116	138	121	207	169	149	95.4	74.9	108	45.945	136	125	92.7667	175	1.56563	0.960285
1830.81	16.74/23.05	2	1	R.DSITSSSTTT[181.0140]PPSSQQK	YML112W	CTK3	387000000	401000000	347000000	287000000	387000000	341000000	331000000	320000000	348000000	376000000	449000000	365000000	384000000	352000000	370000000	388000000	410000000	357000000	387	401	347	287	387	341	331	320	348	376	449	365	384	352	370	388	410	357	338.333	333	396.667	385	368.667	-0.0229231	0.126639
1653.75	11.52/23.69	2,3	0.92,0.95,0.97	K.NNES[166.9984]KVAISENNQK	YPR124W	CTR1	63200000	75800000	80900000	36500000	48700000	36300000	97000000	99300000	71100000	57800000	26000000	54900000	73400000	91100000	81400000	58000000	81000000	73900000	63.2	75.8	80.9	36.5	48.7	36.3	97	99.3	71.1	57.8	26	54.9	73.4	91.1	81.4	58	81	73.9	40.5	89.1333	46.2333	70.9667	81.9667	1.13804	0.980745
2402.96	24.19/28.19	2,3	0.73,0.79	K.TLS[166.9984]DS[166.9984]DEDDDDVVKKPSHNK	YOL145C	CTR9	484000000	449000000	417000000	198000000	146000000	127000000	349000000	341000000	410000000	296000000	294000000	296000000	507000000	599000000	585000000	430000000	418000000	342000000	484	449	417	198	146	127	349	341	410	296	294	296	507	599	585	430	418	342	157	366.667	295.333	396.667	563.667	1.2237	0.997672
1631.63	33.94/36.99	2	0.98,0.99	K.TLSDS[166.9984]DEDDDDVVK	YOL145C	CTR9	117000000	114000000	120000000	83300000	48400000	82200000	76500000	91200000	86100000	87800000	102000000	88100000	56200000	58300000	45100000	78700000	62600000	59700000	117	114	120	83.3	48.4	82.2	76.5	91.2	86.1	87.8	102	88.1	56.2	58.3	45.1	78.7	62.6	59.7	71.3	84.6	92.6333	67	53.2	0.246756	0.631078
1711.59	36.57	2	0.99	K.TLS[166.9984]DS[166.9984]DEDDDDVVK	YOL145C	CTR9	616000000	691000000	672000000	448000000	476000000	435000000	457000000	586000000	547000000	522000000	334000000	317000000	702000000	632000000	705000000	435000000	429000000	399000000	616	691	672	448	476	435	457	586	547	522	334	317	702	632	705	435	429	399	453	530	391	421	679.667	0.226481	0.826948
1839.69	31.62	2	1	K.KTLS[166.9984]DS[166.9984]DEDDDDVVK	YOL145C	CTR9	1190000000	1370000000	1340000000	852000000	1060000000	932000000	959000000	1130000000	1210000000	978000000	829000000	703000000	1550000000	1340000000	1360000000	890000000	873000000	786000000	1190	1370	1340	852	1060	932	959	1130	1210	978	829	703	1550	1340	1360	890	873	786	948	1099.67	836.667	849.667	1416.67	0.214107	0.809227
2965.4	48.43	3	0.97	R.TVQDAKPAPSVATNDPS[166.9984]PEPVPSAPEER	YML101C	CUE4	1000000000	1180000000	985000000	471000000	459000000	382000000	878000000	888000000	793000000	455000000	299000000	363000000	791000000	683000000	846000000	404000000	433000000	339000000	1000	1180	985	471	459	382	878	888	793	455	299	363	791	683	846	404	433	339	437.333	853	372.333	392	773.333	0.963812	0.999448
1941.82	44.44/47.71	2,3	0.99	K.VVAETTYIDT[181.0140]PDT[181.0140]ETK	YOR042W	CUE5	2030000000	2160000000	1940000000	1290000000	1420000000	1340000000	498000000	492000000	486000000	1160000000	1260000000	1160000000	948000000	1070000000	1030000000	1840000000	1360000000	1330000000	2030	2160	1940	1290	1420	1340	498	492	486	1160	1260	1160	948	1070	1030	1840	1360	1330	1350	492	1193.33	1510	1016	-1.45623	0.998197
2533.93	64.12/68.38	3	0.93	R.EQHHEDS[166.9984]EEEDS[166.9984]WSQFVEK	YOR042W	CUE5	53500000	46400000	564016	25100000	517465	13500000	210000000	143000000	271000000	18100000	542563	482668	263000000	126000000	189000000	39400000	35700000	19800000	53.5	46.4	0.564016	25.1	0.517465	13.5	210	143	271	18.1	0.542563	0.482668	263	126	189	39.4	35.7	19.8	13.0392	208	6.37508	31.6333	192.667	3.99566	0.969654
2817.26	57.98/58.18	2,3	0.96	R.T[181.0140]KSGEST[181.0140]GKVVAETTYIDTPDTETK	YOR042W	CUE5	490000000	456000000	395000000	275000000	282000000	251000000	978000000	1010000000	1080000000	293000000	182000000	211000000	1400000000	1410000000	1290000000	196000000	148000000	279000000	490	456	395	275	282	251	978	1010	1080	293	182	211	1400	1410	1290	196	148	279	269.333	1022.67	228.667	207.667	1366.67	1.92487	0.999323
1081.48	10.26	2	0.74	K.DGT[181.0140]PKVEEK	YOR042W	CUE5	181000000	222000000	196000000	121000000	138000000	108000000	330000000	357000000	345000000	127000000	129000000	92300000	324000000	340000000	319000000	144000000	190000000	56600000	181	222	196	121	138	108	330	357	345	127	129	92.3	324	340	319	144	190	56.6	122.333	344	116.1	130.2	327.667	1.49159	0.999951
1510.67	49.6	2	1	K.SNVPES[166.9984]INEDISK	YOR042W	CUE5	643000000	499000000	508000000	500000000	523000000	515000000	1450000000	1460000000	1320000000	493000000	404000000	408000000	1070000000	1130000000	999000000	593000000	513000000	453000000	643	499	508	500	523	515	1450	1460	1320	493	404	408	1070	1130	999	593	513	453	512.667	1410	435	519.667	1066.33	1.4596	0.997909
955.415	8.25	2	0.99	R.S[166.9984]LQDTANK	YOR042W	CUE5	2.0351e+06	419669	564016	735479	4.65263e+06	634946	19500000	13800000	24100000	736869	8.41121e+06	9.52389e+06	7.23692e+06	44600000	37200000	7.82099e+06	522696	709611	2.0351	0.419669	0.564016	0.735479	4.65263	0.634946	19.5	13.8	24.1	0.736869	8.41121	9.52389	7.23692	44.6	37.2	7.82099	0.522696	0.709611	2.00769	19.1333	6.22399	3.01777	29.679	3.25248	0.983486
2233.13	54.16/55.75	3,4	0.7	R.RKS[166.9984]EEEPSKENPILQELK	YOR042W	CUE5	56900000	66700000	56200000	65000000	76800000	58900000	138000000	142000000	161000000	144000000	135000000	80200000	116000000	74500000	92400000	282000000	205000000	194000000	56.9	66.7	56.2	65	76.8	58.9	138	142	161	144	135	80.2	116	74.5	92.4	282	205	194	66.9	147	119.733	227	94.3	1.13574	0.998814
1678.81	48.22/58.72	2,3	1.0,0.99	R.RQT[181.0140]QLEQDELLAR	YOR042W	CUE5	59000000	59700000	48400000	735479	44500000	35000000	201000000	513161	194000000	45700000	43200000	48500000	131000000	138000000	108000000	728001	47200000	709611	59	59.7	48.4	0.735479	44.5	35	201	0.513161	194	45.7	43.2	48.5	131	138	108	0.728001	47.2	0.709611	26.7452	131.838	45.8	16.2125	125.667	2.30141	0.751839
3254.46	64.33	4	0.87	K.SSGIDEDEVVT[181.0140]PAEDAKEEEEEHPPLPAR	YOR042W	CUE5	497770	77400000	74900000	735479	66000000	43700000	143000000	513161	203000000	736869	542563	482668	146000000	236000000	119000000	38300000	522696	709611	0.49777	77.4	74.9	0.735479	66	43.7	143	0.513161	203	0.736869	0.542563	0.482668	146	236	119	38.3	0.522696	0.709611	36.8118	115.504	0.587367	13.1774	167	1.64971	0.68031
1327.54	4.93	2	0.84	K.DNDTSAKDGT[181.0140]PK	YOR042W	CUE5	7.90004e+06	1.1618e+06	564016	4.12077e+06	5.60937e+06	634946	14100000	2.05588e+06	14300000	736869	542563	3.63949e+06	11100000	11900000	14500000	7.7556e+06	4.4192e+06	709611	7.90004	1.1618	0.564016	4.12077	5.60937	0.634946	14.1	2.05588	14.3	0.736869	0.542563	3.63949	11.1	11.9	14.5	7.7556	4.4192	0.709611	3.45503	10.152	1.63964	4.2948	12.5	1.55499	0.765444
2453.96	45.96	3	1	R.EQHHEDS[166.9984]EEEDSWSQFVEK	YOR042W	CUE5	497770	419669	564016	735479	517465	634946	549601	513161	555429	736869	542563	482668	13500000	348139	607363	728001	522696	709611	0.49777	0.419669	0.564016	0.735479	0.517465	0.634946	0.549601	0.513161	0.555429	0.736869	0.542563	0.482668	13.5	0.348139	0.607363	0.728001	0.522696	0.709611	0.629297	0.539397	0.587367	2380	4.8185	-0.222393	0.712062
2102.9	18.73	3	1	K.TTDVDLNS[166.9984]DGKKDNDTSAK	YOR042W	CUE5	134000000	160000000	140000000	735479	517465	634946	44900000	101000000	555429	736869	542563	482668	7.87966e+06	348139	607363	728001	522696	709611	134	160	140	0.735479	0.517465	0.634946	44.9	101	0.555429	0.736869	0.542563	0.482668	7.87966	0.348139	0.607363	0.728001	0.522696	0.709611	0.629297	48.8185	0.587367	0.653436	2.94505	6.27754	0.760855
2453.95	64.34/64.42	2,3,4	1.0,0.77	R.EQHHEDS[166.9984]EEEDSWSQFVEK	YOR042W	CUE5	1540000000	1400000000	1510000000	1280000000	1120000000	1130000000	2010000000	2090000000	1780000000	1790000000	1760000000	1520000000	2130000000	1950000000	1650000000	2390000000	2620000000	2130000000	1540	1400	1510	1280	1120	1130	2010	2090	1780	1790	1760	1520	2130	1950	1650	2390	2620	2130	1176.67	1960	1690	2380	1910	0.736148	0.995537
1798.85	70.74/77.68	2	0.98,0.96	K.WQPLPPEPLDTT[181.0140]PTK	YOR042W	CUE5	2000000000	2010000000	1890000000	2250000000	2700000000	2130000000	2140000000	2250000000	1780000000	2270000000	2210000000	1940000000	1130000000	1280000000	1160000000	3230000000	2920000000	2680000000	2000	2010	1890	2250	2700	2130	2140	2250	1780	2270	2210	1940	1130	1280	1160	3230	2920	2680	2360	2056.67	2140	2943.33	1190	-0.198479	0.750005
2198	37.63/40.29	2,3,4	0.9,0.78	K.VVAETTYIDT[181.0140]PDT[181.0140]ETKKK,K.VVAETTYIDT[181.0140]PDTET[181.0140]KKK	YOR042W	CUE5	355000000	261000000	253000000	120000000	143000000	185000000	68100000	80800000	97800000	196000000	281000000	227000000	216000000	256000000	215000000	293000000	252000000	287000000	355	261	253	120	143	185	68.1	80.8	97.8	196	281	227	216	256	215	293	252	287	149.333	82.2333	234.667	277.333	229	-0.860741	0.945815
1812.8	11.96	3	0.83	K.DNDTSAKDGT[181.0140]PKVEEK	YOR042W	CUE5	497770	419669	564016	17100000	16700000	20200000	85300000	100000000	81500000	736869	542563	482668	565924	114000000	124000000	728001	522696	21400000	0.49777	0.419669	0.564016	17.1	16.7	20.2	85.3	100	81.5	0.736869	0.542563	0.482668	0.565924	114	124	0.728001	0.522696	21.4	18	88.9333	0.587367	7.55023	79.522	2.30473	0.995102
969.411	9.41	2	0.91	K.LVAS[166.9984]DEEK	YLR323C	CWC24	497770	419669	3.59568e+06	735479	1.91573e+06	634946	549601	513161	6.23569e+06	20500000	542563	482668	6.53977e+06	348139	7.63361e+06	37500000	522696	709611	0.49777	0.419669	3.59568	0.735479	1.91573	0.634946	0.549601	0.513161	6.23569	20.5	0.542563	0.482668	6.53977	0.348139	7.63361	37.5	0.522696	0.709611	1.09539	2.43282	7.17508	12.9108	4.84051	1.15119	0.442547
1517.79	67.52	2	0.91	K.FS[166.9984]TALSVALFALAK	YKL096W	CWP1	497770	419669	564016	735479	23200000	110000000	549601	513161	27100000	115000000	428000000	312000000	121000000	156000000	154000000	82500000	125000000	106000000	0.49777	0.419669	0.564016	0.735479	23.2	110	0.549601	0.513161	27.1	115	428	312	121	156	154	82.5	125	106	44.6452	9.38759	285	104.5	143.667	-2.24968	0.597574
1179.54	9.89/16.21	2,3	1	K.LNS[166.9984]PNSNINK	YBR112C	CYC8	1640000000	1940000000	1710000000	143000000	143000000	112000000	1810000000	4130000000	15400000	41800000	1090000000	1500000000	565924	12400000	23600000	48600000	54200000	27200000	1640	1940	1710	143	143	112	1810	4130	15.4	41.8	1090	1500	0.565924	12.4	23.6	48.6	54.2	27.2	132.667	1985.13	877.267	43.3333	12.1886	3.90336	0.739891
2600.22	66.2/74.44	2,3	1.0,0.9,0.93,0.87,0.77	K.ANSIPS[166.9984]VIGAQEPPQEASPAEEATK	YBR112C	CYC8	337000000	262000000	283000000	106000000	133000000	91700000	280000000	402000000	195000000	178000000	217000000	135000000	793000000	1040000000	838000000	1250000000	1260000000	971000000	337	262	283	106	133	91.7	280	402	195	178	217	135	793	1040	838	1250	1260	971	110.233	292.333	176.667	0.653436	890.333	1.40705	0.911625
2881.32	37.36	3	0.97	K.SEVSNQSPAVVESNTNNTS[166.9984]QEEKPVK	YBR112C	CYC8	417000000	394000000	406000000	220000000	235000000	191000000	184000000	234000000	212000000	461000000	327000000	451000000	1080000000	1400000000	1240000000	1340000000	1120000000	1110000000	417	394	406	220	235	191	184	234	212	461	327	451	1080	1400	1240	1340	1120	1110	215.333	210	413	1190	1240	-0.0361823	0.202902
3299.54	50.1/52.77	3	0.98,1.0	K.AAS[166.9984]VSPSTKPLNTEPESSSVQPTVSSESSTTK	YBR112C	CYC8	434000000	471000000	432000000	388000000	367000000	349000000	529000000	524000000	447000000	441000000	352000000	359000000	797000000	798000000	774000000	538000000	571000000	617000000	434	471	432	388	367	349	529	524	447	441	352	359	797	798	774	538	571	617	368	500	384	575.333	789.667	0.442222	0.97547
3455.72	87.26/87.36	3,4	0.99	K.SNGAPTNAS[166.9984]PAPPPVILQPTLQPNDQGNPLNTR	YBR112C	CYC8	1640000000	1670000000	1860000000	1020000000	1330000000	1160000000	1900000000	2350000000	2280000000	1540000000	1140000000	1070000000	2830000000	2800000000	2450000000	1850000000	1790000000	1530000000	1640	1670	1860	1020	1330	1160	1900	2350	2280	1540	1140	1070	2830	2800	2450	1850	1790	1530	1170	2176.67	1250	1723.33	2693.33	0.895612	0.993813
2496.12	28.25/28.39	2,3	0.79	K.MREEEQTSQEKS[166.9984]PQENTLPR	YBR112C	CYC8	642000000	771000000	721000000	419000000	526000000	535000000	909000000	932000000	960000000	623000000	622000000	564000000	1060000000	1170000000	971000000	744000000	765000000	748000000	642	771	721	419	526	535	909	932	960	623	622	564	1060	1170	971	744	765	748	493.333	933.667	603	752.333	1067	0.920345	0.997055
2600.22	86.98	3	0.92	K.ANSIPS[166.9984]VIGAQEPPQEASPAEEATK	YBR112C	CYC8	72000000	419669	564016	37800000	57200000	634946	549601	513161	555429	736869	542563	482668	565924	348139	607363	728001	522696	709611	72	0.419669	0.564016	37.8	57.2	0.634946	0.549601	0.513161	0.555429	0.736869	0.542563	0.482668	0.565924	0.348139	0.607363	0.728001	0.522696	0.709611	31.8783	0.539397	0.587367	0.653436	0.507142	-5.88508	0.80043
3379.51	52.32/55.74	3	0.98	K.AAS[166.9984]VSPS[166.9984]TKPLNTEPESSSVQPTVSSESSTTK,K.AAS[166.9984]VS[166.9984]PSTKPLNTEPESSSVQPTVSSESSTTK	YBR112C	CYC8	4290000000	5050000000	4240000000	2530000000	3490000000	2760000000	3110000000	3960000000	3810000000	2850000000	2180000000	2470000000	4330000000	4510000000	4400000000	3570000000	3020000000	2980000000	4290	5050	4240	2530	3490	2760	3110	3960	3810	2850	2180	2470	4330	4510	4400	3570	3020	2980	2926.67	3626.67	2500	3190	4413.33	0.309386	0.851921
1435.7	16.0/20.88	2,3	0.73,0.79,0.96	K.QKLNS[166.9984]PNSNINK	YBR112C	CYC8	335000000	348000000	350000000	187000000	263000000	240000000	345000000	409000000	377000000	265000000	542563	71100000	318000000	236000000	200000000	353000000	217000000	195000000	335	348	350	187	263	240	345	409	377	265	0.542563	71.1	318	236	200	353	217	195	230	377	112.214	255	251.333	0.712931	0.99202
2074.96	43.8/48.27	2,3	0.9,0.4	K.LS[166.9984]SSMPNS[166.9984]PKKPVDSLTK,K.LSSS[166.9984]MPNS[166.9984]PKKPVDSLTK	YDL117W	CYK3	764000000	779000000	556000000	512000000	416000000	506000000	712000000	676000000	636000000	609000000	499000000	489000000	592000000	615000000	660000000	652000000	637000000	605000000	764	779	556	512	416	506	712	676	636	609	499	489	592	615	660	652	637	605	478	674.667	532.333	631.333	622.333	0.497164	0.991191
1343.55	36.81/37.69	2,3	0.93,0.96	K.SYS[166.9984]ANDLHMAR	YDL117W	CYK3	172000000	136000000	124000000	74800000	141000000	137000000	179000000	513161	162000000	136000000	163000000	164000000	165000000	177000000	136000000	136000000	140000000	142000000	172	136	124	74.8	141	137	179	0.513161	162	136	163	164	165	177	136	136	140	142	117.6	113.838	154.333	139.333	159.333	-0.0469094	0.0448467
1343.58	37.69/40.22	3	0.96	K.SYS[166.9984]ANDLHMAR	YDL117W	CYK3	108000000	81100000	66300000	63000000	74000000	89500000	112000000	101000000	94100000	90000000	33800000	22400000	68900000	76600000	80100000	88800000	82800000	71900000	108	81.1	66.3	63	74	89.5	112	101	94.1	90	33.8	22.4	68.9	76.6	80.1	88.8	82.8	71.9	75.5	102.367	48.7333	139.333	75.2	0.439197	0.948135
1206.46	22.85	2	0.96	K.LSSS[166.9984]MPNS[166.9984]PK	YDL117W	CYK3	73000000	70300000	68200000	33600000	56900000	65200000	76200000	77000000	77700000	50800000	542563	482668	45300000	44200000	58400000	53300000	46100000	45900000	73	70.3	68.2	33.6	56.9	65.2	76.2	77	77.7	50.8	0.542563	0.482668	45.3	44.2	58.4	53.3	46.1	45.9	51.9	76.9667	17.2751	48.4333	49.3	0.568499	0.882547
2285.99	53.31/54.85	2,3	0.84	R.RSS[166.9984]IDADELDPMS[166.9984]PGPPSKK	YJL005W	CYR1	85000000	133000000	116000000	70000000	116000000	98000000	106000000	115000000	101000000	107000000	76700000	60700000	45100000	7.7148e+06	39500000	167000000	110000000	77500000	85	133	116	70	116	98	106	115	101	107	76.7	60.7	45.1	7.7148	39.5	167	110	77.5	94.6667	107.333	81.4667	118.167	30.7716	0.18117	0.552192
2324.96	14.46/19.82	2,3	0.98	R.QEEQEQQIEQSS[166.9984]PTEANDR	YJL005W	CYR1	34400000	38500000	38900000	735479	25900000	151000000	257000000	272000000	154000000	152000000	542563	83100000	190000000	222000000	83300000	206000000	90700000	130000000	34.4	38.5	38.9	0.735479	25.9	151	257	272	154	152	0.542563	83.1	190	222	83.3	206	90.7	130	59.2118	227.667	78.5475	259.667	165.1	1.94297	0.950117
2077.93	72.31/76.79	2	0.99	R.RSS[166.9984]IDADELDPMSPGPPSK	YJL005W	CYR1	497770	173000000	564016	735479	517465	634946	549601	513161	555429	736869	542563	482668	59600000	84700000	607363	728001	522696	709611	0.49777	173	0.564016	0.735479	0.517465	0.634946	0.549601	0.513161	0.555429	0.736869	0.542563	0.482668	59.6	84.7	0.607363	0.728001	0.522696	0.709611	0.629297	0.539397	0.587367	0.653436	48.3025	-0.222393	0.712062
2705.2	81.53/85.53	3	0.88	R.KS[166.9984]VSMADLSVAAAAPNGEFTSTSNDR	YJL005W	CYR1	497770	419669	564016	735479	517465	634946	549601	513161	555429	736869	9.83052e+06	482668	565924	10200000	607363	728001	522696	709611	0.49777	0.419669	0.564016	0.735479	0.517465	0.634946	0.549601	0.513161	0.555429	0.736869	9.83052	0.482668	0.565924	10.2	0.607363	0.728001	0.522696	0.709611	0.629297	0.539397	3.68335	0.653436	3.7911	-0.222393	0.712062
2077.93	48.41/59.59	3	0.95,0.93	R.RSS[166.9984]IDADELDPMSPGPPSK	YJL005W	CYR1	497770	419669	564016	735479	517465	634946	549601	513161	124000000	103000000	542563	87400000	99500000	348139	101000000	728001	102000000	79100000	0.49777	0.419669	0.564016	0.735479	0.517465	0.634946	0.549601	0.513161	124	103	0.542563	87.4	99.5	0.348139	101	0.728001	102	79.1	0.629297	41.6876	63.6475	0.653436	66.9494	6.04973	0.576433
1442.63	33.48/34.97	2	0.93	R.RNS[166.9984]AYSYYSPR	YJL005W	CYR1	50800000	58200000	61500000	30000000	517465	16700000	36700000	36000000	555429	33100000	4.9392e+06	7.75965e+06	48700000	40700000	40200000	40200000	56600000	42000000	50.8	58.2	61.5	30	0.517465	16.7	36.7	36	0.555429	33.1	4.9392	7.75965	48.7	40.7	40.2	40.2	56.6	42	15.7392	24.4185	15.2663	46.2667	43.2	0.633615	0.411067
1555.72	72.46/74.66	2	1	R.LDT[181.0140]NLEDVTDITK	YJL005W	CYR1	261000000	291000000	218000000	217000000	296000000	272000000	352000000	372000000	317000000	253000000	158000000	37300000	200000000	176000000	147000000	300000000	265000000	225000000	261	291	218	217	296	272	352	372	317	253	158	37.3	200	176	147	300	265	225	261.667	347	149.433	263.333	174.333	0.407206	0.953702
3151.38	52.05/64.56	3,4	0.74,0.93	K.S[166.9984]RES[166.9984]ITPNGMDDVSISNVEHPRPTEPK,K.S[166.9984]RESIT[181.0140]PNGMDDVSISNVEHPRPTEPK	YJL005W	CYR1	110000000	131000000	142000000	44000000	69700000	85600000	24800000	513161	128000000	107000000	71400000	49100000	98100000	65300000	108000000	104000000	97300000	61400000	110	131	142	44	69.7	85.6	24.8	0.513161	128	107	71.4	49.1	98.1	65.3	108	104	97.3	61.4	66.4333	51.1044	75.8333	87.5667	90.4667	-0.37846	0.261269
2324.95	26.54/35.03	2,3	0.99	R.QEEQEQQIEQSS[166.9984]PTEANDR	YJL005W	CYR1	262000000	278000000	269000000	251000000	270000000	279000000	357000000	344000000	411000000	276000000	133000000	150000000	277000000	252000000	233000000	281000000	257000000	241000000	262	278	269	251	270	279	357	344	411	276	133	150	277	252	233	281	257	241	266.667	370.667	186.333	259.667	254	0.475085	0.975762
1748.76	54.22/72.71	2,3	0.92,0.94,0.97	K.QSS[166.9984]PANPIGTYEYSR,K.QS[166.9984]SPANPIGTYEYSR	YAL012W	CYS3	777000000	854000000	700000000	425000000	463000000	478000000	529000000	544000000	570000000	635000000	450000000	403000000	751000000	682000000	606000000	487000000	492000000	412000000	777	854	700	425	463	478	529	544	570	635	450	403	751	682	606	487	492	412	455.333	547.667	496	463.667	679.667	0.266375	0.988698
1837.75	16.93/20.08	2,3	0.76	K.NY[243.0297]TGDVLHFGLS[166.9984]AER	YML070W	DAK1	151000000	78300000	80500000	42400000	73300000	73800000	224000000	290000000	221000000	55500000	57900000	84500000	212000000	206000000	228000000	105000000	52200000	36000000	151	78.3	80.5	42.4	73.3	73.8	224	290	221	55.5	57.9	84.5	212	206	228	105	52.2	36	63.1667	245	65.9667	64.4	215.333	1.95555	0.993514
1501.67	83.16/88.43	2	1	K.S[166.9984]FEVTDPVNSSLK	YML070W	DAK1	11700000	37900000	564016	735479	15100000	634946	549601	513161	555429	736869	29400000	482668	565924	20100000	607363	728001	522696	709611	11.7	37.9	0.564016	0.735479	15.1	0.634946	0.549601	0.513161	0.555429	0.736869	29.4	0.482668	0.565924	20.1	0.607363	0.728001	0.522696	0.709611	5.49014	0.539397	10.2065	0.653436	7.0911	-3.34742	0.588848
1675.67	10.79/16.06	2	0.99	R.T[181.0140]SSGANNNMPTSSNSK	YIR023W	DAL81	3.33235e+06	4.64602e+06	4.99707e+06	735479	15600000	18300000	23500000	20300000	4.97904e+06	7.88674e+06	542563	18000000	63500000	60600000	59700000	10000000	6.30057e+06	7.99104e+06	3.33235	4.64602	4.99707	0.735479	15.6	18.3	23.5	20.3	4.97904	7.88674	0.542563	18	63.5	60.6	59.7	10	6.30057	7.99104	11.5452	16.2597	8.80977	8.0972	61.2667	0.494011	0.416923
1774.69	23.61/24.03	2	0.95	K.TSQSS[166.9984]PNVT[181.0140]PSHMSR	YIR023W	DAL81	140000000	121000000	77900000	43900000	59500000	62100000	57300000	31700000	80600000	35200000	72200000	61100000	99800000	348139	607363	68000000	522696	709611	140	121	77.9	43.9	59.5	62.1	57.3	31.7	80.6	35.2	72.2	61.1	99.8	0.348139	0.607363	68	0.522696	0.709611	55.1667	56.5333	56.1667	23.0774	33.5852	0.035305	0.0651521
1147.48	38.61/43.21	2	0.97	R.LSIGS[166.9984]APTS[166.9984]R	YGR113W	DAM1	157000000	162000000	165000000	103000000	104000000	106000000	120000000	123000000	116000000	131000000	542563	482668	146000000	106000000	120000000	159000000	156000000	129000000	157	162	165	103	104	106	120	123	116	131	0.542563	0.482668	146	106	120	159	156	129	104.333	119.667	44.0084	148	124	0.197821	0.991719
974.473	17.31	2	0.98	R.ISLNHS[166.9984]PK	YPR111W	DBF20	497770	419669	564016	735479	85500000	27100000	549601	4.86542e+06	28000000	736869	79400000	90600000	27400000	87300000	58100000	728001	522696	709611	0.49777	0.419669	0.564016	0.735479	85.5	27.1	0.549601	4.86542	28	0.736869	79.4	90.6	27.4	87.3	58.1	0.728001	0.522696	0.709611	37.7785	11.1383	56.9123	0.653436	57.6	-1.76203	0.597386
2196.73	8.25/8.27	2,3	1	K.LQNSNNEADS[166.9984]DS[166.9984]DDENDR	YDL031W	DBP10	189000000	198000000	182000000	139000000	176000000	150000000	161000000	212000000	173000000	170000000	127000000	130000000	173000000	204000000	178000000	175000000	197000000	193000000	189	198	182	139	176	150	161	212	173	170	127	130	173	204	178	175	197	193	155	182	142.333	188.333	185	0.23167	0.766411
2452.89	7.5/7.52	2,3	0.92,0.99	K.LQNSNNEADS[166.9984]DS[166.9984]DDENDRQK	YDL031W	DBP10	370000000	436000000	338000000	235000000	291000000	270000000	330000000	423000000	272000000	334000000	185000000	136000000	313000000	274000000	283000000	200000000	195000000	203000000	370	436	338	235	291	270	330	423	272	334	185	136	313	274	283	200	195	203	265.333	341.667	218.333	199.333	290	0.364784	0.781772
2376.04	67.47/88.06	3	0.95,0.94,0.96	K.KEIAAFPMLEMS[166.9984]DDENNASGK	YDL031W	DBP10	497770	419669	19500000	79600000	26800000	634946	549601	74100000	555429	31400000	21200000	45000000	565924	66200000	42300000	728001	522696	21000000	0.49777	0.419669	19.5	79.6	26.8	0.634946	0.549601	74.1	0.555429	31.4	21.2	45	0.565924	66.2	42.3	0.728001	0.522696	21	35.6783	25.0683	32.5333	7.4169	36.3553	-0.509181	0.230876
1258.55	24.22/25.77	2	0.96	R.GS[166.9984]EIVIAT[181.0140]PGR	YNL112W	DBP2	78700000	65400000	77600000	32800000	39000000	55900000	5.67342e+06	32000000	555429	4.55344e+06	49600000	67600000	565924	348139	607363	8.119e+06	88200000	12700000	78.7	65.4	77.6	32.8	39	55.9	5.67342	32	0.555429	4.55344	49.6	67.6	0.565924	0.348139	0.607363	8.119	88.2	12.7	42.5667	12.7429	40.5845	36.3397	0.507142	-1.74003	0.92623
1131.47	44.33	2	0.96	R.SDS[166.9984]EIAQFR	YNL112W	DBP2	54200000	62500000	57600000	735479	50800000	37900000	41400000	55600000	43100000	29700000	26700000	15300000	44900000	25200000	33100000	47200000	15600000	28900000	54.2	62.5	57.6	0.735479	50.8	37.9	41.4	55.6	43.1	29.7	26.7	15.3	44.9	25.2	33.1	47.2	15.6	28.9	29.8118	46.7	23.9	30.5667	34.4	0.647538	0.621119
1381.51	10.71/12.68	2	0.96	K.ESS[166.9984]YSSEEQEK	YKR024C	DBP7	5.6954e+06	23300000	15300000	735479	7.48193e+06	5.02555e+06	7.5865e+06	11500000	6.16191e+06	736869	542563	12400000	41000000	52400000	40300000	46900000	38600000	4.68706e+06	5.6954	23.3	15.3	0.735479	7.48193	5.02555	7.5865	11.5	6.16191	0.736869	0.542563	12.4	41	52.4	40.3	46.9	38.6	4.68706	4.41432	8.41614	4.55981	30.0624	44.5667	0.930967	0.8072
1595.69	33.43	3	0.87	K.RGET[181.0140]FAS[166.9984]LANDKK	YNL118C	DCP2	5.63778e+06	7.11845e+06	9.33698e+06	49900000	55100000	47100000	12600000	14600000	31300000	32400000	118000000	102000000	37400000	38600000	28500000	35000000	46400000	26800000	5.63778	7.11845	9.33698	49.9	55.1	47.1	12.6	14.6	31.3	32.4	118	102	37.4	38.6	28.5	35	46.4	26.8	50.7	19.5	84.1333	36.0667	34.8333	-1.37851	0.977595
1652.76	26.81/41.01	2,3	0.79,0.99	R.NPISSTVSSNQQS[166.9984]PK	YNL118C	DCP2	3120000000	3660000000	3230000000	2730000000	3320000000	2840000000	3000000000	3120000000	2950000000	2870000000	2370000000	2130000000	2420000000	2410000000	2270000000	2910000000	2910000000	2490000000	3120	3660	3230	2730	3320	2840	3000	3120	2950	2870	2370	2130	2420	2410	2270	2910	2910	2490	2963.33	3023.33	2456.67	2770	2366.67	0.0289191	0.223739
894.384	4.17	2	0.99	R.RPS[166.9984]QDGR	YLR270W	DCS1	497770	42800000	564016	29600000	43100000	37500000	21800000	513161	54400000	39500000	33700000	38500000	50200000	58600000	47700000	51800000	70100000	9.26641e+06	0.49777	42.8	0.564016	29.6	43.1	37.5	21.8	0.513161	54.4	39.5	33.7	38.5	50.2	58.6	47.7	51.8	70.1	9.26641	36.7333	25.5711	37.2333	43.7221	52.1667	-0.522578	0.446055
1083.5	50.31/54.03	2	0.94,0.91,0.9	R.ST[181.0140]PIFFHR	YOR173W	DCS2	173000000	204000000	161000000	151000000	156000000	139000000	568000000	554000000	554000000	178000000	143000000	135000000	590000000	694000000	630000000	321000000	285000000	272000000	173	204	161	151	156	139	568	554	554	178	143	135	590	694	630	321	285	272	148.667	558.667	152	292.667	638	1.90991	0.999999
1133.48	11.92/19.06	2	0.97,0.94,0.86	K.HDGIATS[166.9984]PEK	YOR173W	DCS2	117000000	167000000	126000000	67000000	93800000	54600000	217000000	227000000	221000000	279000000	92500000	169000000	244000000	215000000	230000000	164000000	190000000	160000000	117	167	126	67	93.8	54.6	217	227	221	279	92.5	169	244	215	230	164	190	160	71.8	221.667	180.167	171.333	229.667	1.62634	0.996059
2568.26	53.44/65.59	2,3	0.76,0.93	K.SFQEGLPAPTSVTTSS[166.9984]DKPLTPTK,K.SFQEGLPAPTSVTTSSDKPLT[181.0140]PTK	YER143W	DDI1	607000000	501000000	482000000	314000000	359000000	313000000	415000000	413000000	429000000	419000000	334000000	373000000	432000000	455000000	400000000	481000000	522000000	489000000	607	501	482	314	359	313	415	413	429	419	334	373	432	455	400	481	522	489	328.667	419	375.333	497.333	429	0.350325	0.98121
1181.38	26.9	2	1	K.DAMMS[166.9984]APGS[166.9984]R	YOR204W	DED1	221000000	210000000	241000000	167000000	163000000	150000000	928000000	1050000000	1120000000	178000000	164000000	166000000	1140000000	1130000000	1110000000	211000000	202000000	193000000	221	210	241	167	163	150	928	1050	1120	178	164	166	1140	1130	1110	211	202	193	160	1032.67	169.333	202	1126.67	2.69023	0.996138
1101.41	25.28	2	1	K.DAMMSAPGS[166.9984]R	YOR204W	DED1	1010000000	1010000000	957000000	894000000	923000000	1050000000	4510000000	4490000000	3390000000	970000000	973000000	919000000	2900000000	3150000000	2660000000	1280000000	1240000000	1160000000	1010	1010	957	894	923	1050	4510	4490	3390	970	973	919	2900	3150	2660	1280	1240	1160	955.667	4130	954	1226.67	2903.33	2.11156	0.987757
1016.37	11.65	2	1	R.GGSGWGS[166.9984]DSK	YOR204W	DED1	497770	419669	564016	735479	517465	634946	37600000	513161	34500000	736869	542563	17100000	32900000	35400000	27800000	13100000	522696	709611	0.49777	0.419669	0.564016	0.735479	0.517465	0.634946	37.6	0.513161	34.5	0.736869	0.542563	17.1	32.9	35.4	27.8	13.1	0.522696	0.709611	0.629297	24.2044	6.12648	4.77744	32.0333	5.26538	0.81438
1117.41	12.28/14.56	2	0.94	K.DAMM[147.0354]SAPGS[166.9984]R	YOR204W	DED1	162000000	69700000	50100000	7.20695e+06	69200000	64800000	549601	513161	172000000	29000000	542563	482668	394000000	493000000	425000000	106000000	258000000	123000000	162	69.7	50.1	7.20695	69.2	64.8	0.549601	0.513161	172	29	0.542563	0.482668	394	493	425	106	258	123	47.069	57.6876	10.0084	162.333	437.333	0.293484	0.125918
1121.44	37.76	2	0.9	R.GGGSFFS[166.9984]NNR	YOR204W	DED1	17300000	7.65689e+06	13600000	12200000	517465	9.49195e+06	18100000	14100000	18300000	13400000	6.30221e+06	6.30444e+06	30400000	23200000	28500000	18800000	11900000	18400000	17.3	7.65689	13.6	12.2	0.517465	9.49195	18.1	14.1	18.3	13.4	6.30221	6.30444	30.4	23.2	28.5	18.8	11.9	18.4	7.40314	16.8333	8.66889	16.3667	27.3667	1.18511	0.898086
1133.4	5.52	2	0.83	K.DAM[147.0354]M[147.0354]SAPGS[166.9984]R	YOR204W	DED1	19400000	19600000	21400000	20300000	26300000	25200000	48400000	29600000	52700000	14900000	542563	13100000	51200000	44100000	58300000	35500000	40600000	7.59695e+06	19.4	19.6	21.4	20.3	26.3	25.2	48.4	29.6	52.7	14.9	0.542563	13.1	51.2	44.1	58.3	35.5	40.6	7.59695	23.9333	43.5667	9.51419	27.899	51.2	0.864203	0.89876
1199.48	27.31	2	0.87	K.AGGAS[166.9984]AGGWGSSR	YOR204W	DED1	2210000000	2620000000	2380000000	2460000000	2410000000	2260000000	2480000000	3250000000	3010000000	2390000000	1850000000	1670000000	2240000000	2200000000	2010000000	2410000000	2520000000	2380000000	2210	2620	2380	2460	2410	2260	2480	3250	3010	2390	1850	1670	2240	2200	2010	2410	2520	2380	2376.67	2913.33	1970	2436.67	2150	0.293731	0.865486
1669.78	61.99/79.45	2	0.97,0.96	K.AC[160.0306]VVYGGS[166.9984]PIGNQLR	YOR204W	DED1	55100000	72200000	41000000	70700000	137000000	42700000	124000000	144000000	162000000	119000000	17100000	37900000	76200000	29500000	31200000	131000000	117000000	51200000	55.1	72.2	41	70.7	137	42.7	124	144	162	119	17.1	37.9	76.2	29.5	31.2	131	117	51.2	83.4667	143.333	58	99.7333	45.6333	0.780102	0.845869
1197.38	11.62/13.21	2	0.67,0.81	K.DAMM[147.0354]S[166.9984]APGS[166.9984]R,K.DAM[147.0354]MS[166.9984]APGS[166.9984]R	YOR204W	DED1	27600000	13400000	22200000	11400000	9.57258e+06	14000000	109000000	203000000	114000000	736869	542563	482668	189000000	100000000	82800000	25800000	15900000	18600000	27.6	13.4	22.2	11.4	9.57258	14	109	203	114	0.736869	0.542563	0.482668	189	100	82.8	25.8	15.9	18.6	11.6575	142	0.587367	20.1	123.933	3.60656	0.949494
1664.85	65.04	2	0.77	K.KTES[166.9984]PLENVAELKK	YKL054C	DEF1	497770	419669	564016	735479	517465	634946	549601	513161	555429	736869	10700000	482668	565924	348139	607363	728001	522696	709611	0.49777	0.419669	0.564016	0.735479	0.517465	0.634946	0.549601	0.513161	0.555429	0.736869	10.7	0.482668	0.565924	0.348139	0.607363	0.728001	0.522696	0.709611	0.629297	0.539397	3.97318	0.653436	0.507142	-0.222393	0.712062
1664.86	46.54/46.6	2,3	0.9,0.99	K.KTES[166.9984]PLENVAELKK	YKL054C	DEF1	889000000	834000000	808000000	662000000	685000000	663000000	1070000000	811000000	1140000000	1050000000	780000000	716000000	760000000	929000000	814000000	1180000000	1290000000	1100000000	889	834	808	662	685	663	1070	811	1140	1050	780	716	760	929	814	1180	1290	1100	670	1007	848.667	0.653436	834.333	0.587831	0.922822
3691.55	36.69/36.7	3,4	0.99	K.NNYNYYQTQNGQEQQS[166.9984]PNQGVAQHSEDSQQK	YKL054C	DEF1	8870000000	9310000000	9200000000	6910000000	6260000000	6070000000	7580000000	7480000000	9310000000	6540000000	5560000000	5190000000	8800000000	7840000000	8790000000	5740000000	5460000000	5230000000	8870	9310	9200	6910	6260	6070	7580	7480	9310	6540	5560	5190	8800	7840	8790	5740	5460	5230	6413.33	8123.33	5763.33	5476.67	8476.67	0.340997	0.914016
2927.28	38.35	3	1	K.VPGENEDESKEEEKS[166.9984]QELEEAIDSK	YAL013W	DEP1	51200000	48200000	24100000	11000000	517465	21200000	45300000	44700000	63200000	29600000	542563	482668	44400000	46800000	32900000	41900000	26500000	35600000	51.2	48.2	24.1	11	0.517465	21.2	45.3	44.7	63.2	29.6	0.542563	0.482668	44.4	46.8	32.9	41.9	26.5	35.6	10.9058	51.0667	10.2084	34.6667	41.3667	2.22728	0.990803
2909.44	70.8/71.19	3,4,5	0.87	K.VTIPAKEEISSS[166.9984]DDDAHVPVTEIHLK	YOR311C	DGK1	224000000	202000000	96500000	95800000	138000000	148000000	265000000	212000000	215000000	211000000	231000000	183000000	93900000	189000000	155000000	277000000	248000000	202000000	224	202	96.5	95.8	138	148	265	212	215	211	231	183	93.9	189	155	277	248	202	127.267	230.667	208.333	242.333	145.967	0.857955	0.988208
2989.41	73.13/74.27	3,4,5	0.86	K.VTIPAKEEISS[166.9984]S[166.9984]DDDAHVPVTEIHLK	YOR311C	DGK1	279000000	229000000	142000000	177000000	114000000	156000000	241000000	55000000	555429	328000000	377000000	367000000	294000000	236000000	199000000	282000000	254000000	182000000	279	229	142	177	114	156	241	55	0.555429	328	377	367	294	236	199	282	254	182	149	98.8518	357.333	239.333	243	-0.591973	0.433882
1160.5	28.7	2	0.87	R.NSVVS[166.9984]NGYNK	YKL121W	DGR2	497770	419669	564016	735479	517465	634946	549601	513161	8.70562e+06	736869	542563	482668	6.78347e+06	5.56085e+06	607363	728001	5.76707e+06	9.1184e+06	0.49777	0.419669	0.564016	0.735479	0.517465	0.634946	0.549601	0.513161	8.70562	0.736869	0.542563	0.482668	6.78347	5.56085	0.607363	0.728001	5.76707	9.1184	0.629297	3.25613	0.587367	5.20449	4.31723	2.37134	0.563255
1631.73	21.9/43.25	2,3,4	0.61,0.74,1.0,0.99	K.INNHNNDS[166.9984]ILENR	YKL121W	DGR2	165000000	158000000	140000000	92700000	111000000	101000000	125000000	133000000	123000000	113000000	110000000	88800000	81200000	71000000	67900000	105000000	93800000	84800000	165	158	140	92.7	111	101	125	133	123	113	110	88.8	81.2	71	67.9	105	93.8	84.8	101.567	127	103.933	94.5333	73.3667	0.322401	0.977799
1011.48	30.87/31.77	2	0.95,0.97	R.DALLS[166.9984]ANTK	YPL049C	DIG1	97600000	108000000	97900000	68500000	517465	70200000	42200000	50800000	136000000	248000000	225000000	198000000	162000000	147000000	154000000	312000000	292000000	270000000	97.6	108	97.9	68.5	0.517465	70.2	42.2	50.8	136	248	225	198	162	147	154	312	292	270	46.4058	76.3333	223.667	291.333	154.333	0.718007	0.525251
2285.01	14.62	3	0.77	R.SEEGSRNS[166.9984]SVGSSANAGPTQQR	YPL049C	DIG1	4.16201e+06	5.48569e+06	5.07795e+06	735479	517465	634946	549601	5.37393e+06	555429	736869	542563	482668	565924	348139	607363	728001	522696	709611	4.16201	5.48569	5.07795	0.735479	0.517465	0.634946	0.549601	5.37393	0.555429	0.736869	0.542563	0.482668	0.565924	0.348139	0.607363	0.728001	0.522696	0.709611	0.629297	2.15965	0.587367	0.653436	0.507142	1.77899	0.558486
1232.56	10.44/10.89	2	1.0,0.99	K.S[166.9984]APAQVTQHSK	YPL049C	DIG1	24100000	23600000	28800000	60200000	83500000	119000000	5.40665e+06	63500000	97900000	4.08924e+06	88900000	41800000	77500000	87100000	61800000	84400000	82200000	68400000	24.1	23.6	28.8	60.2	83.5	119	5.40665	63.5	97.9	4.08924	88.9	41.8	77.5	87.1	61.8	84.4	82.2	68.4	87.5667	55.6022	44.9297	78.3333	75.4667	-0.655239	0.616817
1937.7	41.66	2	0.99	R.VNDSYDS[166.9984]PLS[166.9984]GTAS[166.9984]TGK	YPL049C	DIG1	237000000	242000000	249000000	155000000	185000000	148000000	181000000	192000000	219000000	147000000	542563	482668	120000000	348139	70700000	122000000	119000000	141000000	237	242	249	155	185	148	181	192	219	147	0.542563	0.482668	120	0.348139	70.7	122	119	141	162.667	197.333	49.3417	127.333	63.6827	0.278716	0.903729
2246.04	55.35/56.88	2,3	0.95	K.DGNLAS[166.9984]SNSAHFPPVANQNVK	YPL049C	DIG1	1180000000	1120000000	1220000000	883000000	1040000000	980000000	1170000000	1140000000	829000000	983000000	552000000	665000000	676000000	474000000	612000000	1200000000	874000000	1040000000	1180	1120	1220	883	1040	980	1170	1140	829	983	552	665	676	474	612	1200	874	1040	967.667	1046.33	733.333	1038	587.333	0.11276	0.441528
1975.96	58.24/61.85	2,3	0.9,0.99	R.TSQPQQQS[166.9984]PSLLQGEIR	YPL049C	DIG1	891000000	820000000	736000000	662000000	684000000	502000000	729000000	826000000	563000000	455000000	342000000	391000000	640000000	428000000	351000000	786000000	539000000	500000000	891	820	736	662	684	502	729	826	563	455	342	391	640	428	351	786	539	500	616	706	396	608.333	473	0.196738	0.59516
1466.6	5.68/8.57	2	0.98	R.S[166.9984]ASTSTSTSTSTNR	YPL049C	DIG1	32200000	39000000	40900000	20800000	28900000	25300000	46600000	34500000	36200000	24700000	15200000	23800000	33800000	22000000	31600000	27500000	33900000	11400000	32.2	39	40.9	20.8	28.9	25.3	46.6	34.5	36.2	24.7	15.2	23.8	33.8	22	31.6	27.5	33.9	11.4	25	39.1	21.2333	24.2667	29.1333	0.645241	0.956417
1857.73	37.54/45.64	2	0.99	R.VNDSYDS[166.9984]PLS[166.9984]GTASTGK	YPL049C	DIG1	260000000	238000000	264000000	300000000	271000000	238000000	247000000	199000000	224000000	272000000	542563	27800000	316000000	168000000	226000000	242000000	17300000	125000000	260	238	264	300	271	238	247	199	224	272	0.542563	27.8	316	168	226	242	17.3	125	269.667	223.333	100.114	128.1	236.667	-0.271979	0.885398
1777.76	39.08/43.77	2	1.0,0.99	R.VNDSYDSPLS[166.9984]GTASTGK,R.VNDSYDS[166.9984]PLSGTASTGK	YPL049C	DIG1	989000000	1240000000	1090000000	994000000	1170000000	1060000000	1220000000	1440000000	1110000000	929000000	844000000	863000000	921000000	820000000	748000000	979000000	903000000	895000000	989	1240	1090	994	1170	1060	1220	1440	1110	929	844	863	921	820	748	979	903	895	1074.67	1256.67	878.667	925.667	829.667	0.225713	0.805304
2459.18	28.94/28.97	3,4	0.86,0.39	R.LSQKEEDHSGKPPTITTS[166.9984]PAEK	YDR480W	DIG2	135000000	142000000	123000000	32500000	76400000	634946	121000000	154000000	125000000	60800000	83200000	95800000	33900000	88900000	81200000	178000000	172000000	163000000	135	142	123	32.5	76.4	0.634946	121	154	125	60.8	83.2	95.8	33.9	88.9	81.2	178	172	163	36.5116	133.333	79.9333	171	68	1.86861	0.968975
1630.82	48.35/50.49	2,3	1	K.LAGRS[166.9984]PHLEDLTSR	YDR480W	DIG2	497770	419669	564016	735479	517465	634946	549601	513161	555429	736869	76800000	83300000	12400000	16900000	607363	728001	522696	5.5836e+06	0.49777	0.419669	0.564016	0.735479	0.517465	0.634946	0.549601	0.513161	0.555429	0.736869	76.8	83.3	12.4	16.9	0.607363	0.728001	0.522696	5.5836	0.629297	0.539397	53.6123	2.2781	9.96912	-0.222393	0.712062
934.442	17.96/19.02	2	0.94,0.88	K.S[166.9984]APPNITR	YDR480W	DIG2	285000000	340000000	292000000	224000000	278000000	250000000	316000000	376000000	301000000	244000000	124000000	123000000	145000000	132000000	125000000	251000000	475000000	224000000	285	340	292	224	278	250	316	376	301	244	124	123	145	132	125	251	475	224	250.667	331	163.667	316.667	134	0.401061	0.948528
1233.55	37.21/40.39	2	0.98,0.9	R.S[166.9984]PHLEDLTSR	YDR480W	DIG2	386000000	382000000	385000000	352000000	371000000	670000000	252000000	222000000	232000000	365000000	291000000	257000000	235000000	201000000	195000000	427000000	412000000	398000000	386	382	385	352	371	670	252	222	232	365	291	257	235	201	195	427	412	398	464.333	235.333	304.333	412.333	210.333	-0.980455	0.844763
2002.91	26.25	3	0.85	K.EEDHSGKPPTITT[181.0140]SPAEK	YDR480W	DIG2	182000000	105000000	223000000	170000000	144000000	146000000	216000000	139000000	140000000	144000000	174000000	162000000	76900000	123000000	114000000	197000000	164000000	132000000	182	105	223	170	144	146	216	139	140	144	174	162	76.9	123	114	197	164	132	153.333	165	160	164.333	104.633	0.105795	0.300552
1005.41	26.35	2	0.91	K.MFTSTS[166.9984]PR	YPL265W	DIP5	280000000	296000000	278000000	220000000	253000000	251000000	135000000	134000000	133000000	242000000	291000000	235000000	62500000	77400000	61600000	285000000	280000000	272000000	280	296	278	220	253	251	135	134	133	242	291	235	62.5	77.4	61.6	285	280	272	241.333	134	256	279	67.1667	-0.848794	0.9904
1085.38	34.59	2	0.8	K.MFTST[181.0140]S[166.9984]PR	YPL265W	DIP5	54400000	419669	564016	20800000	38300000	41100000	549601	32000000	555429	14600000	542563	482668	565924	11500000	12800000	728001	522696	709611	54.4	0.419669	0.564016	20.8	38.3	41.1	0.549601	32	0.555429	14.6	0.542563	0.482668	0.565924	11.5	12.8	0.728001	0.522696	0.709611	33.4	11.035	5.20841	0.653436	8.28864	-1.59776	0.842732
2755.04	48.9	3	0.8	K.MFTSTS[166.9984]PRNS[166.9984]SSLDSDHDAYYSK	YPL265W	DIP5	497770	22000000	564016	735479	23300000	30600000	549601	513161	555429	736869	542563	482668	565924	348139	607363	728001	522696	709611	0.49777	22	0.564016	0.735479	23.3	30.6	0.549601	0.513161	0.555429	0.736869	0.542563	0.482668	0.565924	0.348139	0.607363	0.728001	0.522696	0.709611	18.2118	0.539397	0.587367	0.653436	0.507142	-5.07738	0.811801
1744.7	36.7/39.49	2,3	0.92,0.73,0.84	R.DDS[166.9984]FAVPDGKDENTR	YPL265W	DIP5	246000000	299000000	281000000	184000000	212000000	189000000	114000000	155000000	250000000	161000000	142000000	121000000	114000000	128000000	109000000	141000000	127000000	118000000	246	299	281	184	212	189	114	155	250	161	142	121	114	128	109	141	127	118	195	173	141.333	128.667	117	-0.172702	0.357288
1767.68	28.94	2	0.98	R.NSSSLDS[166.9984]DHDAYYSK	YPL265W	DIP5	197000000	223000000	196000000	59000000	69200000	64100000	37300000	43000000	40900000	83100000	69700000	69500000	85200000	90800000	77200000	75300000	73600000	70300000	197	223	196	59	69.2	64.1	37.3	43	40.9	83.1	69.7	69.5	85.2	90.8	77.2	75.3	73.6	70.3	64.1	40.4	74.1	73.0667	84.4	-0.665969	0.994971
1847.65	30.03/35.75	2,3,4	0.98,0.93	R.NSS[166.9984]SLDS[166.9984]DHDAYYSK	YPL265W	DIP5	232000000	247000000	216000000	84500000	80900000	87100000	28500000	61100000	17800000	98800000	34800000	50400000	82900000	42400000	74500000	34200000	82100000	68400000	232	247	216	84.5	80.9	87.1	28.5	61.1	17.8	98.8	34.8	50.4	82.9	42.4	74.5	34.2	82.1	68.4	84.1667	35.8	61.3333	61.5667	66.6	-1.23329	0.937118
1108.43	20.29	2	0.85	R.ESS[166.9984]IST[181.0140]VAR	YMR126C	DLT1	27800000	38900000	28900000	20900000	27000000	20600000	549601	37500000	32700000	29200000	33000000	20700000	36500000	36700000	29600000	29000000	30900000	29800000	27.8	38.9	28.9	20.9	27	20.6	0.549601	37.5	32.7	29.2	33	20.7	36.5	36.7	29.6	29	30.9	29.8	22.8333	23.5832	27.6333	29.9	34.2667	0.046618	0.0452574
1887.86	68.53/70.05	2,3	0.54,0.84	K.FSDLPS[166.9984]S[166.9984]PIKAPNVEK	YHR164C	DNA2	264000000	178000000	159000000	147000000	165000000	125000000	190000000	84500000	246000000	264000000	75800000	42700000	301000000	151000000	47000000	140000000	176000000	50300000	264	178	159	147	165	125	190	84.5	246	264	75.8	42.7	301	151	47	140	176	50.3	145.667	173.5	127.5	122.1	166.333	0.252265	0.379892
2301.06	77.19/77.39	2,3	0.94	K.ETQDLLQS[166.9984]PQFQQAQTFGR	YER166W	DNF1	497770	144000000	149000000	71300000	178000000	154000000	549601	513161	46200000	736869	116000000	27100000	565924	348139	607363	65200000	522696	709611	0.49777	144	149	71.3	178	154	0.549601	0.513161	46.2	0.736869	116	27.1	0.565924	0.348139	0.607363	65.2	0.522696	0.709611	134.433	15.7543	47.9456	22.1441	0.507142	-3.09308	0.951413
1746.78	43.67/46.79	2,3	0.94,1.0	K.YSRPQVS[166.9984]FNDETPK	YER166W	DNF1	157000000	147000000	172000000	103000000	113000000	112000000	131000000	115000000	114000000	95100000	110000000	115000000	231000000	177000000	156000000	123000000	167000000	140000000	157	147	172	103	113	112	131	115	114	95.1	110	115	231	177	156	123	167	140	109.333	120	106.7	143.333	188	0.134301	0.813639
1714.76	49.63/57.27	2,3	0.97,0.96,0.99	R.DQLS[166.9984]PVTT[181.0140]TNNLPR	YDR093W	DNF2	14300000	74300000	107000000	63900000	46300000	32400000	87600000	94800000	87700000	63800000	16300000	482668	139000000	127000000	144000000	74600000	47200000	62900000	14.3	74.3	107	63.9	46.3	32.4	87.6	94.8	87.7	63.8	16.3	0.482668	139	127	144	74.6	47.2	62.9	47.5333	90.0333	26.8609	61.5667	136.667	0.92152	0.964084
1133.5	42.59/46.29	2,3	0.83	R.GSLDSIGS[166.9984]YR	YDR093W	DNF2	59500000	41300000	47700000	16700000	29300000	634946	45500000	21800000	555429	21100000	33500000	30900000	24200000	348139	14900000	48600000	16300000	31500000	59.5	41.3	47.7	16.7	29.3	0.634946	45.5	21.8	0.555429	21.1	33.5	30.9	24.2	0.348139	14.9	48.6	16.3	31.5	15.545	22.6185	28.5	32.1333	13.1494	0.541053	0.326099
1054.47	31.81/42.13	2,3	0.95,0.96	K.DIST[181.0140]PDLSK,K.DIS[166.9984]TPDLSK	YDR093W	DNF2	497770	70100000	94300000	55600000	54800000	634946	79400000	73800000	74100000	79300000	70900000	95300000	35900000	187000000	60700000	728001	6.24872e+06	24200000	0.49777	70.1	94.3	55.6	54.8	0.634946	79.4	73.8	74.1	79.3	70.9	95.3	35.9	187	60.7	0.728001	6.24872	24.2	37.0116	75.7667	81.8333	10.3922	94.5333	1.03358	0.834395
1634.77	61.9	2	0.98	R.DQLS[166.9984]PVTTTNNLPR	YDR093W	DNF2	497770	419669	564016	178000000	167000000	158000000	549601	513161	108000000	114000000	607000000	732000000	121000000	170000000	154000000	81700000	105000000	83300000	0.49777	0.419669	0.564016	178	167	158	0.549601	0.513161	108	114	607	732	121	170	154	81.7	105	83.3	167.667	36.3543	484.333	90	148.333	-2.2054	0.936437
1372.58	57.72/61.9	2	0.88	R.S[166.9984]IAGDGNIEDFR	YLL001W	DNM1	37100000	49100000	43500000	8.3835e+06	11000000	634946	23800000	513161	555429	736869	542563	482668	565924	348139	607363	728001	522696	709611	37.1	49.1	43.5	8.3835	11	0.634946	23.8	0.513161	0.555429	0.736869	0.542563	0.482668	0.565924	0.348139	0.607363	0.728001	0.522696	0.709611	6.67281	8.28953	0.587367	0.653436	0.507142	0.312995	0.139444
2382.05	46.32	2	1	K.NTNGISLDQPNDNASSSAVS[166.9984]PSK	YKL213C	DOA1	108000000	118000000	155000000	159000000	141000000	112000000	133000000	194000000	185000000	209000000	102000000	100000000	565924	348139	607363	261000000	203000000	233000000	108	118	155	159	141	112	133	194	185	209	102	100	0.565924	0.348139	0.607363	261	203	233	137.333	170.667	137	232.333	0.507142	0.313499	0.765342
1346.59	17.47/18.19	2	0.82	K.LFSNYT[181.0140]SPNPK	YDR069C	DOA4	497770	7.22325e+06	564016	12600000	9.81051e+06	5.26483e+06	3.47094e+06	3.35454e+06	2.76999e+06	30300000	8.12996e+06	15300000	17800000	12700000	11100000	21700000	17600000	19000000	0.49777	7.22325	0.564016	12.6	9.81051	5.26483	3.47094	3.35454	2.76999	30.3	8.12996	15.3	17.8	12.7	11.1	21.7	17.6	19	9.22511	3.19849	17.91	19.4333	13.8667	-1.52818	0.895323
2282.87	28.83/35.13	2,3	0.97,0.91,0.99	K.MEAEENPS[166.9984]ETETNDSHLDR	YDR141C	DOP1	205000000	178000000	174000000	162000000	188000000	134000000	309000000	316000000	304000000	192000000	111000000	124000000	581000000	268000000	303000000	155000000	132000000	205000000	205	178	174	162	188	134	309	316	304	192	111	124	581	268	303	155	132	205	161.333	309.667	142.333	164	384	0.940672	0.991644
1994.89	56.61/60.83	2,3,4	0.98,0.99	R.S[166.9984]NSHSFTNSLNQDPIVR,R.SNSHS[166.9984]FTNSLNQDPIVR,R.SNSHSFTNS[166.9984]LNQDPIVR	YER088C	DOT6	1740000000	1490000000	1540000000	1090000000	1120000000	1090000000	548000000	448000000	438000000	1410000000	1000000000	1010000000	344000000	336000000	338000000	1160000000	1150000000	1040000000	1740	1490	1540	1090	1120	1090	548	448	438	1410	1000	1010	344	336	338	1160	1150	1040	1100	478	1140	1116.67	339.333	-1.20242	0.998279
2170.92	53.84/62.51	2,3	0.82,0.94,0.99	R.LNALSSDADMLS[166.9984]PTHS[166.9984]PQK,R.LNALSSDADMLSPT[181.0140]HS[166.9984]PQK	YER088C	DOT6	1490000000	1580000000	1360000000	1060000000	1050000000	1080000000	636000000	653000000	722000000	1510000000	1050000000	1090000000	534000000	449000000	483000000	1570000000	1210000000	1280000000	1490	1580	1360	1060	1050	1080	636	653	722	1510	1050	1090	534	449	483	1570	1210	1280	1063.33	670.333	1216.67	1353.33	488.667	-0.665643	0.997913
1994.91	41.88	3	0.97	R.SNS[166.9984]HSFTNSLNQDPIVR	YER088C	DOT6	8.64547e+06	8.27691e+06	13800000	735479	7.58913e+06	634946	5.59663e+06	513161	13100000	736869	542563	482668	565924	348139	607363	728001	522696	709611	8.64547	8.27691	13.8	0.735479	7.58913	0.634946	5.59663	0.513161	13.1	0.736869	0.542563	0.482668	0.565924	0.348139	0.607363	0.728001	0.522696	0.709611	2.98652	6.40326	0.587367	0.653436	0.507142	1.10034	0.519106
2299.89	44.3/44.91	2,3	0.98,0.99,0.96	K.SALDVGEHS[166.9984]DS[166.9984]SDIEVDHTK,K.SALDVGEHSDS[166.9984]S[166.9984]DIEVDHTK,K.SALDVGEHS[166.9984]DSS[166.9984]DIEVDHTK	YBR278W	DPB3	2760000000	2840000000	2630000000	1680000000	1830000000	1630000000	1490000000	1400000000	1540000000	1640000000	1160000000	1190000000	1520000000	2040000000	1720000000	1340000000	1360000000	1210000000	2760	2840	2630	1680	1830	1630	1490	1400	1540	1640	1160	1190	1520	2040	1720	1340	1360	1210	1713.33	1476.67	1330	1303.33	1760	-0.214462	0.962511
2379.88	47.18/47.29	2,3	0.97	K.SALDVGEHS[166.9984]DS[166.9984]S[166.9984]DIEVDHTK	YBR278W	DPB3	517000000	488000000	475000000	393000000	377000000	390000000	403000000	472000000	378000000	388000000	65200000	11300000	544000000	352000000	369000000	297000000	239000000	265000000	517	488	475	393	377	390	403	472	378	388	65.2	11.3	544	352	369	297	239	265	386.667	417.667	154.833	267	421.667	0.111262	0.614804
1143.47	11.43/21.96	2	0.98,0.96	K.TES[166.9984]QDVETR	YDR121W	DPB4	497770	419669	9.29651e+06	735479	517465	634946	549601	513161	6.16612e+06	3.01173e+06	160000000	794000000	565924	348139	607363	728001	522696	709611	0.49777	0.419669	9.29651	0.735479	0.517465	0.634946	0.549601	0.513161	6.16612	3.01173	160	794	0.565924	0.348139	0.607363	0.728001	0.522696	0.709611	0.629297	2.40963	319.004	0.653436	0.507142	1.937	0.556726
1345.62	44.89	2	1	K.AYLAQS[166.9984]PQFNK	YLL018C	DPS1	7.45604e+06	419669	564016	114000000	517465	84800000	549601	513161	555429	126000000	78800000	99100000	131000000	46900000	607363	86700000	106000000	129000000	7.45604	0.419669	0.564016	114	0.517465	84.8	0.549601	0.513161	0.555429	126	78.8	99.1	131	46.9	0.607363	86.7	106	129	66.4392	0.539397	101.3	107.233	59.5025	-6.94454	0.807646
2053.88	34.93/34.98	2,3	0.94	K.EQEENEINDIRS[166.9984]QQDK	YKR071C	DRE2	88800000	73500000	63100000	173000000	124000000	103000000	87600000	159000000	98600000	341000000	267000000	112000000	117000000	83400000	160000000	277000000	313000000	299000000	88.8	73.5	63.1	173	124	103	87.6	159	98.6	341	267	112	117	83.4	160	277	313	299	133.333	115.067	240	296.333	120.133	-0.212568	0.41983
2281.89	65.16/68.35	2	1	R.VVDDLIEDS[166.9984]DDDDFSSDSSK	YKR071C	DRE2	820000000	787000000	971000000	765000000	776000000	887000000	945000000	1090000000	877000000	693000000	753000000	834000000	511000000	441000000	487000000	1020000000	995000000	535000000	820	787	971	765	776	887	945	1090	877	693	753	834	511	441	487	1020	995	535	809.333	970.667	760	850	479.667	0.262242	0.892123
1959.73	19.24/19.28	2,3	1	K.GGKDDEIDEEDDS[166.9984]EEAK	YLL008W	DRS1	20900000	40000000	22000000	8.17452e+06	17200000	15100000	32000000	28100000	50300000	736869	21300000	25100000	28000000	38700000	38200000	19900000	522696	6.4772e+06	20.9	40	22	8.17452	17.2	15.1	32	28.1	50.3	0.736869	21.3	25.1	28	38.7	38.2	19.9	0.522696	6.4772	13.4915	36.8	15.7123	8.96663	34.9667	1.44765	0.939012
1505.65	58.47	2	1	R.FDSDAYQPQS[166.9984]LR	YAL026C	DRS2	497770	419669	564016	735479	5.53509e+06	634946	549601	513161	555429	736869	542563	482668	565924	348139	607363	728001	522696	709611	0.49777	0.419669	0.564016	0.735479	5.53509	0.634946	0.549601	0.513161	0.555429	0.736869	0.542563	0.482668	0.565924	0.348139	0.607363	0.728001	0.522696	0.709611	2.30184	0.539397	0.587367	0.653436	0.507142	-2.09337	0.610473
1291.53	38.86	2	0.99	R.TFS[166.9984]DFHTTEK	YBR007C	DSF2	108000000	101000000	106000000	99200000	102000000	99500000	69900000	65700000	72600000	91400000	77300000	61400000	28200000	30000000	607363	80000000	82400000	70100000	108	101	106	99.2	102	99.5	69.9	65.7	72.6	91.4	77.3	61.4	28.2	30	0.607363	80	82.4	70.1	100.233	69.4	76.7	77.5	19.6025	-0.530355	0.99879
1268.54	24.05/31.21	2	0.94,0.97	K.DLESEGSS[166.9984]PIR	YBR007C	DSF2	136000000	162000000	157000000	171000000	193000000	167000000	118000000	126000000	125000000	143000000	186000000	140000000	89000000	99100000	93800000	226000000	239000000	220000000	136	162	157	171	193	167	118	126	125	143	186	140	89	99.1	93.8	226	239	220	177	123	156.333	228.333	93.9667	-0.525091	0.984959
1348.52	48.07	2	0.94	K.DLES[166.9984]EGSS[166.9984]PIR	YBR007C	DSF2	497770	419669	564016	7.08149e+06	517465	634946	7.15499e+06	513161	13200000	14700000	9.03677e+06	482668	19800000	348139	13900000	728001	522696	709611	0.49777	0.419669	0.564016	7.08149	0.517465	0.634946	7.15499	0.513161	13.2	14.7	9.03677	0.482668	19.8	0.348139	13.9	0.728001	0.522696	0.709611	2.74463	6.95605	8.07315	0.653436	11.3494	1.34166	0.609585
1266.59	58.93	2	0.97	K.QSVSNLS[166.9984]PDLK	YIR010W	DSN1	497770	419669	564016	735479	517465	634946	549601	513161	555429	736869	8.78441e+06	482668	565924	348139	607363	728001	522696	709611	0.49777	0.419669	0.564016	0.735479	0.517465	0.634946	0.549601	0.513161	0.555429	0.736869	8.78441	0.482668	0.565924	0.348139	0.607363	0.728001	0.522696	0.709611	0.629297	0.539397	3.33465	0.653436	0.507142	-0.222393	0.712062
1266.6	43.67/45.98	2	0.98	K.QSVSNLS[166.9984]PDLK	YIR010W	DSN1	497770	419669	564016	735479	19200000	158000000	14900000	109000000	121000000	96600000	81200000	64400000	91200000	71500000	76300000	126000000	114000000	91400000	0.49777	0.419669	0.564016	0.735479	19.2	158	14.9	109	121	96.6	81.2	64.4	91.2	71.5	76.3	126	114	91.4	59.3118	81.6333	80.7333	0.653436	79.6667	0.460839	0.269189
1387.54	22.1/23.14	2	0.76,0.78	R.EHS[166.9984]GDVTDSSFK	YDL101C	DUN1	103000000	116000000	101000000	11100000	18800000	13900000	17100000	22800000	21600000	123000000	154000000	114000000	240000000	290000000	234000000	301000000	285000000	297000000	103	116	101	11.1	18.8	13.9	17.1	22.8	21.6	123	154	114	240	290	234	301	285	297	14.6	20.5	130.333	294.333	254.667	0.489656	0.889055
997.436	3.96	2	0.83	K.RQDT[181.0140]SPSK	YLR401C	DUS3	20900000	30100000	27000000	18100000	28100000	22700000	2.20708e+06	513161	15700000	10300000	5.21376e+06	5.38079e+06	19200000	24200000	17400000	39400000	31400000	709611	20.9	30.1	27	18.1	28.1	22.7	2.20708	0.513161	15.7	10.3	5.21376	5.38079	19.2	24.2	17.4	39.4	31.4	0.709611	22.9667	6.14008	6.96485	23.8365	20.2667	-1.90321	0.948561
826.373	7.08/17.82	2	0.99	R.SAS[166.9984]VVER	YLR405W	DUS4	2.83324e+06	7.02218e+06	6.12816e+06	7.34315e+06	2.76286e+06	634946	25200000	19700000	3.46321e+06	38400000	138000000	45500000	45100000	41100000	90200000	2.9889e+06	2.16537e+06	5.04709e+06	2.83324	7.02218	6.12816	7.34315	2.76286	0.634946	25.2	19.7	3.46321	38.4	138	45.5	45.1	41.1	90.2	2.9889	2.16537	5.04709	3.58032	16.1211	73.9667	3.40045	58.8	2.17079	0.81267
1077.5	11.62/14.49	2	0.99	R.AQS[166.9984]PIPSNGK	YDR359C	EAF1	31500000	32500000	30500000	22700000	19100000	16400000	56900000	61200000	66200000	44700000	542563	482668	39800000	49800000	50500000	41900000	29900000	29700000	31.5	32.5	30.5	22.7	19.1	16.4	56.9	61.2	66.2	44.7	0.542563	0.482668	39.8	49.8	50.5	41.9	29.9	29.7	19.4	61.4333	15.2417	33.8333	46.7	1.66297	0.999571
1960.88	37.45/37.49	2,3	0.94,0.97	K.MYTSIPNDKPGGS[166.9984]SQATK,K.MYTSIPNDKPGGSS[166.9984]QATK	YPR023C	EAF3	41900000	18400000	14800000	735479	517465	634946	549601	513161	555429	57100000	542563	482668	225000000	132000000	147000000	198000000	167000000	182000000	41.9	18.4	14.8	0.735479	0.517465	0.634946	0.549601	0.513161	0.555429	57.1	0.542563	0.482668	225	132	147	198	167	182	0.629297	0.539397	19.3751	182.333	168	-0.222393	0.712062
2195.97	75.08	3	0.75	R.SSS[166.9984]LS[166.9984]PNMLHHIAGYPTPK	YPR023C	EAF3	45100000	43700000	51600000	15500000	517465	634946	21900000	17000000	555429	28000000	20300000	27400000	65300000	69800000	75600000	25500000	36800000	16200000	45.1	43.7	51.6	15.5	0.517465	0.634946	21.9	17	0.555429	28	20.3	27.4	65.3	69.8	75.6	25.5	36.8	16.2	5.5508	13.1518	25.2333	26.1667	70.2333	1.24449	0.59304
1399.61	22.29/24.29	2	0.81	R.KS[166.9984]PNSNEEYPR	YNL136W	EAF7	18100000	37900000	21200000	735479	517465	634946	7.83849e+06	513161	4.44278e+06	19200000	542563	482668	8.14076e+06	5.89119e+06	607363	25400000	13900000	7.5811e+06	18.1	37.9	21.2	0.735479	0.517465	0.634946	7.83849	0.513161	4.44278	19.2	0.542563	0.482668	8.14076	5.89119	0.607363	25.4	13.9	7.5811	0.629297	4.26481	6.74174	15.627	4.87977	2.76067	0.772091
949.453	5.7	2	0.98	R.KNS[166.9984]PPATR	YNL136W	EAF7	38000000	39500000	48000000	31500000	37900000	40100000	52700000	38600000	48000000	39700000	27500000	43100000	42200000	38000000	50000000	45900000	61700000	19900000	38	39.5	48	31.5	37.9	40.1	52.7	38.6	48	39.7	27.5	43.1	42.2	38	50	45.9	61.7	19.9	36.5	46.4333	36.7667	42.5	43.4	0.347264	0.874781
1225.45	7.76	2	1	R.EHMS[166.9984]EEEQK	YNL136W	EAF7	27900000	27500000	25100000	18800000	26100000	28100000	31800000	29800000	35800000	16300000	6.93708e+06	22100000	26800000	33500000	28200000	27500000	30000000	37900000	27.9	27.5	25.1	18.8	26.1	28.1	31.8	29.8	35.8	16.3	6.93708	22.1	26.8	33.5	28.2	27.5	30	37.9	24.3333	32.4667	15.1124	31.8	29.5	0.416025	0.916595
1692.62	4.9	2	0.97	R.HSSSTGNTS[166.9984]NETS[166.9984]PK	YNL136W	EAF7	497770	419669	564016	23400000	36100000	31700000	549601	513161	35400000	11500000	27300000	38400000	565924	29100000	15400000	34900000	38500000	9.80699e+06	0.49777	0.419669	0.564016	23.4	36.1	31.7	0.549601	0.513161	35.4	11.5	27.3	38.4	0.565924	29.1	15.4	34.9	38.5	9.80699	30.4	12.1543	25.7333	27.7357	15.022	-1.32261	0.747052
2127.95	47.17	2	0.8	R.SST[181.0140]PNAESQLLSASDKDNGK	YKL204W	EAP1	102000000	97000000	115000000	128000000	119000000	46900000	412000000	557000000	485000000	114000000	100000000	126000000	760000000	644000000	620000000	83400000	143000000	114000000	102	97	115	128	119	46.9	412	557	485	114	100	126	760	644	620	83.4	143	114	97.9667	484.667	113.333	113.467	674.667	2.30663	0.997055
3759.7	65.1	3	0.93	K.SATSLPSLDNNNQVPS[166.9984]SNVSVVNNDGNSTPHQSGSR	YKL204W	EAP1	849000000	862000000	797000000	766000000	788000000	871000000	1690000000	2340000000	2060000000	974000000	694000000	679000000	2300000000	2090000000	1910000000	1270000000	1000000000	985000000	849	862	797	766	788	871	1690	2340	2060	974	694	679	2300	2090	1910	1270	1000	985	808.333	2030	782.333	1085	2100	1.32846	0.979535
2127.97	65.41/65.86	2,3	0.93	R.SST[181.0140]PNAESQLLSASDKDNGK	YKL204W	EAP1	497770	419669	564016	735479	517465	634946	8.5647e+06	513161	555429	736869	14400000	482668	565924	348139	607363	728001	522696	709611	0.49777	0.419669	0.564016	0.735479	0.517465	0.634946	8.5647	0.513161	0.555429	0.736869	14.4	0.482668	0.565924	0.348139	0.607363	0.728001	0.522696	0.709611	0.629297	3.2111	5.20651	113.467	0.507142	2.35125	0.563432
3839.39	57.55/64.35	3,4	1.0,0.99	K.HMS[166.9984]GDEDES[166.9984]GDDREEEEEEEEEEEGRLDLEK	YKL172W	EBP2	3680000000	2890000000	3400000000	1710000000	1550000000	1600000000	2500000000	2300000000	3530000000	2700000000	1160000000	1090000000	5050000000	4350000000	4030000000	2000000000	1330000000	1360000000	3680	2890	3400	1710	1550	1600	2500	2300	3530	2700	1160	1090	5050	4350	4030	2000	1330	1360	1620	2776.67	1650	1563.33	4476.67	0.77736	0.908627
1212.56	31.36	2	0.97	R.SSNT[181.0140]DAQLLGK	YBL101C	ECM21	497770	18200000	8.89988e+06	12200000	25800000	634946	148000000	165000000	160000000	736869	212000000	193000000	150000000	222000000	202000000	179000000	3.31838e+06	4.31374e+06	0.49777	18.2	8.89988	12.2	25.8	0.634946	148	165	160	0.736869	212	193	150	222	202	179	3.31838	4.31374	12.8783	157.667	135.246	62.2107	191.333	3.61386	0.999824
1725.74	16.69/30.64	2,3	0.98,0.97,1.0,0.77	K.NSS[166.9984]HSLSETDLNQSK,K.NSSHSLS[166.9984]ETDLNQSK,K.NSSHS[166.9984]LSETDLNQSK	YBL101C	ECM21	179000000	261000000	236000000	96000000	106000000	108000000	335000000	427000000	421000000	147000000	122000000	199000000	491000000	385000000	483000000	266000000	296000000	232000000	179	261	236	96	106	108	335	427	421	147	122	199	491	385	483	266	296	232	103.333	394.333	156	264.667	453	1.93211	0.990581
1849.74	17.79/17.84	2,3	0.97	R.ENNS[166.9984]GDHPGSGSELNTR	YBL101C	ECM21	49600000	98200000	74900000	65500000	33600000	32400000	138000000	122000000	111000000	76800000	13900000	57900000	107000000	83600000	133000000	83700000	74500000	68900000	49.6	98.2	74.9	65.5	33.6	32.4	138	122	111	76.8	13.9	57.9	107	83.6	133	83.7	74.5	68.9	43.8333	123.667	49.5333	75.7	107.867	1.49636	0.994696
1423.67	22.81/28.26	2,3	0.98,0.76,1.0	R.TSGRLS[166.9984]VDQEPR	YBL101C	ECM21	182000000	192000000	183000000	123000000	138000000	104000000	307000000	307000000	278000000	109000000	34400000	44500000	303000000	22600000	607363	217000000	160000000	176000000	182	192	183	123	138	104	307	307	278	109	34.4	44.5	303	22.6	0.607363	217	160	176	121.667	297.333	62.6333	184.333	108.736	1.28915	0.999781
2158.91	51.62/61.53	2,3	1.0,0.99	R.TTS[166.9984]VSGPSGYSDDAGVPNVNR	YBL101C	ECM21	484000000	521000000	356000000	361000000	274000000	634946	356000000	811000000	558000000	416000000	247000000	258000000	1140000000	800000000	906000000	487000000	329000000	371000000	484	521	356	361	274	0.634946	356	811	558	416	247	258	1140	800	906	487	329	371	211.878	575	307	395.667	948.667	1.44033	0.897102
1985.82	22.33/38.6	2,3	0.95,0.97,0.99	R.S[166.9984]HNSS[166.9984]PTNGLSQANGTVR,R.S[166.9984]HNSSPT[181.0140]NGLSQANGTVR	YBL101C	ECM21	336000000	311000000	306000000	331000000	403000000	218000000	726000000	364000000	865000000	367000000	203000000	218000000	978000000	722000000	867000000	301000000	193000000	310000000	336	311	306	331	403	218	726	364	865	367	203	218	978	722	867	301	193	310	317.333	651.667	262.667	268	855.667	1.03814	0.856737
1985.8	48.55/51.59	2,3	0.99	R.S[166.9984]HNSS[166.9984]PTNGLSQANGTVR	YBL101C	ECM21	497770	41000000	564016	735479	517465	634946	28200000	513161	95900000	62800000	17000000	26900000	565924	104000000	45200000	16600000	83700000	709611	0.49777	41	0.564016	0.735479	0.517465	0.634946	28.2	0.513161	95.9	62.8	17	26.9	0.565924	104	45.2	16.6	83.7	0.709611	0.629297	41.5377	35.5667	33.6699	49.922	6.04454	0.714413
1293.63	21.95/22.73	2	0.94	K.GQPFQPS[166.9984]PTKK	YBL101C	ECM21	123000000	140000000	108000000	25300000	48900000	69900000	79700000	98900000	87700000	40800000	175000000	103000000	41900000	62900000	46100000	137000000	126000000	68300000	123	140	108	25.3	48.9	69.9	79.7	98.9	87.7	40.8	175	103	41.9	62.9	46.1	137	126	68.3	48.0333	88.7667	106.267	110.433	50.3	0.885982	0.929853
841.347	6.2/6.42	2	0.98,0.99	R.ATS[166.9984]VNDR	YBL101C	ECM21	288000000	312000000	627000000	271000000	231000000	206000000	397000000	398000000	351000000	256000000	184000000	153000000	304000000	308000000	318000000	317000000	309000000	60900000	288	312	627	271	231	206	397	398	351	256	184	153	304	308	318	317	309	60.9	236	382	197.667	228.967	310	0.694786	0.995531
1242.56	36.99	2	0.97	K.LLST[181.0140]PS[166.9984]PVNR	YBL101C	ECM21	261000000	242000000	257000000	127000000	193000000	149000000	549601	513161	242000000	118000000	126000000	103000000	141000000	119000000	129000000	108000000	108000000	94800000	261	242	257	127	193	149	0.549601	0.513161	242	118	126	103	141	119	129	108	108	94.8	156.333	81.0209	115.667	103.6	129.667	-0.948259	0.549663
1162.59	35.47/39.66	2	0.82,0.88,0.93	K.LLST[181.0140]PSPVNR,K.LLSTPS[166.9984]PVNR	YBL101C	ECM21	98000000	419669	564016	23100000	32900000	15800000	187000000	198000000	44600000	11400000	47800000	27700000	565924	63100000	92100000	13000000	15900000	10900000	98	0.419669	0.564016	23.1	32.9	15.8	187	198	44.6	11.4	47.8	27.7	0.565924	63.1	92.1	13	15.9	10.9	23.9333	143.2	28.9667	13.2667	51.922	2.58094	0.864219
1242.57	50.37/53.1	2	0.95	K.LLST[181.0140]PS[166.9984]PVNR	YBL101C	ECM21	497770	34600000	33600000	735479	12700000	634946	549601	34000000	29400000	736869	40500000	21800000	10200000	348139	607363	7.68425e+06	522696	14800000	0.49777	34.6	33.6	0.735479	12.7	0.634946	0.549601	34	29.4	0.736869	40.5	21.8	10.2	0.348139	0.607363	7.68425	0.522696	14.8	4.69014	21.3165	21.0123	103.6	3.7185	2.18427	0.751111
1905.86	24.41/41.56	2,3	0.94,0.86,0.99,0.84	R.SHNSS[166.9984]PTNGLSQANGTVR,R.SHNS[166.9984]SPTNGLSQANGTVR,R.SHNSSPT[181.0140]NGLSQANGTVR	YBL101C	ECM21	45100000	27800000	48500000	41700000	20800000	89600000	14000000	10500000	12400000	55300000	25800000	73100000	49500000	166000000	153000000	111000000	118000000	218000000	45.1	27.8	48.5	41.7	20.8	89.6	14	10.5	12.4	55.3	25.8	73.1	49.5	166	153	111	118	218	50.7	12.3	51.4	149	122.833	-2.04333	0.800274
1080.53	30.14/32.73	2	0.95,0.93	R.TALGNS[166.9984]PTLK	YLR228C	ECM22	67700000	78100000	73300000	93500000	118000000	103000000	65800000	89300000	45600000	93600000	155000000	168000000	64200000	46800000	53700000	91700000	116000000	80400000	67.7	78.1	73.3	93.5	118	103	65.8	89.3	45.6	93.6	155	168	64.2	46.8	53.7	91.7	116	80.4	104.833	66.9	138.867	96.0333	54.9	-0.648019	0.924804
1774.92	63.46/69.91	2,3	0.88,0.93	R.NVS[166.9984]SPSFNAKPPLPIK	YJL201W	ECM25	476000000	429000000	288000000	147000000	155000000	97800000	283000000	278000000	148000000	203000000	174000000	159000000	66700000	66800000	50200000	205000000	194000000	99500000	476	429	288	147	155	97.8	283	278	148	203	174	159	66.7	66.8	50.2	205	194	99.5	133.267	236.333	178.667	166.167	61.2333	0.826507	0.868381
1153.39	3.8/5.01	2	0.96	R.S[166.9984]RS[166.9984]PS[166.9984]PQR	YJL201W	ECM25	14600000	17600000	16600000	7.89615e+06	13000000	8.15217e+06	549601	7.36283e+06	10700000	4.12732e+06	542563	482668	13600000	18100000	12700000	16000000	13100000	709611	14.6	17.6	16.6	7.89615	13	8.15217	0.549601	7.36283	10.7	4.12732	0.542563	0.482668	13.6	18.1	12.7	16	13.1	0.709611	9.68277	6.20414	1.71752	9.93654	14.8	-0.642188	0.61914
1321.61	22.53	2	0.92	R.IIT[181.0140]SDATVS[166.9984]KK	YOR092W	ECM3	114000000	111000000	101000000	47500000	76300000	63000000	80300000	87700000	85600000	73500000	82700000	71300000	565924	87400000	63500000	49000000	79500000	60700000	114	111	101	47.5	76.3	63	80.3	87.7	85.6	73.5	82.7	71.3	0.565924	87.4	63.5	49	79.5	60.7	62.2667	84.5333	75.8333	63.0667	50.4886	0.44106	0.892496
1162.5	24.41	2	0.94	R.RNS[166.9984]ITGS[166.9984]LR	YOR092W	ECM3	497770	179000000	295000000	99600000	380000000	389000000	549601	123000000	369000000	736869	530000000	558000000	565924	351000000	607363	240000000	1.75191e+06	709611	0.49777	179	295	99.6	380	389	0.549601	123	369	0.736869	530	558	0.565924	351	0.607363	240	1.75191	0.709611	289.533	164.183	362.912	80.8205	117.391	-0.818423	0.565792
1309.51	36.7	2	0.96	R.EYS[166.9984]NVDQYGR	YOR092W	ECM3	235000000	229000000	205000000	735479	136000000	138000000	39500000	109000000	59800000	181000000	542563	130000000	190000000	176000000	183000000	114000000	167000000	152000000	235	229	205	0.735479	136	138	39.5	109	59.8	181	0.542563	130	190	176	183	114	167	152	91.5785	69.4333	103.848	144.333	183	-0.39938	0.310731
1821.79	63.73	2	0.87	R.TISAGSGVS[166.9984]T[181.0140]PTMALNR	YLR436C	ECM30	25600000	53500000	564016	51600000	5.77177e+06	36300000	110000000	119000000	102000000	736869	542563	482668	186000000	125000000	136000000	728001	36300000	37700000	25.6	53.5	0.564016	51.6	5.77177	36.3	110	119	102	0.736869	0.542563	0.482668	186	125	136	0.728001	36.3	37.7	31.2239	110.333	0.587367	24.9093	149	1.82115	0.981771
1821.78	84.87	2	0.91	R.TIS[166.9984]AGS[166.9984]GVSTPTMALNR	YLR436C	ECM30	497770	419669	564016	735479	517465	634946	549601	513161	33900000	736869	41600000	482668	565924	348139	607363	728001	522696	709611	0.49777	0.419669	0.564016	0.735479	0.517465	0.634946	0.549601	0.513161	33.9	0.736869	41.6	0.482668	0.565924	0.348139	0.607363	0.728001	0.522696	0.709611	0.629297	11.6543	14.2732	0.653436	0.507142	4.21097	0.573946
1121.43	19.09/22.75	2	0.97	R.GQS[166.9984]SVS[166.9984]LER	YLR436C	ECM30	21600000	23900000	17400000	735479	7.68642e+06	10500000	27000000	190000000	28000000	13400000	5.13414e+06	482668	22500000	25900000	607363	15300000	9.42394e+06	9.57939e+06	21.6	23.9	17.4	0.735479	7.68642	10.5	27	190	28	13.4	5.13414	0.482668	22.5	25.9	0.607363	15.3	9.42394	9.57939	6.3073	81.6667	6.33894	11.4344	16.3358	3.69465	0.701433
2180.88	17.3	3	0.78	K.AEVY[243.0297]ES[166.9984]EVNNVFEHLDK	YKR076W	ECM4	2980000000	4150000000	3940000000	3200000000	3800000000	2800000000	4720000000	3320000000	4320000000	3940000000	1890000000	2810000000	2790000000	2760000000	3550000000	4780000000	3420000000	2910000000	2980	4150	3940	3200	3800	2800	4720	3320	4320	3940	1890	2810	2790	2760	3550	4780	3420	2910	3266.67	4120	2880	3703.33	3033.33	0.334825	0.823459
1770.78	13.64/26.15	2,3	0.98,0.81,0.99	K.KHS[166.9984]PPS[166.9984]SPSSTTTLGK,K.KHS[166.9984]PPSSPS[166.9984]STTTLGK	YGL222C	EDC1	535000000	620000000	615000000	285000000	359000000	356000000	377000000	442000000	364000000	402000000	521000000	337000000	92600000	207000000	191000000	398000000	326000000	327000000	535	620	615	285	359	356	377	442	364	402	521	337	92.6	207	191	398	326	327	333.333	394.333	420	350.333	163.533	0.24245	0.851311
1770.76	28.35/34.49	2,3	0.95,0.8	K.KHS[166.9984]PPS[166.9984]SPSSTTTLGK,K.KHS[166.9984]PPSSPSST[181.0140]TTLGK	YGL222C	EDC1	497770	419669	14500000	18400000	517465	634946	21600000	513161	555429	7.11786e+06	7.25253e+06	482668	565924	11600000	607363	9.0234e+06	2.61611e+06	15800000	0.49777	0.419669	14.5	18.4	0.517465	0.634946	21.6	0.513161	0.555429	7.11786	7.25253	0.482668	0.565924	11.6	0.607363	9.0234	2.61611	15.8	6.51747	7.5562	4.95102	9.1465	4.25776	0.213348	0.0843294
1211.59	47.14	2	0.99	K.LGQMIISQS[166.9984]R	YEL015W	EDC3	156000000	153000000	204000000	235000000	205000000	217000000	260000000	162000000	233000000	289000000	194000000	254000000	375000000	334000000	354000000	283000000	265000000	206000000	156	153	204	235	205	217	260	162	233	289	194	254	375	334	354	283	265	206	219	218.333	245.667	251.333	354.333	-0.00439846	0.0157243
1168.53	17.77/25.19	2	0.98,0.9,0.96	R.SNS[166.9984]TSLPAANK	YEL015W	EDC3	701000000	805000000	586000000	467000000	769000000	665000000	672000000	881000000	684000000	571000000	541000000	485000000	776000000	726000000	718000000	528000000	545000000	487000000	701	805	586	467	769	665	672	881	684	571	541	485	776	726	718	528	545	487	633.667	745.667	532.333	520	740	0.234807	0.624345
1670.81	55.81/60.61	2	0.98,0.99	R.TTPLS[166.9984]ANSTGVSSLTR,R.TTPLSANST[181.0140]GVSSLTR	YBL047C	EDE1	846000000	790000000	705000000	614000000	630000000	720000000	171000000	150000000	219000000	734000000	466000000	650000000	101000000	136000000	178000000	843000000	807000000	739000000	846	790	705	614	630	720	171	150	219	734	466	650	101	136	178	843	807	739	654.667	180	616.667	796.333	138.333	-1.86276	0.999309
1750.77	64.77/83.35	2	0.97,0.99	R.TTPLS[166.9984]ANST[181.0140]GVSSLTR	YBL047C	EDE1	1120000000	1030000000	1040000000	784000000	913000000	745000000	28500000	427000000	265000000	1010000000	843000000	811000000	473000000	423000000	420000000	863000000	832000000	739000000	1120	1030	1040	784	913	745	28.5	427	265	1010	843	811	473	423	420	863	832	739	814	240.167	888	811.333	438.667	-1.76099	0.975812
1904.82	53.65	2	0.96	R.SQS[166.9984]LTS[166.9984]SVANNAPQSVR	YBL047C	EDE1	93300000	419669	11600000	64600000	44800000	52600000	70200000	45200000	38400000	64800000	39400000	18100000	35100000	348139	607363	728001	522696	709611	93.3	0.419669	11.6	64.6	44.8	52.6	70.2	45.2	38.4	64.8	39.4	18.1	35.1	0.348139	0.607363	0.728001	0.522696	0.709611	54	51.2667	40.7667	0.653436	12.0185	-0.0749383	0.177425
2786.31	79.5	3	0.84	K.FTPT[181.0140]SNFGQSIIKEEPEEQEQLR	YBL047C	EDE1	497770	419669	564016	735479	29500000	634946	666000000	703000000	589000000	37600000	542563	482668	432000000	482000000	420000000	18200000	20200000	31900000	0.49777	0.419669	0.564016	0.735479	29.5	0.634946	666	703	589	37.6	0.542563	0.482668	432	482	420	18.2	20.2	31.9	10.2901	652.667	12.8751	23.4333	444.667	5.98701	0.998568
1047.41	32.92/33.49	2	1.0,0.99	R.TES[166.9984]DVFDR	YBL047C	EDE1	68800000	71100000	69900000	23700000	25200000	18100000	71000000	86000000	79800000	19400000	11300000	9.83746e+06	54300000	51900000	50100000	31600000	29100000	29000000	68.8	71.1	69.9	23.7	25.2	18.1	71	86	79.8	19.4	11.3	9.83746	54.3	51.9	50.1	31.6	29.1	29	22.3333	78.9333	13.5125	29.9	52.1	1.82144	0.998482
2741.12	44.84/45.57	2,3	0.89	R.ANSNEDGES[166.9984]VSS[166.9984]IQES[166.9984]PKISAQPK	YBL047C	EDE1	362000000	345000000	366000000	222000000	252000000	182000000	440000000	438000000	443000000	297000000	542563	482668	681000000	559000000	643000000	213000000	203000000	205000000	362	345	366	222	252	182	440	438	443	297	0.542563	0.482668	681	559	643	213	203	205	218.667	440.333	99.3417	207	627.667	1.00986	0.991987
2897.21	38.02/45.06	3,4	0.77	K.RANSNEDGES[166.9984]VS[166.9984]SIQES[166.9984]PKISAQPK	YBL047C	EDE1	326000000	337000000	326000000	194000000	204000000	135000000	345000000	431000000	412000000	255000000	138000000	106000000	489000000	481000000	460000000	205000000	151000000	165000000	326	337	326	194	204	135	345	431	412	255	138	106	489	481	460	205	151	165	177.667	396	166.333	173.667	476.667	1.15633	0.996655
2677.33	77.13/77.8	3	0.79	K.TLQTPYNAQPTS[166.9984]SLEIHTEQVIK	YBL047C	EDE1	497770	419669	564016	735479	517465	634946	88300000	73400000	109000000	12300000	542563	482668	131000000	46600000	134000000	16400000	522696	47000000	0.49777	0.419669	0.564016	0.735479	0.517465	0.634946	88.3	73.4	109	12.3	0.542563	0.482668	131	46.6	134	16.4	0.522696	47	0.629297	90.2333	4.44174	21.3076	103.867	7.16378	0.98699
1518.73	69.13/79.23	2	0.81	K.FTPT[181.0140]SNFGQSIIK	YBL047C	EDE1	497770	419669	564016	16100000	517465	19700000	172000000	168000000	147000000	32400000	84000000	47100000	25700000	96100000	113000000	728001	522696	11200000	0.49777	0.419669	0.564016	16.1	0.517465	19.7	172	168	147	32.4	84	47.1	25.7	96.1	113	0.728001	0.522696	11.2	12.1058	162.333	54.5	4.15023	78.2667	3.74519	0.999838
1567.85	71.66/72.82	2	0.95	K.VAT[181.0140]PSIPQQPIPLK	YBL047C	EDE1	109000000	125000000	106000000	119000000	171000000	132000000	396000000	375000000	314000000	110000000	92100000	70600000	132000000	92300000	125000000	102000000	81500000	66800000	109	125	106	119	171	132	396	375	314	110	92.1	70.6	132	92.3	125	102	81.5	66.8	140.667	361.667	90.9	83.4333	116.433	1.36238	0.996929
3330.5	87.43/89.33	3,4	0.78	R.SQS[166.9984]LTSS[166.9984]VANNAPQSVRDDVELPETLEER	YBL047C	EDE1	913000000	874000000	887000000	463000000	441000000	584000000	948000000	918000000	1030000000	531000000	473000000	465000000	1070000000	978000000	976000000	690000000	267000000	501000000	913	874	887	463	441	584	948	918	1030	531	473	465	1070	978	976	690	267	501	496	965.333	489.667	486	1008	0.960687	0.998514
1670.81	75.08	2	0.98	R.TTPLS[166.9984]ANSTGVSSLTR	YBL047C	EDE1	497770	419669	564016	735479	517465	634946	549601	513161	555429	12700000	542563	482668	565924	348139	607363	728001	19800000	709611	0.49777	0.419669	0.564016	0.735479	0.517465	0.634946	0.549601	0.513161	0.555429	12.7	0.542563	0.482668	0.565924	0.348139	0.607363	0.728001	19.8	0.709611	0.629297	0.539397	4.57508	7.0792	0.507142	-0.222393	0.712062
1830.74	83.57/89.18	2	0.93	R.TTPLS[166.9984]ANS[166.9984]TGVSS[166.9984]LTR	YBL047C	EDE1	497770	419669	54800000	735479	517465	634946	44600000	17100000	33700000	33700000	21400000	482668	565924	33800000	607363	728001	522696	32200000	0.49777	0.419669	54.8	0.735479	0.517465	0.634946	44.6	17.1	33.7	33.7	21.4	0.482668	0.565924	33.8	0.607363	0.728001	0.522696	32.2	0.629297	31.8	18.5276	11.1502	11.6578	5.65914	0.940072
960.467	5.34/6.75	2	0.95	K.HAS[166.9984]SPVKR,K.HASS[166.9984]PVKR	YBL047C	EDE1	108000000	119000000	123000000	78100000	92600000	93200000	153000000	115000000	183000000	79600000	94400000	151000000	148000000	145000000	175000000	146000000	248000000	46200000	108	119	123	78.1	92.6	93.2	153	115	183	79.6	94.4	151	148	145	175	146	248	46.2	87.9667	150.333	108.333	146.733	156	0.773136	0.921111
1824.84	47.97/61.18	2,3	0.99,0.84	R.SQS[166.9984]LTSSVANNAPQSVR	YBL047C	EDE1	604000000	696000000	570000000	372000000	576000000	479000000	383000000	414000000	422000000	478000000	300000000	303000000	482000000	290000000	301000000	515000000	524000000	526000000	604	696	570	372	576	479	383	414	422	478	300	303	482	290	301	515	524	526	475.667	406.333	360.333	521.667	357.667	-0.227287	0.639813
3250.53	86.7/86.74	3,4	0.92	R.SQS[166.9984]LTSSVANNAPQSVRDDVELPETLEER	YBL047C	EDE1	2350000000	2660000000	2610000000	1580000000	1450000000	1670000000	1760000000	2230000000	1800000000	2060000000	1370000000	1200000000	1870000000	1370000000	1530000000	2220000000	1630000000	1470000000	2350	2660	2610	1580	1450	1670	1760	2230	1800	2060	1370	1200	1870	1370	1530	2220	1630	1470	1566.67	1930	1543.33	1773.33	1590	0.300903	0.877346
752.361	6.81/14.66	2	0.98,0.99,0.96	R.GVATT[181.0140]PK	YBL047C	EDE1	127000000	128000000	124000000	145000000	119000000	110000000	224000000	239000000	205000000	158000000	199000000	125000000	189000000	178000000	146000000	193000000	225000000	69800000	127	128	124	145	119	110	224	239	205	158	199	125	189	178	146	193	225	69.8	124.667	222.667	160.667	162.6	171	0.83681	0.997538
2192.87	18.56/34.46	2,3,4	0.92,0.88,0.97,1.0,0.96	K.RANS[166.9984]NEDGESVSS[166.9984]IQESPK,K.RANSNEDGES[166.9984]VSS[166.9984]IQESPK	YBL047C	EDE1	616000000	619000000	618000000	387000000	437000000	421000000	746000000	1040000000	713000000	472000000	350000000	322000000	775000000	894000000	741000000	558000000	469000000	457000000	616	619	618	387	437	421	746	1040	713	472	350	322	775	894	741	558	469	457	415	833	381.333	494.667	803.333	1.00521	0.945976
1721.73	14.46/18.74	2,3	0.88,0.83,0.9,0.87,0.99	K.YPAPGTSPS[166.9984]HNEGNSK,K.YPAPGT[181.0140]SPSHNEGNSK	YBL047C	EDE1	1330000000	1370000000	1200000000	659000000	740000000	746000000	1210000000	1290000000	1240000000	970000000	575000000	702000000	758000000	838000000	756000000	1520000000	970000000	814000000	1330	1370	1200	659	740	746	1210	1290	1240	970	575	702	758	838	756	1520	970	814	715	1246.67	749	1101.33	784	0.802061	0.999841
2036.77	30.75/39.09	2	0.99	R.ANSNEDGES[166.9984]VSS[166.9984]IQESPK	YBL047C	EDE1	599000000	591000000	588000000	389000000	543000000	426000000	685000000	782000000	886000000	462000000	425000000	378000000	876000000	832000000	781000000	533000000	473000000	479000000	599	591	588	389	543	426	685	782	886	462	425	378	876	832	781	533	473	479	452.667	784.333	421.667	495	829.667	0.793018	0.987611
2116.75	29.28/33.71	2,3	0.98	R.ANSNEDGES[166.9984]VSS[166.9984]IQES[166.9984]PK	YBL047C	EDE1	1250000000	1290000000	1370000000	1060000000	1290000000	1060000000	1510000000	1780000000	1940000000	945000000	763000000	751000000	1990000000	1830000000	1720000000	828000000	743000000	712000000	1250	1290	1370	1060	1290	1060	1510	1780	1940	945	763	751	1990	1830	1720	828	743	712	1136.67	1743.33	819.667	761	1846.67	0.617039	0.9787
2272.85	27.4/31.94	2,3	0.96,0.99	K.RANSNEDGES[166.9984]VSS[166.9984]IQES[166.9984]PK	YBL047C	EDE1	1320000000	1520000000	1460000000	964000000	1220000000	1130000000	1550000000	1930000000	2010000000	1060000000	710000000	687000000	2010000000	1930000000	1800000000	976000000	827000000	719000000	1320	1520	1460	964	1220	1130	1550	1930	2010	1060	710	687	2010	1930	1800	976	827	719	1104.67	1830	819	840.667	1913.33	0.728233	0.980262
1830.75	59.4/64.61	2	0.85,0.96,0.45	R.T[181.0140]T[181.0140]PLSANSTGVS[166.9984]SLTR,R.TTPLS[166.9984]ANS[166.9984]TGVSS[166.9984]LTR	YBL047C	EDE1	612000000	276000000	427000000	88200000	410000000	247000000	441000000	383000000	571000000	56100000	191000000	198000000	195000000	492000000	548000000	179000000	166000000	283000000	612	276	427	88.2	410	247	441	383	571	56.1	191	198	195	492	548	179	166	283	248.4	465	148.367	209.333	411.667	0.904566	0.868359
1824.85	36.15/46.84	2,3	0.98,0.95,0.97,0.99	R.SQSLT[181.0140]SSVANNAPQSVR,R.SQS[166.9984]LTSSVANNAPQSVR,R.S[166.9984]QSLTSSVANNAPQSVR	YBL047C	EDE1	26900000	24800000	16700000	45900000	517465	634946	26400000	6.57187e+06	29000000	31300000	54300000	87300000	565924	37700000	11500000	11900000	33000000	24800000	26.9	24.8	16.7	45.9	0.517465	0.634946	26.4	6.57187	29	31.3	54.3	87.3	0.565924	37.7	11.5	11.9	33	24.8	15.6841	20.6573	57.6333	23.2333	16.5886	0.397345	0.213861
1984.79	48.38/51.43	3	0.83	R.SQSLT[181.0140]S[166.9984]S[166.9984]VANNAPQSVR	YBL047C	EDE1	124000000	130000000	117000000	59600000	109000000	29700000	153000000	147000000	164000000	55600000	17600000	34900000	112000000	64900000	118000000	728001	60000000	77900000	124	130	117	59.6	109	29.7	153	147	164	55.6	17.6	34.9	112	64.9	118	0.728001	60	77.9	66.1	154.667	36.0333	46.2093	98.3	1.22644	0.943854
1670.8	50.62/52.82	2	0.98,0.99	R.TTPLSANSTGVSSLT[181.0140]R,R.TTPLSANSTGVSS[166.9984]LTR,R.TTPLSANST[181.0140]GVSSLTR	YBL047C	EDE1	200000000	126000000	159000000	152000000	169000000	41900000	120000000	263000000	62500000	230000000	101000000	108000000	128000000	170000000	136000000	189000000	181000000	127000000	200	126	159	152	169	41.9	120	263	62.5	230	101	108	128	170	136	189	181	127	120.967	148.5	146.333	165.667	144.667	0.295853	0.276818
1956.82	30.39/38.15	2,3	0.99	R.ANSNEDGESVSSIQES[166.9984]PK	YBL047C	EDE1	723000000	738000000	688000000	554000000	723000000	569000000	995000000	70300000	981000000	637000000	394000000	232000000	801000000	618000000	623000000	580000000	476000000	449000000	723	738	688	554	723	569	995	70.3	981	637	394	232	801	618	623	580	476	449	615.333	682.1	421	501.667	680.667	0.148615	0.151289
1038.5	28.71/41.58	2	0.75,0.83	K.QLNAS[166.9984]LADK	YAL003W	EFB1	497770	419669	564016	140000000	169000000	165000000	10900000	17600000	117000000	135000000	120000000	102000000	57700000	76600000	59600000	156000000	115000000	107000000	0.49777	0.419669	0.564016	140	169	165	10.9	17.6	117	135	120	102	57.7	76.6	59.6	156	115	107	158	48.5	119	126	64.6333	-1.70387	0.922878
1856.83	67.49/72.64	2,4	0.99	R.DNQIS[166.9984]TSDLLSDSQVR	YMR212C	EFR3	468000000	485000000	548000000	332000000	421000000	399000000	764000000	1020000000	756000000	512000000	405000000	363000000	1000000000	1020000000	909000000	765000000	665000000	580000000	468	485	548	332	421	399	764	1020	756	512	405	363	1000	1020	909	765	665	580	384	846.667	426.667	670	976.333	1.14069	0.97492
2743.16	52.52/55.94	3,4	0.81	K.TATGENQNDDFKDANEDLHS[166.9984]LSSR	YMR212C	EFR3	361000000	481000000	362000000	174000000	165000000	208000000	229000000	103000000	126000000	347000000	186000000	167000000	435000000	362000000	364000000	204000000	218000000	183000000	361	481	362	174	165	208	229	103	126	347	186	167	435	362	364	204	218	183	182.333	152.667	233.333	201.667	387	-0.256193	0.468824
1137.56	49.09/63.06	2	0.96,0.84	R.LAPIS[166.9984]SLSDR	YMR212C	EFR3	116000000	113000000	107000000	144000000	129000000	145000000	226000000	217000000	187000000	122000000	95100000	98500000	101000000	99900000	88700000	139000000	109000000	80900000	116	113	107	144	129	145	226	217	187	122	95.1	98.5	101	99.9	88.7	139	109	80.9	139.333	210	105.2	109.633	96.5333	0.591849	0.985015
2823.12	49.88/57.99	3,4	0.87	K.TATGENQNDDFKDANEDLHS[166.9984]LSS[166.9984]R	YMR212C	EFR3	866000000	837000000	1290000000	438000000	458000000	352000000	503000000	506000000	480000000	537000000	342000000	337000000	789000000	815000000	726000000	463000000	443000000	388000000	866	837	1290	438	458	352	503	506	480	537	342	337	789	815	726	463	443	388	416	496.333	405.333	431.333	776.667	0.254726	0.87535
2469.84	38.59/38.59	2,3	1.0,0.99	K.TQNDGEIDS[166.9984]DEEEVDS[166.9984]DEER	YKL160W	ELF1	6870000000	8130000000	8020000000	4540000000	5100000000	4970000000	3690000000	4270000000	4770000000	4480000000	2130000000	2440000000	6350000000	5000000000	4970000000	3970000000	4010000000	3390000000	6870	8130	8020	4540	5100	4970	3690	4270	4770	4480	2130	2440	6350	5000	4970	3970	4010	3390	4870	4243.33	3016.67	3790	5440	-0.198724	0.826778
2570.93	62.22/71.94	2,3	0.71	R.EIAGDDNSY[243.0297]QIY[243.0297]EVNS[166.9984]NMNR	YOR144C	ELG1	4460000000	2970000000	3540000000	4550000000	5660000000	4300000000	2030000000	7130000000	5180000000	6740000000	3720000000	3020000000	5150000000	3300000000	2440000000	5410000000	4740000000	3950000000	4460	2970	3540	4550	5660	4300	2030	7130	5180	6740	3720	3020	5150	3300	2440	5410	4740	3950	4836.67	4780	4493.33	4700	3630	-0.0170025	0.0263612
1602.78	36.66/38.16	2	0.75	R.LFAPWIY[243.0297]DASGRK	YGR200C	ELP2	129000000	134000000	140000000	42400000	67800000	68100000	72400000	82000000	52400000	79900000	71700000	64900000	74400000	72400000	80700000	87000000	78900000	66800000	129	134	140	42.4	67.8	68.1	72.4	82	52.4	79.9	71.7	64.9	74.4	72.4	80.7	87	78.9	66.8	59.4333	68.9333	72.1667	77.5667	75.8333	0.213929	0.520708
1716.74	15.83/19.91	2,3	1	R.AHNPENDLES[166.9984]NNKR	YDR039C	ENA2	497770	419669	30300000	38400000	517465	634946	549601	126000000	555429	108000000	47300000	72000000	157000000	171000000	173000000	105000000	96000000	86600000	0.49777	0.419669	30.3	38.4	0.517465	0.634946	0.549601	126	0.555429	108	47.3	72	157	171	173	105	96	86.6	13.1841	42.3683	75.7667	95.8667	167	1.68418	0.436579
1866.75	22.53/26.84	2,3	0.75,0.57,0.78	R.NDNLDDKS[166.9984]TVC[160.0306]YSEK	YOL158C	ENB1	114000000	69400000	54500000	32000000	48100000	43000000	3.72292e+06	38200000	88800000	49200000	542563	14300000	107000000	76300000	118000000	57900000	40200000	59100000	114	69.4	54.5	32	48.1	43	3.72292	38.2	88.8	49.2	0.542563	14.3	107	76.3	118	57.9	40.2	59.1	41.0333	43.5743	21.3475	332	100.433	0.0866813	0.0718008
1866.75	27.18/40.14	2,3	0.95,0.83,0.96	R.NDNLDDKS[166.9984]TVC[160.0306]YSEK	YOL158C	ENB1	1710000000	1590000000	1690000000	345000000	923000000	788000000	936000000	967000000	927000000	526000000	399000000	390000000	823000000	876000000	378000000	425000000	296000000	275000000	1710	1590	1690	345	923	788	936	967	927	526	399	390	823	876	378	425	296	275	685.333	943.333	438.333	332	692.333	0.460962	0.7228
1946.72	28.5/31.45	2,3	0.96	R.NDNLDDKS[166.9984]T[181.0140]VC[160.0306]YSEK	YOL158C	ENB1	383000000	244000000	267000000	183000000	182000000	163000000	149000000	117000000	140000000	260000000	127000000	97500000	232000000	245000000	253000000	143000000	103000000	118000000	383	244	267	183	182	163	149	117	140	260	127	97.5	232	245	253	143	103	118	176	135.333	161.5	121.333	243.333	-0.379058	0.970166
1238.59	69.98	2	0.98	R.IGS[166.9984]EVYHNLK	YGR254W	ENO1	497770	419669	564016	24200000	517465	39900000	549601	513161	555429	43100000	11300000	482668	33300000	38800000	27500000	25300000	44000000	37300000	0.49777	0.419669	0.564016	24.2	0.517465	39.9	0.549601	0.513161	0.555429	43.1	11.3	0.482668	33.3	38.8	27.5	25.3	44	37.3	21.5392	0.539397	18.2942	35.5333	33.2	-5.31947	0.792006
1855.93	57.57/63.13	2,3	1	R.SIVPSGASTGVHEALEM[147.0354]R	YGR254W	ENO1	12700000	10400000	564016	218000000	211000000	170000000	20200000	513161	211000000	141000000	1310000000	1260000000	267000000	244000000	207000000	124000000	192000000	189000000	12.7	10.4	0.564016	218	211	170	20.2	0.513161	211	141	1310	1260	267	244	207	124	192	189	199.667	77.2377	903.667	168.333	239.333	-1.37022	0.794501
2771.15	46.79/48.72	3	1.0,0.9	R.EKESQVEDMQDDEPLANEQNTS[166.9984]R,R.EKES[166.9984]QVEDMQDDEPLANEQNTSR	YBR247C	ENP1	116000000	246000000	310000000	227000000	95200000	201000000	549601	206000000	63100000	269000000	285000000	308000000	685000000	653000000	722000000	894000000	780000000	691000000	116	246	310	227	95.2	201	0.549601	206	63.1	269	285	308	685	653	722	894	780	691	174.4	89.8832	287.333	788.333	686.667	-0.956277	0.679971
1441.59	18.65/24.63	2	1	R.ILDDGS[166.9984]NGEDATR	YBR247C	ENP1	47300000	55200000	49800000	34600000	47200000	41600000	50400000	42100000	40700000	46000000	46200000	40500000	68600000	24300000	45300000	83800000	66800000	79100000	47.3	55.2	49.8	34.6	47.2	41.6	50.4	42.1	40.7	46	46.2	40.5	68.6	24.3	45.3	83.8	66.8	79.1	41.1333	44.4	44.2333	76.5667	46.0667	0.110252	0.470362
2821.92	30.4/30.41	2,3	0.99	R.GHYDYEDEES[166.9984]DEEES[166.9984]DDETNQK	YGR145W	ENP2	172000000	161000000	180000000	202000000	259000000	223000000	210000000	136000000	259000000	235000000	131000000	146000000	364000000	266000000	284000000	239000000	231000000	223000000	172	161	180	202	259	223	210	136	259	235	131	146	364	266	284	239	231	223	228	201.667	170.667	231	304.667	-0.177061	0.445284
1399.56	20.8	2	1	R.ALTAAEES[166.9984]DEER	YGR145W	ENP2	3090000000	3090000000	2950000000	3220000000	3550000000	3300000000	3420000000	3680000000	3510000000	3250000000	5500000000	3180000000	2490000000	2700000000	2400000000	3850000000	3420000000	3360000000	3090	3090	2950	3220	3550	3300	3420	3680	3510	3250	5500	3180	2490	2700	2400	3850	3420	3360	3356.67	3536.67	3976.67	3543.33	2530	0.075361	0.771373
1736.61	15.08/20.62	2	1.0,0.99	R.GT[181.0140]GRS[166.9984]DENDDDLQR	YDL161W	ENT1	116000000	124000000	114000000	79400000	91400000	85100000	35200000	41500000	37200000	102000000	67300000	482668	34900000	348139	37700000	42100000	522696	709611	116	124	114	79.4	91.4	85.1	35.2	41.5	37.2	102	67.3	0.482668	34.9	0.348139	37.7	42.1	0.522696	0.709611	85.3	37.9667	56.5942	14.4441	24.316	-1.16781	0.998883
1892.72	7.67/20.19	2,3	1.0,0.99	R.RGT[181.0140]GRS[166.9984]DENDDDLQR	YDL161W	ENT1	649000000	677000000	633000000	395000000	450000000	389000000	239000000	235000000	253000000	579000000	129000000	132000000	161000000	174000000	160000000	543000000	503000000	412000000	649	677	633	395	450	389	239	235	253	579	129	132	161	174	160	543	503	412	411.333	242.333	280	486	165	-0.763315	0.99116
1480.65	42.38/44.97	2	0.97	K.TGTFINSQGT[181.0140]GYR	YDL161W	ENT1	302000000	319000000	293000000	16700000	17400000	634946	257000000	304000000	310000000	17100000	203000000	206000000	235000000	239000000	350000000	27600000	522696	15500000	302	319	293	16.7	17.4	0.634946	257	304	310	17.1	203	206	235	239	350	27.6	0.522696	15.5	11.5783	290.333	142.033	14.5409	274.667	4.64821	0.998328
1560.62	46.16/47.94	2	0.9,0.96	K.TGT[181.0140]FINSQGT[181.0140]GYR	YDL161W	ENT1	94300000	96400000	111000000	69000000	109000000	64500000	304000000	337000000	328000000	88500000	31000000	43700000	447000000	343000000	369000000	93300000	79100000	59500000	94.3	96.4	111	69	109	64.5	304	337	328	88.5	31	43.7	447	343	369	93.3	79.1	59.5	80.8333	323	54.4	77.3	386.333	1.99851	0.999703
1656.67	16.18/18.16	2,3	0.82,0.8	R.GTGRS[166.9984]DENDDDLQR,R.GT[181.0140]GRSDENDDDLQR	YDL161W	ENT1	497770	10900000	564016	735479	6.13579e+06	11500000	549601	513161	555429	15500000	5.78055e+06	11300000	565924	348139	607363	15600000	522696	709611	0.49777	10.9	0.564016	0.735479	6.13579	11.5	0.549601	0.513161	0.555429	15.5	5.78055	11.3	0.565924	0.348139	0.607363	15.6	0.522696	0.709611	6.12376	0.539397	10.8602	5.61077	0.507142	-3.505	0.785849
1846.91	42.12/46.16	2,3	0.94,1.0	R.NQLVAASS[166.9984]PQQLQQQK	YDL161W	ENT1	2620000000	2850000000	2740000000	2620000000	2910000000	2570000000	2380000000	2710000000	2560000000	2680000000	1900000000	1520000000	1870000000	1740000000	1650000000	2620000000	2370000000	2270000000	2620	2850	2740	2620	2910	2570	2380	2710	2560	2680	1900	1520	1870	1740	1650	2620	2370	2270	2700	2550	2033.33	2420	1753.33	-0.0824622	0.647213
2003.02	38.53/46.96	2,3	0.97,1.0,0.99	K.RNQLVAASS[166.9984]PQQLQQQK	YDL161W	ENT1	728000000	779000000	719000000	634000000	785000000	735000000	769000000	830000000	772000000	707000000	640000000	579000000	441000000	450000000	508000000	738000000	722000000	616000000	728	779	719	634	785	735	769	830	772	707	640	579	441	450	508	738	722	616	718	790.333	642	4.75023	466.333	0.138477	0.758984
1171.5	4.02	2	0.94	K.SEQSSSS[166.9984]PKR	YDL161W	ENT1	48600000	57700000	47600000	25900000	46700000	36200000	5.196e+06	44900000	53600000	25000000	10700000	12600000	61100000	82500000	59500000	48600000	61300000	3.87664e+06	48.6	57.7	47.6	25.9	46.7	36.2	5.196	44.9	53.6	25	10.7	12.6	61.1	82.5	59.5	48.6	61.3	3.87664	36.2667	34.5653	16.1	37.9255	67.7	-0.0693183	0.0768123
1812.76	9.43/14.07	3	0.71,0.33	R.RGTGRS[166.9984]DENDDDLQR	YDL161W	ENT1	97900000	120000000	92100000	184000000	127000000	102000000	152000000	149000000	217000000	184000000	60300000	78300000	107000000	161000000	131000000	198000000	233000000	197000000	97.9	120	92.1	184	127	102	152	149	217	184	60.3	78.3	107	161	131	198	233	197	137.667	172.667	107.533	209.333	133	0.32681	0.652492
1060.4	5.88/11.06	2	0.99	R.T[181.0140]GNQSMTDK	YDL161W	ENT1	6.08803e+06	419669	3.37126e+06	73200000	87100000	89000000	151000000	5.77371e+06	149000000	51000000	6.40182e+06	49800000	122000000	119000000	129000000	114000000	135000000	42700000	6.08803	0.419669	3.37126	73.2	87.1	89	151	5.77371	149	51	6.40182	49.8	122	119	129	114	135	42.7	83.1	101.925	35.7339	97.2333	123.333	0.294581	0.266199
2388.02	42.53/42.63	2,3,4	0.89	R.IPAQHT[181.0140]KT[181.0140]GTFINSQGT[181.0140]GYK	YLR206W	ENT2	321000000	302000000	323000000	193000000	230000000	177000000	809000000	677000000	833000000	257000000	149000000	180000000	1440000000	1440000000	1310000000	189000000	223000000	173000000	321	302	323	193	230	177	809	677	833	257	149	180	1440	1440	1310	189	223	173	200	773	195.333	195	1396.67	1.95047	0.996162
2308.05	38.3/41.56	2,3	0.81	R.IPAQHT[181.0140]KT[181.0140]GTFINSQGTGYK	YLR206W	ENT2	207000000	214000000	149000000	106000000	104000000	104000000	239000000	219000000	245000000	94800000	73900000	28000000	293000000	308000000	347000000	126000000	126000000	103000000	207	214	149	106	104	104	239	219	245	94.8	73.9	28	293	308	347	126	126	103	104.667	234.333	65.5667	118.333	316	1.16276	0.99654
1897.73	24.23/26.11	2,3	0.74,0.9,0.7	R.SNPHDS[166.9984]SPSYQDDLEK,R.S[166.9984]NPHDSSPSYQDDLEK	YLR206W	ENT2	64300000	16100000	47300000	735479	32700000	15600000	58700000	91300000	77900000	25900000	32900000	482668	27000000	17700000	23800000	50100000	58700000	36000000	64.3	16.1	47.3	0.735479	32.7	15.6	58.7	91.3	77.9	25.9	32.9	0.482668	27	17.7	23.8	50.1	58.7	36	16.3452	75.9667	19.7609	48.2667	22.8333	2.2165	0.989244
1028.44	7.22/13.8	2	0.98,0.99	R.T[181.0140]GNQSISDK	YLR206W	ENT2	497770	3.27451e+06	564016	7.79544e+06	517465	634946	549601	513161	555429	10700000	22000000	482668	6.80166e+06	348139	607363	728001	8.72901e+06	709611	0.49777	3.27451	0.564016	7.79544	0.517465	0.634946	0.549601	0.513161	0.555429	10.7	22	0.482668	6.80166	0.348139	0.607363	0.728001	8.72901	0.709611	2.98262	0.539397	11.0609	3.38887	2.58572	-2.46716	0.583154
1532.6	41.67	2	0.93	K.T[181.0140]GTFINSQGT[181.0140]GYK	YLR206W	ENT2	497770	419669	564016	8.7602e+06	517465	634946	549601	513161	15200000	9.13928e+06	542563	482668	565924	348139	607363	728001	522696	709611	0.49777	0.419669	0.564016	8.7602	0.517465	0.634946	0.549601	0.513161	15.2	9.13928	0.542563	0.482668	0.565924	0.348139	0.607363	0.728001	0.522696	0.709611	3.3042	5.42092	3.38817	0.653436	0.507142	0.714235	0.270447
1897.76	30.76/32.91	2,3	0.92,0.89,0.82,0.99	R.SNPHDSS[166.9984]PSYQDDLEK,R.SNPHDS[166.9984]SPSYQDDLEK,R.S[166.9984]NPHDSSPSYQDDLEK	YLR206W	ENT2	812000000	759000000	809000000	369000000	364000000	543000000	458000000	554000000	383000000	460000000	428000000	360000000	682000000	713000000	658000000	456000000	422000000	388000000	812	759	809	369	364	543	458	554	383	460	428	360	682	713	658	456	422	388	425.333	465	416	422	684.333	0.128637	0.366095
2234.87	30.46/44.95	2,3,4	0.81,0.93,0.84	R.T[181.0140]RSNPHDSS[166.9984]PSYQDDLEK,R.TRS[166.9984]NPHDSSPSY[243.0297]QDDLEK	YLR206W	ENT2	2240000000	2330000000	2200000000	1370000000	1590000000	1380000000	1340000000	1620000000	1700000000	1700000000	1220000000	1090000000	1830000000	1700000000	1670000000	1800000000	1570000000	1530000000	2240	2330	2200	1370	1590	1380	1340	1620	1700	1700	1220	1090	1830	1700	1670	1800	1570	1530	1446.67	1553.33	1336.67	1633.33	1733.33	0.102635	0.533403
1452.66	36.43/41.51	2,3	0.98,0.97	K.TGTFINSQGT[181.0140]GYK	YLR206W	ENT2	6.61992e+06	37700000	564016	96900000	118000000	122000000	333000000	232000000	57100000	74300000	236000000	233000000	60100000	219000000	273000000	38900000	99100000	86800000	6.61992	37.7	0.564016	96.9	118	122	333	232	57.1	74.3	236	233	60.1	219	273	38.9	99.1	86.8	112.3	207.367	181.1	74.9333	184.033	0.884826	0.640665
2154.91	25.08/29.13	2,3,4	0.78	R.TRS[166.9984]NPHDSSPSYQDDLEK	YLR206W	ENT2	497770	22600000	30800000	170000000	517465	634946	549601	17300000	14100000	277000000	285000000	230000000	180000000	228000000	171000000	246000000	158000000	213000000	0.49777	22.6	30.8	170	0.517465	0.634946	0.549601	17.3	14.1	277	285	230	180	228	171	246	158	213	57.0508	10.6499	264	205.667	193	-2.42141	0.502016
3641.43	67.59/80.08	3,4	0.99	K.VHGISVSADFDS[166.9984]DNEDNEDGSFSQNGYNDNASR	YJR125C	ENT3	3370000000	4580000000	3230000000	1570000000	1930000000	2090000000	5130000000	5960000000	5010000000	3400000000	1810000000	2180000000	3510000000	2850000000	2960000000	4010000000	2950000000	2260000000	3370	4580	3230	1570	1930	2090	5130	5960	5010	3400	1810	2180	3510	2850	2960	4010	2950	2260	1863.33	5366.67	2463.33	3073.33	3106.67	1.52614	0.998092
1627.77	38.88/42.98	2,3	0.96	K.AKPPTT[181.0140]STSLDFQR	YLL038C	ENT4	47600000	50600000	45400000	65700000	77900000	75700000	140000000	165000000	136000000	76000000	119000000	116000000	135000000	131000000	95100000	87400000	68300000	82500000	47.6	50.6	45.4	65.7	77.9	75.7	140	165	136	76	119	116	135	131	95.1	87.4	68.3	82.5	73.1	147	103.667	79.4	120.367	1.00787	0.992766
980.412	6.07/12.3	2	0.65,0.77	K.ST[181.0140]DNSHLK	YLL038C	ENT4	103000000	111000000	104000000	104000000	113000000	108000000	136000000	114000000	131000000	128000000	53700000	89700000	113000000	120000000	112000000	134000000	139000000	59200000	103	111	104	104	113	108	136	114	131	128	53.7	89.7	113	120	112	134	139	59.2	108.333	127	90.4667	110.733	115	0.229351	0.907638
883.397	15.61	2	0.76	R.SS[166.9984]ISTPGR	YLL038C	ENT4	497770	419669	564016	735479	9.06794e+06	634946	6.1913e+06	513161	4.46907e+06	6.36101e+06	542563	482668	565924	348139	3.54958e+06	5.71577e+06	3.35351e+06	709611	0.49777	0.419669	0.564016	0.735479	9.06794	0.634946	6.1913	0.513161	4.46907	6.36101	0.542563	0.482668	0.565924	0.348139	3.54958	5.71577	3.35351	0.709611	3.47946	3.72451	2.46208	3.25963	1.48788	0.0981882	0.0555495
3368.31	66.7/70.11	3	0.99	K.NNNINS[166.9984]NSDDDDDEFGDFQSETSPDTTAPK	YDR153C	ENT5	1580000000	1630000000	1690000000	1140000000	1770000000	1080000000	1680000000	1960000000	1800000000	1260000000	796000000	902000000	1370000000	1270000000	1300000000	1330000000	1110000000	961000000	1580	1630	1690	1140	1770	1080	1680	1960	1800	1260	796	902	1370	1270	1300	1330	1110	961	1330	1813.33	986	1133.67	1313.33	0.447218	0.851255
1631.59	22.44	2	1	R.AASEES[166.9984]DVEEDEDK	YMR049C	ERB1	94900000	419669	92500000	735479	137000000	119000000	134000000	165000000	122000000	161000000	216000000	159000000	91300000	72200000	98900000	154000000	143000000	143000000	94.9	0.419669	92.5	0.735479	137	119	134	165	122	161	216	159	91.3	72.2	98.9	154	143	143	85.5785	140.333	178.667	146.667	87.4667	0.713538	0.671847
1468.6	42.06	2	0.85	R.DLT[181.0140]FEKS[166.9984]VNEK	YMR219W	ESC1	396000000	423000000	414000000	305000000	356000000	321000000	257000000	272000000	212000000	339000000	254000000	223000000	215000000	141000000	127000000	345000000	317000000	291000000	396	423	414	305	356	321	257	272	212	339	254	223	215	141	127	345	317	291	327.333	247	272	317.667	161	-0.406249	0.971874
1726.79	20.6/27.1	2,3	1.0,0.3	K.VRNS[166.9984]DLEDDESLKK	YMR219W	ESC1	93000000	104000000	85200000	54800000	34700000	49700000	94000000	72300000	68100000	19200000	62700000	59200000	42600000	29500000	35400000	154000000	109000000	102000000	93	104	85.2	54.8	34.7	49.7	94	72.3	68.1	19.2	62.7	59.2	42.6	29.5	35.4	154	109	102	46.4	78.1333	47.0333	121.667	35.8333	0.751813	0.962121
1417.6	58.42	2	1	K.NLS[166.9984]DLENYSQR	YMR219W	ESC1	530000000	483000000	448000000	337000000	349000000	349000000	351000000	371000000	387000000	455000000	340000000	278000000	489000000	336000000	365000000	636000000	581000000	526000000	530	483	448	337	349	349	351	371	387	455	340	278	489	336	365	636	581	526	345	369.667	357.667	581	396.667	0.0996286	0.871482
2604.89	33.17/33.46	2,3	1	K.DMNEAEMS[166.9984]S[166.9984]GDEC[160.0306]VKQNDDGSK	YMR219W	ESC1	144000000	137000000	112000000	67200000	97600000	107000000	178000000	175000000	190000000	97800000	76200000	72600000	203000000	107000000	125000000	728001	56900000	82500000	144	137	112	67.2	97.6	107	178	175	190	97.8	76.2	72.6	203	107	125	0.728001	56.9	82.5	90.6	181	82.2	46.7093	145	0.998407	0.990381
1099.52	57.37	2	0.92	R.SNIFS[166.9984]SPIR	YMR219W	ESC1	22600000	30000000	27000000	26900000	33900000	634946	40600000	38200000	25000000	33800000	27900000	26500000	34800000	31700000	30900000	49500000	64300000	51000000	22.6	30	27	26.9	33.9	0.634946	40.6	38.2	25	33.8	27.9	26.5	34.8	31.7	30.9	49.5	64.3	51	20.4783	34.6	29.4	54.9333	32.4667	0.756675	0.698992
1179.49	67.6	2	1	R.SNIFS[166.9984]S[166.9984]PIR	YMR219W	ESC1	107000000	119000000	108000000	66800000	80800000	634946	64700000	82200000	51000000	76900000	542563	482668	82700000	78100000	607363	82500000	522696	64600000	107	119	108	66.8	80.8	0.634946	64.7	82.2	51	76.9	0.542563	0.482668	82.7	78.1	0.607363	82.5	0.522696	64.6	49.4116	65.9667	25.9751	49.2076	53.8025	0.416886	0.418423
1931.65	13.11	2	0.99	K.NQEES[166.9984]DEVNT[181.0140]S[166.9984]RER	YMR219W	ESC1	62100000	54400000	59100000	33500000	44300000	43400000	47700000	63000000	55200000	38300000	5.98291e+06	18900000	51700000	48100000	53000000	41500000	43900000	45700000	62.1	54.4	59.1	33.5	44.3	43.4	47.7	63	55.2	38.3	5.98291	18.9	51.7	48.1	53	41.5	43.9	45.7	40.4	55.3	21.061	43.7	50.9333	0.452924	0.939968
1490.56	48.45	2	0.94	K.TDDSDS[166.9984]DMDIGIK	YDR365C	ESF1	66800000	29500000	56900000	42100000	517465	634946	32700000	513161	42000000	736869	37100000	41000000	12100000	348139	607363	728001	47400000	50900000	66.8	29.5	56.9	42.1	0.517465	0.634946	32.7	0.513161	42	0.736869	37.1	41	12.1	0.348139	0.607363	0.728001	47.4	50.9	14.4175	25.0711	26.279	33.0093	4.35183	0.798205	0.400454
1528.56	11.16/22.24	2,3	1	K.EAENDEDS[166.9984]EVNAK	YDR365C	ESF1	496000000	677000000	620000000	496000000	474000000	489000000	899000000	1010000000	706000000	587000000	1070000000	386000000	541000000	488000000	569000000	450000000	565000000	694000000	496	677	620	496	474	489	899	1010	706	587	1070	386	541	488	569	450	565	694	486.333	871.667	681	569.667	532.667	0.841831	0.951453
2972.22	60.93/80.22	3,4	1.0,0.99	R.ELEDFDKYFEKEAENDEDS[166.9984]EVNAK	YDR365C	ESF1	1850000000	1740000000	1780000000	898000000	947000000	966000000	1320000000	1180000000	1280000000	1380000000	918000000	892000000	1760000000	1640000000	1610000000	938000000	997000000	928000000	1850	1740	1780	898	947	966	1320	1180	1280	1380	918	892	1760	1640	1610	938	997	928	937	1260	1063.33	954.333	1670	0.427303	0.993232
1570.53	52.52	2	0.95	K.TDDS[166.9984]DS[166.9984]DMDIGIK	YDR365C	ESF1	392000000	368000000	373000000	294000000	294000000	311000000	295000000	333000000	284000000	312000000	542563	213000000	414000000	369000000	321000000	302000000	246000000	223000000	392	368	373	294	294	311	295	333	284	312	0.542563	213	414	369	321	302	246	223	299.667	304	175.181	257	368	0.0207127	0.194539
3278.27	84.61	3	0.82	K.TDDS[166.9984]DS[166.9984]DMDIGIKDLYEEGDADKDVDSR	YDR365C	ESF1	1170000000	573000000	289000000	543000000	539000000	497000000	535000000	843000000	757000000	505000000	542563	482668	1380000000	883000000	812000000	461000000	227000000	291000000	1170	573	289	543	539	497	535	843	757	505	0.542563	0.482668	1380	883	812	461	227	291	526.333	711.667	168.675	326.333	1025	0.435225	0.821995
1698.63	44.79	2	0.99	K.KTDDS[166.9984]DS[166.9984]DMDIGIK	YDR365C	ESF1	327000000	311000000	346000000	223000000	238000000	256000000	262000000	294000000	289000000	258000000	206000000	215000000	289000000	265000000	255000000	247000000	234000000	237000000	327	311	346	223	238	256	262	294	289	258	206	215	289	265	255	247	234	237	239	281.667	226.333	239.333	269.667	0.236978	0.963598
2267.76	44.23/48.48	2,3	0.99	K.AYLAS[166.9984]DS[166.9984]DES[166.9984]DGQVDEEAK	YDR365C	ESF1	1580000000	1780000000	1720000000	1440000000	1500000000	1450000000	930000000	1250000000	1300000000	1340000000	756000000	698000000	2160000000	1590000000	1770000000	1100000000	1120000000	1000000000	1580	1780	1720	1440	1500	1450	930	1250	1300	1340	756	698	2160	1590	1770	1100	1120	1000	1463.33	1160	931.333	1073.33	1840	-0.335134	0.883225
2823.15	46.89/51.06	3,4	1	K.KVEDIES[166.9984]ENES[166.9984]DIEEEQKQEEK	YNR054C	ESF2	484000000	455000000	564016	310000000	316000000	302000000	288000000	214000000	371000000	287000000	102000000	193000000	285000000	291000000	272000000	255000000	224000000	234000000	484	455	0.564016	310	316	302	288	214	371	287	102	193	285	291	272	255	224	234	309.333	291	194	237.667	282.667	-0.0881432	0.274398
1367.56	35.28	2	0.94	R.YSSS[166.9984]FSGVNANR	YOR033C	EXO1	497770	419669	564016	735479	517465	634946	549601	225000000	555429	736869	113000000	106000000	565924	348139	607363	383000000	322000000	262000000	0.49777	0.419669	0.564016	0.735479	0.517465	0.634946	0.549601	225	0.555429	0.736869	113	106	0.565924	0.348139	0.607363	383	322	262	0.629297	75.3683	73.2456	322.333	0.507142	6.90407	0.576955
1121.41	24.46/26.54	2	0.95,0.96	R.S[166.9984]MGGSIT[181.0140]PGR,R.S[166.9984]MGGS[166.9984]ITPGR	YBR102C	EXO84	161000000	149000000	157000000	118000000	140000000	132000000	136000000	158000000	160000000	119000000	97500000	86600000	40200000	36600000	26900000	50200000	42000000	45000000	161	149	157	118	140	132	136	158	160	119	97.5	86.6	40.2	36.6	26.9	50.2	42	45	130	151.333	101.033	45.7333	34.5667	0.219218	0.897477
1041.45	26.82	2	0.98	R.S[166.9984]MGGSITPGR	YBR102C	EXO84	107000000	123000000	105000000	85100000	87600000	86200000	79600000	110000000	88600000	99700000	121000000	61700000	53800000	66700000	57200000	117000000	113000000	85000000	107	123	105	85.1	87.6	86.2	79.6	110	88.6	99.7	121	61.7	53.8	66.7	57.2	117	113	85	86.3	92.7333	94.1333	105	59.2333	0.103727	0.450137
2789.33	66.98/67.57	4	0.95,0.7	K.HIATPAPS[166.9984]PPS[166.9984]SPQLMHLGEGPRPR	YNL127W	FAR11	451000000	399000000	397000000	735479	517465	634946	293000000	279000000	322000000	736869	349000000	313000000	219000000	129000000	167000000	728001	215000000	709611	451	399	397	0.735479	0.517465	0.634946	293	279	322	0.736869	349	313	219	129	167	0.728001	215	0.709611	0.629297	298	220.912	72.1459	171.667	8.88736	0.998192
1125.56	41.36/43.65	2	0.99	R.SVS[166.9984]LEDLKR	YNL127W	FAR11	91600000	79500000	88900000	735479	105000000	98400000	92300000	99900000	555429	84000000	158000000	168000000	105000000	348139	607363	98200000	80200000	77900000	91.6	79.5	88.9	0.735479	105	98.4	92.3	99.9	0.555429	84	158	168	105	0.348139	0.607363	98.2	80.2	77.9	68.0452	64.2518	136.667	85.4333	35.3185	-0.0827555	0.0611841
1184.53	25.42/36.32	2	0.98,0.99	R.NSS[166.9984]SQDLLNK	YNL127W	FAR11	88900000	115000000	118000000	56700000	56400000	61500000	132000000	176000000	77300000	64900000	17200000	48600000	90300000	82700000	76400000	82700000	70700000	65100000	88.9	115	118	56.7	56.4	61.5	132	176	77.3	64.9	17.2	48.6	90.3	82.7	76.4	82.7	70.7	65.1	58.2	128.433	43.5667	72.8333	83.1333	1.14193	0.867434
1193.5	6.95/11.79	2	0.91,0.96	K.QGPSESPS[166.9984]PTK,K.QGPSES[166.9984]PSPTK	YMR029C	FAR8	220000000	137000000	120000000	98900000	135000000	129000000	113000000	129000000	126000000	129000000	103000000	94400000	102000000	6.24323e+06	98400000	143000000	152000000	153000000	220	137	120	98.9	135	129	113	129	126	129	103	94.4	102	6.24323	98.4	143	152	153	120.967	122.667	108.8	149.333	68.8811	0.0201337	0.101236
1116.48	38.17	2	0.98	K.YAS[166.9984]PNLNMK	YPL231W	FAS2	497770	419669	564016	735479	517465	634946	549601	513161	555429	736869	542563	482668	35300000	348139	607363	728001	522696	709611	0.49777	0.419669	0.564016	0.735479	0.517465	0.634946	0.549601	0.513161	0.555429	0.736869	0.542563	0.482668	35.3	0.348139	0.607363	0.728001	0.522696	0.709611	0.629297	0.539397	0.587367	0.653436	12.0852	-0.222393	0.712062
2115.05	39.84/40.83	2,3,4	0.98,1.0	K.DYIM[147.0354]SPVGNPEGPEKPNKK	YKL060C	FBA1	98900000	81300000	96100000	473000000	466000000	418000000	51700000	46200000	221000000	447000000	1440000000	1360000000	178000000	328000000	321000000	263000000	357000000	445000000	98.9	81.3	96.1	473	466	418	51.7	46.2	221	447	1440	1360	178	328	321	263	357	445	452.333	106.3	1082.33	355	275.667	-2.08924	0.980667
2050.93	42.74	3	0.72	K.DYIMS[166.9984]PVGNPEGPEKPNK	YKL060C	FBA1	497770	419669	564016	19200000	517465	634946	549601	513161	555429	736869	542563	482668	14100000	348139	19000000	728001	522696	709611	0.49777	0.419669	0.564016	19.2	0.517465	0.634946	0.549601	0.513161	0.555429	0.736869	0.542563	0.482668	14.1	0.348139	19	0.728001	0.522696	0.709611	6.78414	0.539397	0.587367	0.653436	11.1494	-3.65275	0.57962
2195.02	36.79/36.79	2,3	0.99	K.DYIM[147.0354]S[166.9984]PVGNPEGPEKPNKK	YKL060C	FBA1	263000000	252000000	247000000	204000000	270000000	248000000	262000000	258000000	272000000	286000000	201000000	265000000	227000000	255000000	248000000	358000000	374000000	392000000	263	252	247	204	270	248	262	258	272	286	201	265	227	255	248	358	374	392	240.667	264	250.667	374.667	243.333	0.133502	0.648101
2179.02	46.98/46.99	2,3	0.97	K.DYIMS[166.9984]PVGNPEGPEKPNKK	YKL060C	FBA1	1370000000	1440000000	1390000000	1200000000	1100000000	1190000000	1640000000	1380000000	1920000000	1670000000	1580000000	1540000000	1680000000	1680000000	1510000000	1950000000	1980000000	1800000000	1370	1440	1390	1200	1100	1190	1640	1380	1920	1670	1580	1540	1680	1680	1510	1950	1980	1800	1163.33	1646.67	1596.67	1910	1623.33	0.501284	0.915302
1296.59	18.37/26.78	2,3	1	K.GISNEGQNAS[166.9984]IK	YKL060C	FBA1	271000000	258000000	442000000	188000000	377000000	48200000	297000000	462000000	322000000	283000000	207000000	265000000	212000000	315000000	264000000	379000000	303000000	287000000	271	258	442	188	377	48.2	297	462	322	283	207	265	212	315	264	379	303	287	204.4	360.333	251.667	323	263.667	0.817937	0.756741
2849.16	32.38	3	0.96	R.ASDTGDDDNEHDVS[166.9984]PGGSAGSNGVSPPTK	YMR277W	FCP1	51800000	54600000	92300000	23400000	36700000	33100000	29800000	61700000	18300000	33700000	68400000	12000000	12200000	13900000	26700000	21800000	26700000	709611	51.8	54.6	92.3	23.4	36.7	33.1	29.8	61.7	18.3	33.7	68.4	12	12.2	13.9	26.7	21.8	26.7	0.709611	31.0667	36.6	38.0333	16.4032	17.6	0.236476	0.282511
1466.71	34.31/35.27	2	1	R.S[166.9984]PVIGSSLENEKK	YER056C	FCY2	497770	419669	564016	106000000	102000000	104000000	549601	513161	40500000	81000000	76500000	58100000	13200000	24300000	30100000	728001	72700000	75300000	0.49777	0.419669	0.564016	106	102	104	0.549601	0.513161	40.5	81	76.5	58.1	13.2	24.3	30.1	0.728001	72.7	75.3	104	13.8543	71.8667	49.576	22.5333	-2.90818	0.979501
1780.73	18.2/34.18	2,3	1.0,0.77	K.NVPT[181.0140]PS[166.9984]PS[166.9984]PKPQHR	YCR034W	FEN1	4900000000	5790000000	5260000000	4290000000	5500000000	4800000000	10600000000	12700000000	11300000000	5990000000	5310000000	5250000000	12100000000	12600000000	12400000000	6500000000	5610000000	5690000000	4900	5790	5260	4290	5500	4800	10600	12700	11300	5990	5310	5250	12100	12600	12400	6500	5610	5690	4863.33	11533.3	5516.67	5933.33	12366.7	1.24579	0.997964
1700.76	18.25/21.5	2,3	0.98,0.7,0.99	K.NVPT[181.0140]PS[166.9984]PSPKPQHR,K.NVPT[181.0140]PSPS[166.9984]PKPQHR	YCR034W	FEN1	6160000000	6200000000	5990000000	4610000000	5210000000	5070000000	7620000000	7410000000	7780000000	5790000000	5330000000	4920000000	5670000000	6230000000	5710000000	7200000000	5700000000	5920000000	6160	6200	5990	4610	5210	5070	7620	7410	7780	5790	5330	4920	5670	6230	5710	7200	5700	5920	4963.33	7603.33	5346.67	6273.33	5870	0.615323	0.999264
1810.84	54.57/73.0	2	0.98	K.ESITNS[166.9984]PTSEVPIETK,K.ESITNSPTS[166.9984]EVPIETK	YPR104C	FHL1	595000000	572000000	527000000	475000000	672000000	589000000	618000000	611000000	570000000	537000000	463000000	450000000	430000000	429000000	479000000	655000000	701000000	585000000	595	572	527	475	672	589	618	611	570	537	463	450	430	429	479	655	701	585	578.667	599.667	483.333	647	446	0.0514282	0.247619
2283.96	44.58/60.26	2,3	0.92,0.94	R.NDDSKS[166.9984]PENADIAESEINTR	YPR104C	FHL1	681000000	697000000	793000000	418000000	655000000	509000000	690000000	717000000	655000000	394000000	321000000	363000000	515000000	199000000	417000000	290000000	338000000	430000000	681	697	793	418	655	509	690	717	655	394	321	363	515	199	417	290	338	430	527.333	687.333	359.333	352.667	377	0.382295	0.861134
1056.45	43.64	2	0.81	R.IMS[166.9984]PEC[160.0306]LK	YDR130C	FIN1	24500000	21000000	12500000	9.06416e+06	20600000	21400000	549601	19600000	14700000	19600000	7.66414e+06	10300000	8.41611e+06	17200000	8.65081e+06	40100000	39100000	34900000	24.5	21	12.5	9.06416	20.6	21.4	0.549601	19.6	14.7	19.6	7.66414	10.3	8.41611	17.2	8.65081	40.1	39.1	34.9	17.0214	11.6165	12.5214	38.0333	11.4223	-0.551169	0.514162
1212.56	37.92/39.53	2	1	R.RIMS[166.9984]PEC[160.0306]LK	YDR130C	FIN1	100000000	61700000	45500000	38000000	33100000	21800000	29400000	49800000	48800000	47300000	542563	482668	100000000	52000000	38100000	71200000	74500000	63000000	100	61.7	45.5	38	33.1	21.8	29.4	49.8	48.8	47.3	0.542563	0.482668	100	52	38.1	71.2	74.5	63	30.9667	42.6667	16.1084	69.5667	63.3667	0.462393	0.766961
1427.66	32.39/35.01	2,3	0.7	K.ET[181.0140]QSLDRPQFK	YDR130C	FIN1	218000000	225000000	207000000	228000000	172000000	232000000	151000000	132000000	168000000	192000000	1000000000	905000000	258000000	485000000	492000000	288000000	384000000	316000000	218	225	207	228	172	232	151	132	168	192	1000	905	258	485	492	288	384	316	210.667	150.333	699	329.333	411.667	-0.486797	0.9306
982.402	29.85/37.93	2	1.0,0.99	K.NGLMS[166.9984]PER	YDR130C	FIN1	17300000000	16200000000	15700000000	17200000000	19900000000	18100000000	29800000000	31600000000	29200000000	18800000000	16900000000	15900000000	18700000000	20000000000	18300000000	23500000000	22200000000	20500000000	17300	16200	15700	17200	19900	18100	29800	31600	29200	18800	16900	15900	18700	20000	18300	23500	22200	20500	18400	30200	17200	22066.7	19000	0.714843	0.999593
882.417	47.91	2	0.95	R.LSMS[166.9984]PLR	YDR130C	FIN1	15900000	8.05322e+06	564016	735479	25900000	30500000	26400000	30500000	18200000	32100000	23800000	25200000	10500000	10900000	12500000	49400000	44000000	42400000	15.9	8.05322	0.564016	0.735479	25.9	30.5	26.4	30.5	18.2	32.1	23.8	25.2	10.5	10.9	12.5	49.4	44	42.4	19.0452	25.0333	27.0333	45.2667	11.3	0.394426	0.404905
1754.81	27.96/43.13	2,3,5	0.95,0.97,1.0,0.99	R.QKFDS[166.9984]PVEETPATAR	YJR093C	FIP1	83200000	110000000	92300000	225000000	234000000	271000000	279000000	243000000	241000000	323000000	264000000	188000000	183000000	175000000	136000000	377000000	215000000	227000000	83.2	110	92.3	225	234	271	279	243	241	323	264	188	183	175	136	377	215	227	243.333	254.333	258.333	273	164.667	0.0637866	0.411068
1544.67	39.85/53.47	2	0.95,0.96	K.VDTS[166.9984]PVNQSFESR	YER032W	FIR1	497770	16000000	10700000	79700000	65600000	49200000	3.50101e+06	513161	555429	112000000	91000000	114000000	565924	34100000	20100000	98000000	98700000	134000000	0.49777	16	10.7	79.7	65.6	49.2	3.50101	0.513161	0.555429	112	91	114	0.565924	34.1	20.1	98	98.7	134	64.8333	1.5232	105.667	110.233	18.2553	-5.41156	0.982178
1865.86	76.5/88.62	2	0.98	R.FSIPDPNEISQDS[166.9984]PLK	YER032W	FIR1	309000000	315000000	266000000	267000000	264000000	277000000	124000000	125000000	78800000	279000000	246000000	198000000	104000000	124000000	81300000	468000000	426000000	338000000	309	315	266	267	264	277	124	125	78.8	279	246	198	104	124	81.3	468	426	338	269.333	109.267	241	410.667	103.1	-1.30154	0.993835
1575.69	68.68/69.08	2	0.99	K.NLYLT[181.0140]PES[166.9984]PLNR	YER032W	FIR1	92800000	71400000	63900000	73800000	89600000	54800000	549601	17400000	11300000	25200000	542563	482668	25700000	13600000	29200000	47500000	34700000	51700000	92.8	71.4	63.9	73.8	89.6	54.8	0.549601	17.4	11.3	25.2	0.542563	0.482668	25.7	13.6	29.2	47.5	34.7	51.7	72.7333	9.74987	8.74174	44.6333	22.8333	-2.89916	0.987901
2879.25	75.87/77.09	3	0.82	R.NSGDTNNEDFLKVDTS[166.9984]PVNQSFESR	YER032W	FIR1	150000000	138000000	119000000	92400000	104000000	110000000	549601	44200000	25200000	118000000	25900000	45600000	59900000	55100000	607363	169000000	159000000	132000000	150	138	119	92.4	104	110	0.549601	44.2	25.2	118	25.9	45.6	59.9	55.1	0.607363	169	159	132	102.133	23.3165	63.1667	153.333	38.5358	-2.13103	0.9856
1495.72	67.6	2	0.98	K.NLYLTPES[166.9984]PLNR	YER032W	FIR1	369000000	391000000	338000000	372000000	373000000	325000000	185000000	196000000	156000000	360000000	333000000	294000000	123000000	124000000	607363	444000000	453000000	382000000	369	391	338	372	373	325	185	196	156	360	333	294	123	124	0.607363	444	453	382	356.667	179	329	426.333	82.5358	-0.994617	0.998804
1348.62	38.94	2	0.98	K.TSDIPPEAQS[166.9984]PK	YER032W	FIR1	497770	3.33797e+06	564016	735479	517465	634946	549601	513161	555429	736869	542563	482668	565924	16600000	607363	728001	522696	709611	0.49777	3.33797	0.564016	0.735479	0.517465	0.634946	0.549601	0.513161	0.555429	0.736869	0.542563	0.482668	0.565924	16.6	0.607363	0.728001	0.522696	0.709611	0.629297	0.539397	0.587367	0.653436	5.92443	-0.222393	0.712062
2001.88	80.38	2	0.93	R.QSPNNALVSFT[181.0140]NAC[160.0306]ANSK	YNL068C	FKH2	497770	419669	564016	735479	18900000	634946	549601	513161	555429	736869	542563	482668	565924	348139	607363	728001	522696	709611	0.49777	0.419669	0.564016	0.735479	18.9	0.634946	0.549601	0.513161	0.555429	0.736869	0.542563	0.482668	0.565924	0.348139	0.607363	0.728001	0.522696	0.709611	6.75681	0.539397	0.587367	0.653436	0.507142	-3.64692	0.586479
1960.85	30.36/30.38	2,3	0.86,1.0	K.DINS[166.9984]S[166.9984]PLKNQGGSTANAK	YNL068C	FKH2	449000000	403000000	426000000	301000000	275000000	247000000	342000000	337000000	341000000	299000000	364000000	291000000	187000000	202000000	183000000	429000000	363000000	462000000	449	403	426	301	275	247	342	337	341	299	364	291	187	202	183	429	363	462	274.333	340	318	418	190.667	0.309605	0.949225
3264.42	28.7/28.75	3,4	0.94	R.ARS[166.9984]PLHSNSNNTNNNGANNSNLQTSGMENK	YNL068C	FKH2	484000000	490000000	414000000	338000000	383000000	430000000	329000000	303000000	319000000	337000000	312000000	246000000	332000000	317000000	314000000	492000000	481000000	415000000	484	490	414	338	383	430	329	303	319	337	312	246	332	317	314	492	481	415	383.667	317	298.333	462.667	321	-0.275371	0.880371
952.441	22.16/24.65	2	0.88,0.81	K.DINS[166.9984]SPLK	YNL068C	FKH2	3.20384e+06	63000000	72300000	7.83638e+06	59500000	75800000	3.84665e+06	53800000	37400000	736869	38300000	31500000	7.40316e+06	10200000	15400000	30200000	65900000	11800000	3.20384	63	72.3	7.83638	59.5	75.8	3.84665	53.8	37.4	0.736869	38.3	31.5	7.40316	10.2	15.4	30.2	65.9	11.8	47.7121	31.6822	23.5123	35.9667	11.0011	-0.590683	0.437183
1834.81	62.26/66.38	2	0.89,0.96	R.DLS[166.9984]LSS[166.9984]VANAQDVTKK	YPL221W	FLC1	160000000	169000000	125000000	153000000	143000000	153000000	205000000	192000000	221000000	242000000	163000000	168000000	272000000	306000000	281000000	178000000	164000000	126000000	160	169	125	153	143	153	205	192	221	242	163	168	272	306	281	178	164	126	149.667	206	191	156	286.333	0.460891	0.987727
1834.84	73.78/83.16	2	0.94,0.93	R.DLS[166.9984]LSS[166.9984]VANAQDVTKK	YPL221W	FLC1	497770	419669	19400000	43400000	31900000	38000000	549601	27300000	555429	736869	28900000	482668	34700000	10100000	607363	42600000	10700000	709611	0.49777	0.419669	19.4	43.4	31.9	38	0.549601	27.3	0.555429	0.736869	28.9	0.482668	34.7	10.1	0.607363	42.6	10.7	0.709611	37.7667	9.46834	10.0398	156	15.1358	-1.99593	0.92772
1789.7	18.31/20.77	2,3	0.98,0.95	K.SY[243.0297]SHFNNNGSNENAR,K.SYS[166.9984]HFNNNGSNENAR	YAL053W	FLC2	259000000	241000000	217000000	140000000	142000000	146000000	454000000	470000000	498000000	200000000	71300000	12100000	439000000	485000000	459000000	305000000	238000000	263000000	259	241	217	140	142	146	454	470	498	200	71.3	12.1	439	485	459	305	238	263	142.667	474	94.4667	268.667	461	1.73224	0.998739
1169.48	16.18/22.19	2,3	0.98	K.NENAS[166.9984]TDALR	YGL139W	FLC3	209000000	231000000	234000000	132000000	149000000	142000000	297000000	330000000	311000000	191000000	161000000	166000000	317000000	354000000	287000000	280000000	261000000	233000000	209	231	234	132	149	142	297	330	311	191	161	166	317	354	287	280	261	233	141	312.667	172.667	258	319.333	1.14893	0.999458
2577.16	50.82	3	0.82	R.SQNYVRDDS[166.9984]INS[166.9984]LGNNKQPLR	YGL139W	FLC3	251000000	235000000	184000000	109000000	109000000	105000000	160000000	165000000	156000000	154000000	90500000	89000000	270000000	255000000	264000000	105000000	50000000	78000000	251	235	184	109	109	105	160	165	156	154	90.5	89	270	255	264	105	50	78	107.667	160.333	111.167	77.6667	263	0.574503	0.999612
2360.88	38.57/38.57	2,3	1.0,0.96	K.DHDDNS[166.9984]DYESNDTGVNDELK	YGL139W	FLC3	297000000	269000000	279000000	84900000	139000000	156000000	158000000	186000000	58200000	71300000	167000000	145000000	59700000	111000000	186000000	69800000	150000000	61100000	297	269	279	84.9	139	156	158	186	58.2	71.3	167	145	59.7	111	186	69.8	150	61.1	126.633	134.067	127.767	93.6333	118.9	0.0822934	0.122918
1829.79	43.73/43.81	2,3	0.99	R.DDS[166.9984]INS[166.9984]LGNNKQPLR	YGL139W	FLC3	386000000	518000000	447000000	278000000	187000000	203000000	164000000	259000000	214000000	272000000	228000000	241000000	307000000	381000000	353000000	198000000	150000000	199000000	386	518	447	278	187	203	164	259	214	272	228	241	307	381	353	198	150	199	222.667	212.333	247	182.333	347	-0.0685547	0.194708
1693.78	39.62/39.62	2,3	0.46,0.87	K.NENAS[166.9984]TDALRVEAPK,K.NENAST[181.0140]DALRVEAPK	YGL139W	FLC3	838000000	927000000	934000000	606000000	633000000	534000000	1120000000	1200000000	1150000000	904000000	726000000	756000000	1430000000	770000000	924000000	1200000000	1190000000	1110000000	838	927	934	606	633	534	1120	1200	1150	904	726	756	1430	770	924	1200	1190	1110	591	1156.67	795.333	1166.67	1041.33	0.968743	0.99984
1255.52	26.96	2	0.95	R.DDSINS[166.9984]LGNNK	YGL139W	FLC3	37500000	33100000	30100000	32200000	30000000	28400000	28800000	43700000	34800000	41900000	4.972e+06	25000000	29400000	32100000	25100000	28000000	28100000	31700000	37.5	33.1	30.1	32.2	30	28.4	28.8	43.7	34.8	41.9	4.972	25	29.4	32.1	25.1	28	28.1	31.7	30.2	35.7667	23.9573	29.2667	28.8667	0.244067	0.673658
1406.59	56.45/63.89	2	0.98	K.NDIGSFS[166.9984]PEFSK	YBR269C	FMP21	82000000	70600000	69100000	81300000	110000000	80100000	146000000	115000000	120000000	83700000	71300000	482668	60800000	59000000	607363	67700000	66200000	57600000	82	70.6	69.1	81.3	110	80.1	146	115	120	83.7	71.3	0.482668	60.8	59	0.607363	67.7	66.2	57.6	90.4667	127	51.8276	63.8333	40.1358	0.48937	0.943921
1375.54	73.76	3	0.96	K.Y[243.0297]TYFTTDEEK	YGL080W	FMP37	5.1803e+06	6.87535e+06	5.88372e+06	42900000	52900000	44100000	11200000	8.52312e+06	28700000	38700000	97900000	53300000	22800000	28600000	26200000	33700000	41600000	37400000	5.1803	6.87535	5.88372	42.9	52.9	44.1	11.2	8.52312	28.7	38.7	97.9	53.3	22.8	28.6	26.2	33.7	41.6	37.4	46.6333	16.141	63.3	37.5667	25.8667	-1.53063	0.97602
1907.87	63.84/64.03	2,3	0.99	R.LIEGDTGS[166.9984]GIIPDEQER	YMR221C	FMP42	242000000	257000000	204000000	230000000	304000000	263000000	597000000	596000000	556000000	279000000	217000000	205000000	470000000	482000000	457000000	341000000	296000000	281000000	242	257	204	230	304	263	597	596	556	279	217	205	470	482	457	341	296	281	265.667	583	233.667	306	469.667	1.13388	0.999399
1261.57	52.99	2	1	K.S[166.9984]VLETYVEDK	YMR221C	FMP42	143000000	110000000	118000000	101000000	130000000	123000000	127000000	121000000	139000000	107000000	84400000	89100000	68900000	66700000	52600000	128000000	140000000	127000000	143	110	118	101	130	123	127	121	139	107	84.4	89.1	68.9	66.7	52.6	128	140	127	118	129	93.5	131.667	62.7333	0.128584	0.645993
2280.05	37.57	3	0.96	K.LEMNT[181.0140]VLGPDSWNQLMPQK	YNL256W	FOL1	497770	419669	564016	163000000	68700000	634946	549601	158000000	555429	166000000	148000000	122000000	354000000	291000000	260000000	142000000	117000000	709611	0.49777	0.419669	0.564016	163	68.7	0.634946	0.549601	158	0.555429	166	148	122	354	291	260	142	117	0.709611	77.445	53.035	145.333	86.5699	301.667	-0.546227	0.253195
2590.24	62.98/72.71	2,3	0.92,0.89,0.94	R.HET[181.0140]PLNIRPTSPY[243.0297]TLNPPVER,R.HET[181.0140]PLNIRPTS[166.9984]PYTLNPPVER	YGR267C	FOL2	945000000	967000000	987000000	510000000	615000000	411000000	1760000000	1710000000	1630000000	643000000	290000000	386000000	2340000000	1970000000	1960000000	926000000	722000000	771000000	945	967	987	510	615	411	1760	1710	1630	643	290	386	2340	1970	1960	926	722	771	512	1700	439.667	806.333	2090	1.73132	0.999795
2510.25	56.52/71.04	3	0.98,0.96	R.HETPLNIRPTS[166.9984]PYTLNPPVER	YGR267C	FOL2	624000000	610000000	582000000	380000000	285000000	275000000	501000000	544000000	498000000	654000000	630000000	579000000	336000000	560000000	328000000	876000000	882000000	774000000	624	610	582	380	285	275	501	544	498	654	630	579	336	560	328	876	882	774	313.333	514.333	621	844	408	0.715005	0.985253
2261.98	55.81	3	0.98	R.AAS[166.9984]EPNGLQLASATS[166.9984]PTSSSAR	YNR047W	FPK1	165000000	159000000	157000000	91300000	138000000	138000000	124000000	86100000	107000000	62100000	11800000	66700000	41300000	20900000	39900000	96200000	70600000	66600000	165	159	157	91.3	138	138	124	86.1	107	62.1	11.8	66.7	41.3	20.9	39.9	96.2	70.6	66.6	122.433	105.7	46.8667	77.8	34.0333	-0.212021	0.565712
957.438	8.53/21.18	2	0.99	K.TNS[166.9984]LTNTK	YNR047W	FPK1	57100000	51500000	54500000	2.88365e+06	61500000	42200000	86600000	118000000	94900000	736869	50700000	482668	82400000	88400000	75100000	69700000	76400000	56300000	57.1	51.5	54.5	2.88365	61.5	42.2	86.6	118	94.9	0.736869	50.7	0.482668	82.4	88.4	75.1	69.7	76.4	56.3	35.5279	99.8333	17.3065	67.4667	81.9667	1.49057	0.955334
2182.01	51.64/56.57	2,3	0.99	R.AAS[166.9984]EPNGLQLASATSPTSSSAR	YNR047W	FPK1	414000000	332000000	294000000	325000000	328000000	282000000	732000000	822000000	834000000	386000000	248000000	221000000	679000000	486000000	416000000	300000000	325000000	312000000	414	332	294	325	328	282	732	822	834	386	248	221	679	486	416	300	325	312	311.667	796	285	312.333	527	1.35276	0.998831
3495.7	88.57/88.73	3,4	0.98	R.YVKPMTSVANASPAS[166.9984]PPLSPT[181.0140]IPETDVLQTPK	YNR047W	FPK1	287000000	141000000	564016	357000000	384000000	296000000	554000000	671000000	1030000000	678000000	483000000	378000000	1200000000	885000000	787000000	445000000	454000000	284000000	287	141	0.564016	357	384	296	554	671	1030	678	483	378	1200	885	787	445	454	284	345.667	751.667	513	394.333	957.333	1.12071	0.899298
1669.61	4.07/10.63	2,3	0.85	R.ESDHNNS[166.9984]GSEGQSSR	YNR047W	FPK1	13300000	8.29279e+06	10700000	3.18888e+06	4.9703e+06	3.41306e+06	549601	7.23792e+06	6.88625e+06	3.10837e+06	2.73445e+06	3.60023e+06	6.32137e+06	6.96717e+06	4.99937e+06	4.27563e+06	522696	709611	13.3	8.29279	10.7	3.18888	4.9703	3.41306	0.549601	7.23792	6.88625	3.10837	2.73445	3.60023	6.32137	6.96717	4.99937	4.27563	0.522696	0.709611	3.85741	4.89126	3.14768	1.83598	6.09597	0.342572	0.314455
2003.95	87.02/87.06	2,3	0.97	R.T[181.0140]NSFVGTEEYIAPEVIR	YNR047W	FPK1	395000000	403000000	546000000	537000000	650000000	183000000	345000000	675000000	626000000	375000000	359000000	227000000	729000000	743000000	413000000	492000000	252000000	227000000	395	403	546	537	650	183	345	675	626	375	359	227	729	743	413	492	252	227	456.667	548.667	320.333	323.667	628.333	0.264788	0.37216
2986.35	49.94/55.52	3,4	0.82	R.SPS[166.9984]TPIMPSQNSNNSSSTSAIRPNNYR	YNR047W	FPK1	393000000	243000000	308000000	93500000	128000000	96400000	131000000	200000000	169000000	219000000	126000000	120000000	565924	307000000	241000000	60100000	99300000	125000000	393	243	308	93.5	128	96.4	131	200	169	219	126	120	0.565924	307	241	60.1	99.3	125	105.967	166.667	155	94.8	182.855	0.653355	0.926888
1151.45	20.87/21.38	2	0.91,0.8	K.SMFQSGNSS[166.9984]K	YNR047W	FPK1	110000000	94300000	92700000	55600000	60300000	131000000	140000000	155000000	152000000	153000000	41300000	67500000	118000000	138000000	125000000	77600000	140000000	67100000	110	94.3	92.7	55.6	60.3	131	140	155	152	153	41.3	67.5	118	138	125	77.6	140	67.1	82.3	149	87.2667	94.9	127	0.856348	0.892968
2489.16	72.63/77.34	3,4	0.88,0.81	K.FDSSVDRGS[166.9984]PFQC[160.0306]NIGVGQVIK	YNL135C	FPR1	217000000	233000000	265000000	200000000	263000000	183000000	258000000	282000000	221000000	180000000	33200000	60500000	136000000	113000000	113000000	218000000	252000000	232000000	217	233	265	200	263	183	258	282	221	180	33.2	60.5	136	113	113	218	252	232	215.333	253.667	91.2333	234	120.667	0.236362	0.722071
3338.33	51.98/51.98	3,4	0.99	R.GEYYNQDNNDGLEEDESES[166.9984]EQEADVPKR	YLR449W	FPR4	1040000000	1200000000	1080000000	448000000	481000000	419000000	372000000	362000000	588000000	572000000	458000000	457000000	1310000000	1170000000	1270000000	515000000	470000000	487000000	1040	1200	1080	448	481	419	372	362	588	572	458	457	1310	1170	1270	515	470	487	449.333	440.667	495.667	490.667	1250	-0.0280983	0.0814998
3418.3	48.82/64.06	3,4,5	1	R.GEYYNQDNNDGLEEDES[166.9984]ES[166.9984]EQEADVPKR	YLR449W	FPR4	13100000000	12000000000	11600000000	10100000000	10500000000	9230000000	8050000000	8230000000	9880000000	7970000000	5960000000	5290000000	14600000000	16600000000	14200000000	7790000000	6880000000	5720000000	13100	12000	11600	10100	10500	9230	8050	8230	9880	7970	5960	5290	14600	16600	14200	7790	6880	5720	9943.33	8720	6406.67	6796.67	15133.3	-0.189401	0.835759
3262.2	55.76/57.52	3	1	R.GEYYNQDNNDGLEEDES[166.9984]ES[166.9984]EQEADVPK	YLR449W	FPR4	378000000	324000000	305000000	231000000	266000000	263000000	209000000	272000000	259000000	184000000	121000000	134000000	336000000	267000000	283000000	207000000	179000000	138000000	378	324	305	231	266	263	209	272	259	184	121	134	336	267	283	207	179	138	253.333	246.667	146.333	174.667	295.333	-0.0384741	0.217401
1901.69	30.38	2	1	K.NADDAHT[181.0140]IPES[166.9984]HLS[166.9984]R	YLL043W	FPS1	198000000	199000000	203000000	65300000	111000000	102000000	118000000	125000000	158000000	147000000	154000000	132000000	280000000	245000000	196000000	129000000	66600000	124000000	198	199	203	65.3	111	102	118	125	158	147	154	132	280	245	196	129	66.6	124	92.7667	133.667	144.333	7.6042	240.333	0.526961	0.905689
1901.69	45.76/46.48	2,3	0.99	K.NADDAHT[181.0140]IPES[166.9984]HLS[166.9984]R	YLL043W	FPS1	28600000	20800000	35900000	10700000	11500000	14600000	19300000	11600000	22800000	22000000	4.64956e+06	482668	11400000	11700000	13100000	8.59574e+06	8.39527e+06	5.82159e+06	28.6	20.8	35.9	10.7	11.5	14.6	19.3	11.6	22.8	22	4.64956	0.482668	11.4	11.7	13.1	8.59574	8.39527	5.82159	12.2667	17.9	9.04408	7.6042	12.0667	0.545216	0.775319
1821.73	28.62/35.19	2,3	0.7	K.NADDAHT[181.0140]IPESHLS[166.9984]R	YLL043W	FPS1	118000000	137000000	124000000	106000000	91400000	90500000	156000000	144000000	136000000	88200000	60500000	79300000	98700000	107000000	102000000	78700000	74200000	76300000	118	137	124	106	91.4	90.5	156	144	136	88.2	60.5	79.3	98.7	107	102	78.7	74.2	76.3	95.9667	145.333	76	76.4	102.567	0.59876	0.996764
1665.7	6.09/11.97	2,3	0.89	R.ATS[166.9984]NAGHSANTGATNGR	YLL043W	FPS1	6.10502e+06	11800000	6.25119e+06	17000000	517465	634946	9.86733e+06	8.09911e+06	555429	14900000	10800000	17500000	565924	6.53647e+06	607363	7.22704e+06	522696	709611	6.10502	11.8	6.25119	17	0.517465	0.634946	9.86733	8.09911	0.555429	14.9	10.8	17.5	0.565924	6.53647	0.607363	7.22704	0.522696	0.709611	6.0508	6.17396	14.4	2.81978	2.56992	0.0290687	0.0146657
941.501	42.15/46.39	2	0.98,0.99	R.RAS[166.9984]LFLR	YLL029W	FRA1	105000000	112000000	96900000	670000000	406000000	342000000	98300000	106000000	180000000	333000000	870000000	749000000	191000000	223000000	240000000	269000000	401000000	350000000	105	112	96.9	670	406	342	98.3	106	180	333	870	749	191	223	240	269	401	350	472.667	128.1	650.667	340	218	-1.88355	0.932829
1337.51	8.5/13.42	2	0.96	K.SSAS[166.9984]SQT[181.0140]LNQR	YPL141C	FRK1	85000000	50300000	55200000	48400000	56100000	54300000	90600000	36400000	93600000	57000000	39800000	51900000	60900000	31900000	50500000	102000000	46100000	52300000	85	50.3	55.2	48.4	56.1	54.3	90.6	36.4	93.6	57	39.8	51.9	60.9	31.9	50.5	102	46.1	52.3	52.9333	73.5333	49.5667	66.8	47.7667	0.474222	0.616845
1433.52	30.56	2	0.98	R.RSS[166.9984]AGS[166.9984]FDYER	YOR324C	FRT1	497770	83500000	90500000	52700000	61800000	56700000	30300000	15100000	41900000	67800000	48700000	42600000	64400000	46100000	38300000	71400000	52400000	58500000	0.49777	83.5	90.5	52.7	61.8	56.7	30.3	15.1	41.9	67.8	48.7	42.6	64.4	46.1	38.3	71.4	52.4	58.5	57.0667	29.1	53.0333	60.7667	49.6	-0.971629	0.943219
1837.74	9.96	3	0.7	R.DQDRES[166.9984]DEHTADNVK	YBR207W	FTH1	99000000	132000000	101000000	63000000	56800000	65300000	125000000	152000000	98000000	79600000	542563	482668	92700000	120000000	118000000	105000000	85500000	51300000	99	132	101	63	56.8	65.3	125	152	98	79.6	0.542563	0.482668	92.7	120	118	105	85.5	51.3	61.7	125	26.8751	80.6	110.233	1.01859	0.947726
1886.77	40.28	2	0.99	K.DT[181.0140]DSENNITIAQDDEK	YBL042C	FUI1	12100000	17800000	52600000	735479	48800000	20100000	927000000	968000000	983000000	40800000	542563	50900000	1140000000	1030000000	955000000	52000000	30200000	48100000	12.1	17.8	52.6	0.735479	48.8	20.1	927	968	983	40.8	0.542563	50.9	1140	1030	955	52	30.2	48.1	23.2118	959.333	30.7475	43.4333	1041.67	5.3691	0.999998
2094.83	25.55/33.75	2,3	0.81,0.99	K.KDT[181.0140]DS[166.9984]ENNITIAQDDEK,K.KDTDS[166.9984]ENNIT[181.0140]IAQDDEK	YBL042C	FUI1	131000000	127000000	142000000	103000000	90700000	95500000	73400000	61400000	93400000	49400000	70500000	75200000	29100000	99000000	61300000	51000000	82200000	79100000	131	127	142	103	90.7	95.5	73.4	61.4	93.4	49.4	70.5	75.2	29.1	99	61.3	51	82.2	79.1	96.4	76.0667	65.0333	70.7667	63.1333	-0.341769	0.850312
2220.93	21.32/25.47	2,3	0.74,0.9	K.ST[181.0140]PAAT[181.0140]PAAT[181.0140]PTPSSASPNKK	YAL035W	FUN12	164000000	134000000	169000000	735479	4.59114e+06	26800000	231000000	202000000	279000000	38400000	30900000	42100000	277000000	180000000	164000000	15500000	8.95515e+06	709611	164	134	169	0.735479	4.59114	26.8	231	202	279	38.4	30.9	42.1	277	180	164	15.5	8.95515	0.709611	10.7089	237.333	37.1333	8.38825	207	4.47004	0.995061
2140.97	23.32/27.46	3	0.85	K.ST[181.0140]PAAT[181.0140]PAATPTPSSASPNKK	YAL035W	FUN12	38800000	42200000	53400000	13700000	10500000	634946	29400000	29900000	14200000	736869	11900000	482668	40200000	11500000	43100000	12000000	522696	709611	38.8	42.2	53.4	13.7	10.5	0.634946	29.4	29.9	14.2	0.736869	11.9	0.482668	40.2	11.5	43.1	12	0.522696	0.709611	8.27832	24.5	4.37318	4.41077	31.6	1.56537	0.929111
2060.99	26.12/26.12	2,3	0.97,0.77	K.STPAATPAAT[181.0140]PTPSSASPNKK,K.STPAATPAATPTPS[166.9984]SASPNKK	YAL035W	FUN12	299000000	293000000	319000000	229000000	257000000	199000000	271000000	259000000	260000000	231000000	183000000	200000000	268000000	264000000	274000000	292000000	292000000	284000000	299	293	319	229	257	199	271	259	260	231	183	200	268	264	274	292	292	284	228.333	263.333	204.667	289.333	268.667	0.205749	0.833703
1437.67	53.66/56.11	2	0.99	R.LPS[166.9984]PLAS[166.9984]PNLNR	YAL034C	FUN19	377000000	385000000	338000000	233000000	275000000	246000000	480000000	480000000	459000000	241000000	137000000	68900000	444000000	378000000	370000000	321000000	236000000	245000000	377	385	338	233	275	246	480	480	459	241	137	68.9	444	378	370	321	236	245	251.333	473	148.967	267.333	397.333	0.912238	0.999565
2346.21	63.42/67.86	3	0.81	K.VASSSPLKPT[181.0140]SPTVPDASVASLR	YAL019W	FUN30	151000000	164000000	195000000	141000000	109000000	114000000	143000000	143000000	83800000	149000000	110000000	106000000	55200000	63100000	58100000	90600000	128000000	92900000	151	164	195	141	109	114	143	143	83.8	149	110	106	55.2	63.1	58.1	90.6	128	92.9	121.333	123.267	121.667	103.833	58.8	0.0228068	0.0641327
2516.16	65.96/71.6	2,3	0.92,0.99,0.96	K.AVVEGFDETS[166.9984]AEPTPAPAPAPVER,K.AVVEGFDET[181.0140]SAEPTPAPAPAPVER	YAL019W	FUN30	436000000	283000000	383000000	275000000	214000000	343000000	594000000	601000000	434000000	311000000	272000000	276000000	386000000	331000000	271000000	375000000	359000000	381000000	436	283	383	275	214	343	594	601	434	311	272	276	386	331	271	375	359	381	277.333	543	286.333	371.667	329.333	0.969331	0.979793
937.408	49.81	2	0.91	K.Y[243.0297]SLFSNK	YMR232W	FUS2	39400000	37500000	34000000	48600000	52900000	56300000	37400000	42500000	36400000	47100000	3.67121e+06	28800000	19400000	15800000	14900000	49300000	47500000	43100000	39.4	37.5	34	48.6	52.9	56.3	37.4	42.5	36.4	47.1	3.67121	28.8	19.4	15.8	14.9	49.3	47.5	43.1	52.6	38.7667	26.5237	46.6333	16.7	-0.440246	0.990333
1807.85	73.52/89.39	2,3	1	R.AVNEDLDNLIEQIS[166.9984]R	YGR196C	FYV8	497770	20200000	564016	47600000	17300000	634946	67700000	319000000	555429	111000000	399000000	382000000	547000000	381000000	366000000	611000000	439000000	524000000	0.49777	20.2	0.564016	47.6	17.3	0.634946	67.7	319	0.555429	111	399	382	547	381	366	611	439	524	21.845	129.085	297.333	524.667	431.333	2.56295	0.616201
2352.89	27.09/27.19	2,3,4	0.78	R.TVSQGEMT[181.0140]SVHEPST[181.0140]EEM[147.0354]AK	YGR196C	FYV8	2430000000	1160000000	2280000000	514000000	513000000	1540000000	2040000000	1800000000	609000000	742000000	427000000	398000000	2030000000	2420000000	2110000000	1600000000	654000000	660000000	2430	1160	2280	514	513	1540	2040	1800	609	742	427	398	2030	2420	2110	1600	654	660	855.667	1483	522.333	971.333	2186.67	0.793398	0.671519
2508.96	48.14	3	0.71	R.NGNEHLS[166.9984]S[166.9984]DGDVSEQKDDEFK	YGR196C	FYV8	497770	419669	564016	735479	517465	634946	549601	58000000	555429	736869	542563	482668	565924	348139	607363	728001	522696	709611	0.49777	0.419669	0.564016	0.735479	0.517465	0.634946	0.549601	58	0.555429	0.736869	0.542563	0.482668	0.565924	0.348139	0.607363	0.728001	0.522696	0.709611	0.629297	19.7017	0.587367	0.653436	0.507142	4.96843	0.575804
2071.96	58.34/62.95	2,3	0.97,0.87	K.SDISPSDKEVGYLS[166.9984]DGVPK	YGR196C	FYV8	394000000	339000000	342000000	142000000	208000000	221000000	181000000	203000000	210000000	187000000	191000000	181000000	159000000	178000000	216000000	135000000	68500000	53000000	394	339	342	142	208	221	181	203	210	187	191	181	159	178	216	135	68.5	53	190.333	198	186.333	85.5	184.333	0.0569722	0.209417
3535.42	69.19/74.51	3	1	R.RDS[166.9984]DS[166.9984]C[160.0306]DEIQNEAPLGEAVPSSSSPVEEDEK	YGR196C	FYV8	478000000	414000000	553000000	238000000	383000000	245000000	279000000	178000000	222000000	271000000	107000000	86000000	190000000	275000000	126000000	89000000	222000000	237000000	478	414	553	238	383	245	279	178	222	271	107	86	190	275	126	89	222	237	288.667	226.333	154.667	182.667	197	-0.350955	0.664152
1047.55	60.91/62.81	2	0.91,0.99	K.ISNLPS[166.9984]LPK	YGR196C	FYV8	22400000	35800000	26000000	53400000	56800000	44500000	55500000	51900000	39300000	48700000	87500000	76600000	38700000	49700000	41200000	37300000	47400000	53800000	22.4	35.8	26	53.4	56.8	44.5	55.5	51.9	39.3	48.7	87.5	76.6	38.7	49.7	41.2	37.3	47.4	53.8	51.5667	48.9	70.9333	46.1667	43.2	-0.0766043	0.312335
2151.92	61.13/62.53	2,3	0.89,0.86	K.SDISPS[166.9984]DKEVGYLS[166.9984]DGVPK	YGR196C	FYV8	969000000	853000000	820000000	385000000	442000000	421000000	482000000	404000000	518000000	507000000	301000000	125000000	792000000	605000000	636000000	416000000	328000000	342000000	969	853	820	385	442	421	482	404	518	507	301	125	792	605	636	416	328	342	416	468	311	362	677.667	0.169925	0.737795
3299.3	69.78/88.99	3,4	0.98,0.95,0.93	R.DS[166.9984]DSC[160.0306]DEIQNEAPLGEAVPSSSSPVEEDEK	YGR196C	FYV8	224000000	291000000	243000000	211000000	22800000	196000000	281000000	307000000	106000000	257000000	165000000	155000000	311000000	28300000	168000000	631000000	78200000	191000000	224	291	243	211	22.8	196	281	307	106	257	165	155	311	28.3	168	631	78.2	191	143.267	231.333	192.333	300.067	169.1	0.69127	0.629497
1234.59	37.51	2	0.93	K.STPNTNPS[166.9984]PLK	YOL051W	GAL11	497770	419669	564016	735479	517465	11900000	549601	513161	555429	736869	8.29788e+06	482668	5.50003e+06	348139	607363	728001	522696	709611	0.49777	0.419669	0.564016	0.735479	0.517465	11.9	0.549601	0.513161	0.555429	0.736869	8.29788	0.482668	5.50003	0.348139	0.607363	0.728001	0.522696	0.709611	4.38431	0.539397	3.17247	0.653436	2.15184	-3.02293	0.586112
2467.08	51.2/63.98	2,3	0.89,0.97,0.96	K.DLSTLVHSSSPS[166.9984]TSSNMDVGNPR,K.DLSTLVHSSS[166.9984]PSTSSNMDVGNPR,K.DLSTLVHSSSPST[181.0140]SSNMDVGNPR	YOL051W	GAL11	585000000	596000000	513000000	383000000	470000000	424000000	676000000	656000000	563000000	472000000	357000000	395000000	677000000	516000000	465000000	499000000	506000000	540000000	585	596	513	383	470	424	676	656	563	472	357	395	677	516	465	499	506	540	425.667	631.667	408	515	552.667	0.569439	0.98907
1275.7	59.2/63.01	2	1.0,0.99	R.KNS[166.9984]LNIVAPLK	YFL021W	GAT1	250000000	279000000	242000000	288000000	340000000	295000000	304000000	297000000	336000000	295000000	280000000	287000000	128000000	151000000	125000000	350000000	316000000	299000000	250	279	242	288	340	295	304	297	336	295	280	287	128	151	125	350	316	299	307.667	312.333	287.333	321.667	134.667	0.0217184	0.170117
1553.73	26.82	2	0.98	R.RNPS[166.9984]PSIVKPGS[166.9984]R	YFL021W	GAT1	421000000	331000000	57400000	313000000	99100000	348000000	579000000	719000000	833000000	448000000	454000000	349000000	816000000	1000000000	685000000	513000000	494000000	478000000	421	331	57.4	313	99.1	348	579	719	833	448	454	349	816	1000	685	513	494	478	253.367	710.333	417	495	833.667	1.48727	0.98697
2672.13	36.84	3	0.75	K.IKS[166.9984]S[166.9984]TSVQS[166.9984]SATPPSNTSSNPDIK	YFL021W	GAT1	65800000	63300000	77800000	45300000	51900000	40500000	139000000	190000000	165000000	47900000	542563	482668	179000000	38500000	91300000	42400000	48000000	39400000	65.8	63.3	77.8	45.3	51.9	40.5	139	190	165	47.9	0.542563	0.482668	179	38.5	91.3	42.4	48	39.4	45.9	164.667	16.3084	43.2667	102.933	1.84298	0.988117
1397.64	46.65	2	0.96	R.NPS[166.9984]PSIVKPGS[166.9984]R	YFL021W	GAT1	497770	419669	564016	735479	517465	634946	549601	513161	555429	736869	10000000	482668	6.15377e+06	348139	607363	728001	522696	709611	0.49777	0.419669	0.564016	0.735479	0.517465	0.634946	0.549601	0.513161	0.555429	0.736869	10	0.482668	6.15377	0.348139	0.607363	0.728001	0.522696	0.709611	0.629297	0.539397	3.73985	78.8	2.36976	-0.222393	0.712062
1397.62	30.88/35.78	2	0.89	R.NPS[166.9984]PSIVKPGS[166.9984]R	YFL021W	GAT1	129000000	126000000	120000000	86900000	94100000	102000000	141000000	176000000	187000000	88900000	81900000	70300000	162000000	156000000	152000000	90300000	79400000	66700000	129	126	120	86.9	94.1	102	141	176	187	88.9	81.9	70.3	162	156	152	90.3	79.4	66.7	94.3333	168	80.3667	78.8	156.667	0.832622	0.974893
2512.19	34.34/34.34	2,3	0.87,0.96	K.IKSS[166.9984]TSVQSSATPPSNTSSNPDIK,K.IKSSTS[166.9984]VQSSATPPSNTSSNPDIK	YFL021W	GAT1	550000000	781000000	710000000	373000000	748000000	435000000	1010000000	1050000000	783000000	251000000	516000000	564000000	73100000	640000000	578000000	254000000	27300000	46800000	550	781	710	373	748	435	1010	1050	783	251	516	564	73.1	640	578	254	27.3	46.8	518.667	947.667	443.667	109.367	430.367	0.869572	0.954909
1473.76	24.31/37.94	2	0.89,0.72	R.RNPSPS[166.9984]IVKPGSR,R.RNPS[166.9984]PSIVKPGSR	YFL021W	GAT1	176000000	171000000	154000000	71600000	169000000	150000000	199000000	265000000	295000000	189000000	354000000	179000000	207000000	204000000	182000000	231000000	245000000	266000000	176	171	154	71.6	169	150	199	265	295	189	354	179	207	204	182	231	245	266	130.2	253	240.667	247.333	197.667	0.958408	0.959328
1147.62	67.8/74.5	2	1.0,0.99	K.NS[166.9984]LNIVAPLK	YFL021W	GAT1	497770	9.18572e+06	564016	735479	9.7417e+06	634946	549601	513161	24500000	15300000	8.23814e+06	6.36321e+06	565924	7.38301e+06	607363	15300000	15500000	14300000	0.49777	9.18572	0.564016	0.735479	9.7417	0.634946	0.549601	0.513161	24.5	15.3	8.23814	6.36321	0.565924	7.38301	0.607363	15.3	15.5	14.3	3.70404	8.52092	9.96711	15.0333	2.8521	1.20191	0.381657
1317.66	24.84/26.71	2,3	0.61,1.0	R.NPSPSIVKPGS[166.9984]R	YFL021W	GAT1	382000000	453000000	401000000	411000000	375000000	351000000	411000000	527000000	479000000	372000000	379000000	333000000	319000000	398000000	312000000	394000000	407000000	351000000	382	453	401	411	375	351	411	527	479	372	379	333	319	398	312	394	407	351	379	472.333	361.333	384	343	0.317608	0.909387
2857.16	23.75/29.61	3,4,5	0.91	R.RLS[166.9984]DDRDRYDDYNDSSSNNGNGSR	YCL011C	GBP2	270000000	371000000	318000000	179000000	181000000	159000000	146000000	154000000	184000000	136000000	45700000	37800000	143000000	216000000	174000000	192000000	137000000	121000000	270	371	318	179	181	159	146	154	184	136	45.7	37.8	143	216	174	192	137	121	173	161.333	73.1667	150	177.667	-0.100727	0.553264
1183.45	4.65/5.11	2	0.28,0.81	R.S[166.9984]RS[166.9984]RS[166.9984]PVR	YCL011C	GBP2	258000000	296000000	273000000	155000000	191000000	182000000	221000000	215000000	208000000	193000000	193000000	181000000	235000000	277000000	256000000	203000000	256000000	52100000	258	296	273	155	191	182	221	215	208	193	193	181	235	277	256	203	256	52.1	176	214.667	189	170.367	256	0.286523	0.942639
954.413	23.62/35.88	2	0.82,0.76,0.72	K.LGPQSMS[166.9984]R	YOR260W	GCD1	1070000000	1090000000	1020000000	1150000000	1260000000	1310000000	1220000000	1360000000	1250000000	1320000000	1690000000	1350000000	809000000	883000000	786000000	1420000000	1430000000	1360000000	1070	1090	1020	1150	1260	1310	1220	1360	1250	1320	1690	1350	809	883	786	1420	1430	1360	1240	1276.67	1453.33	1403.33	826	0.0420418	0.404553
845.357	25.81	2	0.98	R.S[166.9984]FNVGSR	YDR283C	GCN2	221000000	220000000	241000000	191000000	187000000	166000000	193000000	193000000	205000000	209000000	163000000	168000000	173000000	153000000	189000000	217000000	201000000	204000000	221	220	241	191	187	166	193	193	205	209	163	168	173	153	189	217	201	204	181.333	197	180	207.333	171.667	0.119551	0.829425
1050.43	19.77/25.24	2	0.88,0.71	R.TLS[166.9984]QSS[166.9984]IR	YDR283C	GCN2	299000000	326000000	326000000	165000000	221000000	364000000	185000000	274000000	230000000	432000000	163000000	163000000	269000000	270000000	249000000	213000000	194000000	208000000	299	326	326	165	221	364	185	274	230	432	163	163	269	270	249	213	194	208	250	229.667	252.667	205	262.667	-0.122387	0.224597
1751.68	9.42/12.74	2,5	0.79	K.SEPNDNS[166.9984]PESKDPEK	YPL075W	GCR1	497770	419669	564016	735479	517465	2.96516e+06	549601	513161	555429	736869	542563	482668	565924	348139	607363	7.77574e+06	522696	709611	0.49777	0.419669	0.564016	0.735479	0.517465	2.96516	0.549601	0.513161	0.555429	0.736869	0.542563	0.482668	0.565924	0.348139	0.607363	7.77574	0.522696	0.709611	1.40603	0.539397	0.587367	3.00268	0.507142	-1.38221	0.616764
1343.58	5.44/9.57	2	0.97	K.KVNEDS[166.9984]PSSSSK	YPL075W	GCR1	19300000	47000000	45600000	40400000	41500000	41800000	32700000	13500000	37000000	15600000	40900000	44700000	37400000	41200000	47400000	43500000	63200000	43800000	19.3	47	45.6	40.4	41.5	41.8	32.7	13.5	37	15.6	40.9	44.7	37.4	41.2	47.4	43.5	63.2	43.8	41.2333	27.7333	33.7333	50.1667	42	-0.57219	0.797771
994.427	15.15	2	1	R.EGT[181.0140]PLENR	YDL226C	GCS1	111000000	122000000	117000000	735479	87300000	83600000	441000000	520000000	428000000	83500000	542563	76300000	318000000	324000000	300000000	122000000	115000000	103000000	111	122	117	0.735479	87.3	83.6	441	520	428	83.5	0.542563	76.3	318	324	300	122	115	103	57.2118	463	53.4475	113.333	314	3.01663	0.999451
1652.63	18.99/22.0	2	1.0,0.99	R.S[166.9984]AT[181.0140]PANSSNGANFQK	YDL226C	GCS1	64300000	64100000	64500000	21500000	31000000	5.71682e+06	170000000	199000000	206000000	39900000	30000000	23000000	258000000	290000000	277000000	45400000	38300000	31300000	64.3	64.1	64.5	21.5	31	5.71682	170	199	206	39.9	30	23	258	290	277	45.4	38.3	31.3	19.4056	191.667	30.9667	38.3333	275	3.30405	0.999557
1572.67	14.66/21.54	2,3	0.98,0.99	R.S[166.9984]ATPANSSNGANFQK,R.SAT[181.0140]PANSSNGANFQK	YDL226C	GCS1	354000000	402000000	371000000	266000000	320000000	296000000	763000000	847000000	792000000	264000000	249000000	246000000	915000000	971000000	861000000	314000000	295000000	305000000	354	402	371	266	320	296	763	847	792	264	249	246	915	971	861	314	295	305	294	800.667	253	304.667	915.667	1.44539	0.999801
1728.77	16.24/24.82	2,3	0.89,0.98,0.99	R.RSAT[181.0140]PANSSNGANFQK	YDL226C	GCS1	497770	6.28444e+06	15700000	37500000	37300000	34300000	86500000	339000000	169000000	83900000	16700000	13200000	207000000	246000000	242000000	99300000	114000000	111000000	0.49777	6.28444	15.7	37.5	37.3	34.3	86.5	339	169	83.9	16.7	13.2	207	246	242	99.3	114	111	36.3667	198.167	37.9333	108.1	231.667	2.44603	0.838574
1882.89	26.79/38.75	2,3	1.0,0.99	K.LSATSQTAASATPGVAQS[166.9984]R	YDL226C	GCS1	830000000	531000000	685000000	444000000	554000000	458000000	1330000000	4280000000	1840000000	536000000	536000000	578000000	2030000000	1550000000	1330000000	579000000	528000000	502000000	830	531	685	444	554	458	1330	4280	1840	536	536	578	2030	1550	1330	579	528	502	485.333	2483.33	550	3.9441	1636.67	2.35523	0.8408
1882.89	41.43/47.84	2,3	0.99	K.LSATSQTAASATPGVAQS[166.9984]R	YDL226C	GCS1	7.98089e+06	109000000	9.11778e+06	735479	517465	634946	212000000	6.85678e+06	10100000	14800000	542563	482668	565924	475000000	607363	10600000	522696	709611	7.98089	109	9.11778	0.735479	0.517465	0.634946	212	6.85678	10.1	14.8	0.542563	0.482668	0.565924	475	0.607363	10.6	0.522696	0.709611	0.629297	76.3189	5.27508	3.9441	158.724	6.92216	0.619339
1741.81	36.88	3	0.82	K.YQGFGST[181.0140]PAKPPQER	YDL226C	GCS1	67500000	61400000	68300000	40700000	43900000	40600000	60500000	24300000	46000000	62300000	13300000	9.87219e+06	61900000	35500000	61200000	91700000	91000000	77500000	67.5	61.4	68.3	40.7	43.9	40.6	60.5	24.3	46	62.3	13.3	9.87219	61.9	35.5	61.2	91.7	91	77.5	41.7333	43.6	28.4907	86.7333	52.8667	0.063128	0.124162
1835.75	50.24	2	0.98	R.STS[166.9984]PNANANDNTEFFK	YPL110C	GDE1	591000000	507000000	573000000	365000000	417000000	348000000	469000000	553000000	528000000	372000000	233000000	225000000	494000000	462000000	449000000	398000000	275000000	335000000	591	507	573	365	417	348	469	553	528	372	233	225	494	462	449	398	275	335	376.667	516.667	276.667	336	468.333	0.455945	0.986643
1167.44	9.14/15.98	2	0.89	K.NMSSNS[166.9984]SFSK	YOR355W	GDS1	497770	419669	564016	22500000	2.61053e+06	634946	3.62174e+06	513161	3.88276e+06	34000000	542563	482668	67300000	54900000	39800000	72200000	4.0016e+06	62600000	0.49777	0.419669	0.564016	22.5	2.61053	0.634946	3.62174	0.513161	3.88276	34	0.542563	0.482668	67.3	54.9	39.8	72.2	4.0016	62.6	8.58182	2.67255	11.6751	46.2672	54	-1.68306	0.512526
1121.53	28.14	2	0.86	R.SSS[166.9984]ELAAIHK	YOR355W	GDS1	4.34051e+06	5.23332e+06	564016	21600000	8.85272e+06	20300000	549601	513161	11200000	46400000	4.87108e+06	31100000	35500000	36700000	29700000	79400000	121000000	94600000	4.34051	5.23332	0.564016	21.6	8.85272	20.3	0.549601	0.513161	11.2	46.4	4.87108	31.1	35.5	36.7	29.7	79.4	121	94.6	16.9176	4.08759	27.457	98.3333	33.9667	-2.0492	0.922973
1433.67	40.77	2	0.9	K.SQSLS[166.9984]VLST[181.0140]PKK	YOR355W	GDS1	55300000	54100000	46500000	38800000	30600000	33400000	24500000	36200000	40300000	46000000	8.2775e+06	7.94201e+06	23900000	20400000	31300000	38600000	31500000	33300000	55.3	54.1	46.5	38.8	30.6	33.4	24.5	36.2	40.3	46	8.2775	7.94201	23.9	20.4	31.3	38.6	31.5	33.3	34.2667	33.6667	20.7398	34.4667	25.2	-0.025485	0.0827547
1305.57	46.74/50.82	2	0.97,0.94	K.SQSLS[166.9984]VLST[181.0140]PK	YOR355W	GDS1	315000000	306000000	309000000	254000000	257000000	260000000	171000000	193000000	191000000	287000000	294000000	312000000	242000000	175000000	189000000	257000000	228000000	222000000	315	306	309	254	257	260	171	193	191	287	294	312	242	175	189	257	228	222	257	185	297.667	235.667	202	-0.474243	0.993291
1139.63	38.8/40.78	2	0.79	R.ITSILS[166.9984]VLSK	YJR031C	GEA1	497770	419669	564016	625000000	611000000	527000000	549601	513161	201000000	395000000	1400000000	1370000000	386000000	446000000	429000000	209000000	371000000	353000000	0.49777	0.419669	0.564016	625	611	527	0.549601	0.513161	201	395	1400	1370	386	446	429	209	371	353	587.667	67.3543	1055	311	420.333	-3.12516	0.992782
2602.13	33.7	3	1	K.VNNEEAIS[166.9984]EDDGIEEEHIHSEK	YEL022W	GEA2	22600000	11000000	564016	735479	517465	634946	549601	10500000	555429	736869	542563	482668	4.47144e+06	348139	607363	21800000	522696	709611	22.6	11	0.564016	0.735479	0.517465	0.634946	0.549601	10.5	0.555429	0.736869	0.542563	0.482668	4.47144	0.348139	0.607363	21.8	0.522696	0.709611	0.629297	3.86834	0.587367	210.667	1.80898	2.6199	0.568328
2602.11	43.8/50.58	3,4	1	K.VNNEEAIS[166.9984]EDDGIEEEHIHSEK	YEL022W	GEA2	234000000	328000000	294000000	202000000	197000000	215000000	282000000	210000000	286000000	160000000	288000000	222000000	171000000	228000000	190000000	203000000	193000000	236000000	234	328	294	202	197	215	282	210	286	160	288	222	171	228	190	203	193	236	204.667	259.333	223.333	210.667	196.333	0.341531	0.848065
1009.35	15.16/19.11	2	0.95	R.EVGAS[166.9984]MT[181.0140]R	YKL104C	GFA1	187000000	240000000	248000000	111000000	157000000	161000000	339000000	387000000	373000000	176000000	76800000	144000000	489000000	460000000	419000000	152000000	152000000	128000000	187	240	248	111	157	161	339	387	373	176	76.8	144	489	460	419	152	152	128	143	366.333	132.267	144	456	1.35714	0.999483
1165.45	15.19	2	0.98	R.REVGAS[166.9984]MT[181.0140]R	YKL104C	GFA1	70200000	85600000	87100000	52800000	56400000	57400000	109000000	123000000	121000000	65700000	6.70962e+06	41100000	565924	152000000	141000000	60200000	54300000	49100000	70.2	85.6	87.1	52.8	56.4	57.4	109	123	121	65.7	6.70962	41.1	0.565924	152	141	60.2	54.3	49.1	55.5333	117.667	37.8365	54.5333	97.8553	1.08328	0.99749
929.383	13.8/17.66	2	0.89,0.95	R.EVGASMT[181.0140]R,R.EVGAS[166.9984]MTR	YKL104C	GFA1	127000000	212000000	173000000	176000000	517465	634946	549601	513161	555429	192000000	367000000	595000000	179000000	189000000	607363	205000000	212000000	709611	127	212	173	176	0.517465	0.634946	0.549601	0.513161	0.555429	192	367	595	179	189	0.607363	205	212	0.709611	59.0508	0.539397	384.667	139.237	122.869	-6.77447	0.577592
1388.68	39.18/50.18	2,3	0.95,1.0	K.ATEIS[166.9984]PPPVSPSK,K.ATEISPPPVS[166.9984]PSK	YMR255W	GFD1	1870000000	2040000000	1890000000	2160000000	2240000000	1840000000	1530000000	1710000000	1570000000	2040000000	1530000000	1800000000	902000000	946000000	879000000	2800000000	2870000000	2510000000	1870	2040	1890	2160	2240	1840	1530	1710	1570	2040	1530	1800	902	946	879	2800	2870	2510	2080	1603.33	1790	2726.67	909	-0.375509	0.957021
1468.63	36.83/40.31	2,3	0.95,0.94	K.ATEIS[166.9984]PPPVS[166.9984]PSK	YMR255W	GFD1	962000000	1070000000	1060000000	476000000	552000000	525000000	760000000	901000000	898000000	514000000	391000000	519000000	562000000	544000000	537000000	890000000	749000000	702000000	962	1070	1060	476	552	525	760	901	898	514	391	519	562	544	537	890	749	702	517.667	853	474.667	780.333	547.667	0.720522	0.991554
2782.28	81.37/81.39	3,4	0.92,0.89	K.VSLSS[166.9984]PKS[166.9984]PQENDTVVDILGDAHSK	YDR358W	GGA1	1430000000	1280000000	1230000000	970000000	900000000	911000000	635000000	622000000	572000000	1050000000	636000000	617000000	372000000	363000000	186000000	988000000	766000000	671000000	1430	1280	1230	970	900	911	635	622	572	1050	636	617	372	363	186	988	766	671	927	609.667	767.667	808.333	307	-0.604549	0.999571
796.393	16.86/21.02	2	0.92,0.89	K.VSLSS[166.9984]PK	YDR358W	GGA1	72500000	78500000	70000000	62500000	72000000	9.10364e+06	88400000	98200000	80600000	736869	542563	482668	33500000	348139	32600000	86600000	522696	68400000	72.5	78.5	70	62.5	72	9.10364	88.4	98.2	80.6	0.736869	0.542563	0.482668	33.5	0.348139	32.6	86.6	0.522696	68.4	47.8679	89.0667	0.587367	51.8409	22.1494	0.895828	0.83677
1251.55	32.16	2	0.99	R.S[166.9984]ISVTSSNYSK	YDR309C	GIC2	497770	419669	20800000	44800000	48600000	44000000	72700000	78200000	66800000	736869	24800000	22900000	16100000	13000000	16000000	19500000	18700000	18300000	0.49777	0.419669	20.8	44.8	48.6	44	72.7	78.2	66.8	0.736869	24.8	22.9	16.1	13	16	19.5	18.7	18.3	45.8	72.5667	16.1456	18.8333	15.0333	0.663959	0.993081
1208.56	17.63/20.76	2	1	R.NS[166.9984]IATPSPQSK	YDR309C	GIC2	18100000	11000000	13700000	31400000	42000000	43400000	52500000	513161	62800000	36200000	77500000	21000000	21000000	19600000	16600000	33700000	21600000	17200000	18.1	11	13.7	31.4	42	43.4	52.5	0.513161	62.8	36.2	77.5	21	21	19.6	16.6	33.7	21.6	17.2	38.9333	38.6044	44.9	24.1667	19.0667	-0.0122411	0.0119367
1662.71	30.63	2	0.78	R.SLLET[181.0140]PNS[166.9984]NKDSAK	YDR309C	GIC2	53100000	16600000	38600000	30100000	40000000	50600000	128000000	118000000	134000000	736869	30400000	8.31356e+06	565924	35600000	607363	728001	522696	4.17054e+06	53.1	16.6	38.6	30.1	40	50.6	128	118	134	0.736869	30.4	8.31356	0.565924	35.6	0.607363	0.728001	0.522696	4.17054	40.2333	126.667	13.1501	1.80708	12.2578	1.65457	0.999559
2364.98	16.81/18.46	2,3	0.88	K.TC[160.0306]VS[166.9984]LSQSVLY[243.0297]LM[147.0354]FSPDSR	YCL039W	GID7	640000000	601000000	574000000	457000000	525000000	491000000	577000000	551000000	593000000	457000000	369000000	431000000	425000000	465000000	398000000	510000000	482000000	415000000	640	601	574	457	525	491	577	551	593	457	369	431	425	465	398	510	482	415	491	573.667	419	469	429.333	0.22449	0.968723
1313.54	34.53	2	0.99	R.SIS[166.9984]APMENEEK	YDR507C	GIN4	135000000	124000000	111000000	124000000	139000000	147000000	108000000	117000000	108000000	133000000	126000000	121000000	57300000	59500000	56200000	74400000	67600000	71800000	135	124	111	124	139	147	108	117	108	133	126	121	57.3	59.5	56.2	74.4	67.6	71.8	136.667	111	126.667	71.2667	57.6667	-0.300102	0.954431
1997.96	73.35/73.72	2,3	0.9	K.MEYPSIIAPQRLS[166.9984]EER	YDR507C	GIN4	215000000	87300000	120000000	217000000	200000000	174000000	423000000	350000000	223000000	99000000	31600000	40600000	112000000	42900000	73700000	23000000	92100000	74500000	215	87.3	120	217	200	174	423	350	223	99	31.6	40.6	112	42.9	73.7	23	92.1	74.5	197	332	57.0667	63.2	76.2	0.752988	0.858308
1286.52	85.25	2	0.99	K.FLGS[166.9984]S[166.9984]FNIDK	YDR507C	GIN4	45100000	34600000	36200000	24700000	27600000	21700000	27900000	30900000	26700000	38800000	542563	14600000	65700000	59900000	47500000	84800000	44700000	49800000	45.1	34.6	36.2	24.7	27.6	21.7	27.9	30.9	26.7	38.8	0.542563	14.6	65.7	59.9	47.5	84.8	44.7	49.8	24.6667	28.5	17.9809	59.7667	57.7	0.208399	0.849832
899.425	6.14	2	0.8	K.RES[166.9984]VTTK	YDR507C	GIN4	497770	419669	564016	735479	517465	634946	549601	3.69402e+06	5.23809e+06	2.66052e+06	18800000	18200000	565924	348139	607363	2.39223e+06	2.64208e+06	9.05876e+06	0.49777	0.419669	0.564016	0.735479	0.517465	0.634946	0.549601	3.69402	5.23809	2.66052	18.8	18.2	0.565924	0.348139	0.607363	2.39223	2.64208	9.05876	0.629297	3.16057	13.2202	4.69769	0.507142	2.32837	0.792274
1317.48	56.11	2	0.95	R.ESLIS[166.9984]VTS[166.9984]S[166.9984]R	YDR507C	GIN4	67800000	49700000	74000000	10400000	27100000	51000000	20700000	34700000	38200000	27500000	542563	482668	565924	348139	607363	79900000	30300000	57400000	67.8	49.7	74	10.4	27.1	51	20.7	34.7	38.2	27.5	0.542563	0.482668	0.565924	0.348139	0.607363	79.9	30.3	57.4	29.5	31.2	9.50841	55.8667	0.507142	0.0808311	0.0956446
1206.55	77.43	2	0.98	K.FLGS[166.9984]SFNIDK	YDR507C	GIN4	1190000000	1120000000	1010000000	904000000	1080000000	867000000	888000000	906000000	760000000	1040000000	813000000	730000000	449000000	511000000	470000000	1460000000	1210000000	1120000000	1190	1120	1010	904	1080	867	888	906	760	1040	813	730	449	511	470	1460	1210	1120	950.333	851.333	861	1263.33	476.667	-0.15871	0.708167
1600.65	29.06/33.58	2	0.98,0.97,0.96	K.RQS[166.9984]ISS[166.9984]VSVS[166.9984]PSK	YDR507C	GIN4	241000000	271000000	276000000	131000000	152000000	150000000	96100000	115000000	118000000	157000000	138000000	123000000	130000000	100000000	83100000	164000000	127000000	134000000	241	271	276	131	152	150	96.1	115	118	157	138	123	130	100	83.1	164	127	134	144.333	109.7	139.333	141.667	104.367	-0.395841	0.977528
1728.74	27.14/28.33	2,3	0.8,0.69	K.RQS[166.9984]ISS[166.9984]VSVS[166.9984]PSKK,K.RQS[166.9984]IS[166.9984]SVSVSPS[166.9984]KK	YDR507C	GIN4	980000000	1100000000	976000000	134000000	250000000	143000000	320000000	317000000	411000000	298000000	330000000	337000000	168000000	497000000	102000000	277000000	248000000	155000000	980	1100	976	134	250	143	320	317	411	298	330	337	168	497	102	277	248	155	175.667	349.333	321.667	226.667	255.667	0.991764	0.975683
1237.52	49.71/54.35	2	0.97,0.91	R.ESLISVTS[166.9984]S[166.9984]R	YDR507C	GIN4	256000000	244000000	203000000	126000000	130000000	136000000	81400000	93000000	98700000	198000000	542563	482668	154000000	95400000	140000000	236000000	182000000	180000000	256	244	203	126	130	136	81.4	93	98.7	198	0.542563	0.482668	154	95.4	140	236	182	180	130.667	91.0333	66.3417	199.333	129.8	-0.521424	0.994512
867.393	6.91/12.28	2	0.94,0.93	K.VSTT[181.0140]PQR	YDR507C	GIN4	9.1439e+06	419669	564016	155000000	72100000	634946	94000000	6.69234e+06	555429	736869	57000000	42600000	31200000	348139	607363	728001	522696	5.39095e+06	9.1439	0.419669	0.564016	155	72.1	0.634946	94	6.69234	0.555429	0.736869	57	42.6	31.2	0.348139	0.607363	0.728001	0.522696	5.39095	75.9116	33.7493	33.4456	2.21388	10.7185	-1.16947	0.516954
1094.56	22.95/27.12	2	1	K.RAS[166.9984]VINVEK	YDR507C	GIN4	281000000	279000000	268000000	202000000	274000000	241000000	234000000	211000000	225000000	247000000	293000000	242000000	136000000	144000000	235000000	245000000	241000000	214000000	281	279	268	202	274	241	234	211	225	247	293	242	136	144	235	245	241	214	239	223.333	260.667	233.333	171.667	-0.097812	0.463336
1648.8	21.34/22.03	2,3	0.72	K.RQSIS[166.9984]SVSVS[166.9984]PSKK	YDR507C	GIN4	497770	419669	564016	14600000	517465	6.78619e+06	6.11642e+06	513161	4.1216e+06	5.16918e+06	542563	482668	565924	3.37557e+06	607363	4.03739e+06	5.40646e+06	8.29258e+06	0.49777	0.419669	0.564016	14.6	0.517465	6.78619	6.11642	0.513161	4.1216	5.16918	0.542563	0.482668	0.565924	3.37557	0.607363	4.03739	5.40646	8.29258	7.30122	3.58373	2.0648	5.91214	1.51628	-1.02668	0.532773
1808.8	36.07/48.36	2,3	0.92,0.95,0.96	K.FTASSAS[166.9984]SSNLTTPGSSK	YDR507C	GIN4	86100000	88100000	73300000	735479	67800000	120000000	150000000	133000000	159000000	736869	123000000	60300000	247000000	391000000	13000000	10800000	42800000	22200000	86.1	88.1	73.3	0.735479	67.8	120	150	133	159	0.736869	123	60.3	247	391	13	10.8	42.8	22.2	62.8452	147.333	61.3456	25.2667	217	1.22921	0.871813
1157.55	46.4/58.61	2	0.98,0.95	R.ESLISVTSS[166.9984]R,R.ESLISVTS[166.9984]SR	YDR507C	GIN4	61900000	55900000	47100000	13900000	59300000	31100000	70000000	82000000	555429	736869	33500000	24600000	565924	35000000	607363	57700000	522696	58100000	61.9	55.9	47.1	13.9	59.3	31.1	70	82	0.555429	0.736869	33.5	24.6	0.565924	35	0.607363	57.7	0.522696	58.1	34.7667	50.8518	19.6123	38.7742	12.0578	0.548594	0.386699
1284.61	33.26/36.37	2	0.94,0.97	R.QSISSVSVS[166.9984]PSK	YDR507C	GIN4	70200000	71600000	61600000	59600000	70200000	73800000	83100000	93200000	91000000	57800000	34700000	38600000	70300000	60900000	65700000	68800000	66000000	65100000	70.2	71.6	61.6	59.6	70.2	73.8	83.1	93.2	91	57.8	34.7	38.6	70.3	60.9	65.7	68.8	66	65.1	67.8667	89.1	43.7	66.6333	65.6333	0.392722	0.981179
1636.81	55.95/56.67	2	0.98	K.LSTIVNQSS[166.9984]PTPASR	YDR507C	GIN4	46100000	419669	11200000	21900000	21800000	14000000	18000000	8.08885e+06	19800000	25000000	70000000	482668	15600000	26300000	24400000	19600000	24800000	33500000	46.1	0.419669	11.2	21.9	21.8	14	18	8.08885	19.8	25	70	0.482668	15.6	26.3	24.4	19.6	24.8	33.5	19.2333	15.2963	31.8276	25.9667	22.1	-0.330428	0.565839
1372.59	45.39/45.85	2	0.95	R.DGS[166.9984]TEETLNSLK	YER054C	GIP2	70200000	70600000	49200000	735479	38200000	4.8418e+06	101000000	49700000	121000000	28600000	29500000	34600000	77600000	77000000	71300000	728001	46200000	54900000	70.2	70.6	49.2	0.735479	38.2	4.8418	101	49.7	121	28.6	29.5	34.6	77.6	77	71.3	0.728001	46.2	54.9	14.5924	90.5667	30.9	33.9427	75.3	2.63376	0.95075
1020.52	45.03/49.44	2	0.94	K.S[166.9984]LPTTPGIR	YER054C	GIP2	46900000	44900000	40100000	23000000	54400000	42300000	134000000	133000000	106000000	11700000	56800000	61600000	87900000	89700000	82900000	82600000	79000000	68500000	46.9	44.9	40.1	23	54.4	42.3	134	133	106	11.7	56.8	61.6	87.9	89.7	82.9	82.6	79	68.5	39.9	124.333	43.3667	76.7	86.8333	1.63975	0.997142
1072.58	61.51	2	0.9	K.IELPPLS[166.9984]PK	YER054C	GIP2	497770	419669	564016	29500000	43000000	9.33666e+06	549601	513161	555429	736869	23300000	25100000	5.12267e+06	9.1666e+06	4.40666e+06	728001	522696	709611	0.49777	0.419669	0.564016	29.5	43	9.33666	0.549601	0.513161	0.555429	0.736869	23.3	25.1	5.12267	9.1666	4.40666	0.728001	0.522696	0.709611	27.2789	0.539397	16.379	0.653436	6.23198	-5.66029	0.888195
[truncated: 2,775 more rows]
[truncated: 18 more columns]

## Sheet: Ypk-as Zeo_Ontology
Gene ontology phospho-altered factors in Zeocin + Ypk1-as inhibition
Selected ORFs
	GOID	GO term	p-value	number /302 list	total number of gene in annotation	Genes
[truncated: 302 more rows]

## Sheet: Rispal et al, RAP-BHS 
M/z	Tr	CHRG	Peptide probability	Peptide	ORF	Name	AREA_0	AREA_1	AREA_2	AREA_3	AREA_4	AREA_5	AREA_9	AREA_10	AREA_11	M1	M2	M3	R1	R2	R3	C1	C2	C3	Avg Mock	Avg RAP	Avg BHS	RAP/M	RAP:M	Reg	Up	Dwn	BHS/M	BHS:M	Reg	Up	Dwn	CMB NOT RAP
[truncated: 920 more rows]

## Sheet: Rispal et al, RAP-BHS_Ontology
Gene ontology phospho altered factors by BHS345 treatment (Rispal et al)
[truncated: 68 more rows]
