# Supplementary material for: Loss of cytoplasmic actin filaments raises nuclear actin levels to drive INO80C-dependent chromosome fragmentation
Source: Nat Commun. 2024 Nov 15;15:9910. doi: 10.1038/s41467-024-54141-0 (PMC11568269; doi:10.1038/s41467-024-54141-0)
Supplement: Supplementary file 7 — Source Data [file 41467_2024_54141_MOESM7_ESM.zip]

Archive with 67 entries (50 files):
- Fig 2 e_HCT116_synergy.pdf
- Fig 2a/
- Fig 2a/Suppl data text 2a.pdf
- Fig 2b repeat/
- Fig 2b repeat/repeat of exp fig 2b.pdf
- Fig 2c/
- Fig 2c/control/
- Fig 2c/control/Fig.2C control anti-phospho-Histone H2A.X.tif
- Fig 2c/control/Fig.2C control DAPI.tif
- Fig 2c/control/Fig.2C control SiR-actin.tif
- Fig 2c/LatB/
- Fig 2c/LatB/Fig.2C LatB anti-phospho-Histone H2A.X.tif
- Fig 2c/LatB/Fig.2C LatB DAPI.tif
- Fig 2c/LatB/Fig.2C LatB SiR-actin.tif
- Fig 2c/LatB+Zeo/
- Fig 2c/LatB+Zeo/Fig.2C LatB+Zeo anti-phospho-Histone H2A.X.tif
- Fig 2c/LatB+Zeo/Fig.2C LatB+Zeo DAPI.tif
- Fig 2c/LatB+Zeo/Fig.2C LatB+Zeo SiR-actin.tif
- Fig 2c/Zeocin/
- Fig 2c/Zeocin/Fig.2C Zeo anti-phospho-Histone H2A.X.tif
- Fig 2c/Zeocin/Fig.2C Zeo DAPI.tif
- Fig 2c/Zeocin/Fig.2C Zeo SiR-actin.tif
- Fig 2d/
- Fig 2d/Fig.2D DMSO.tif
- Fig 2d/Fig.2D LatB.tif
- Fig 2d/Fig.2D Zeocin+LatB.tif
- Fig 2d/Fig.2D Zeocin-adj.tif
- Fig 2d/Fig.2D Zeocin.tif
- Fig 2d scoring comet/
- Fig 2d scoring comet/_comet assay japan-1.csv
- Fig 2d scoring comet/_comet assay japan-1.txt
- Fig 2d scoring comet/_comet assay japan-2.csv
- Fig 2d scoring comet/_comet assay japan-2.txt
- Fig 2d scoring comet/_comet assay japan.csv
- Fig 2d scoring comet/_comet assay japan.txt
- Fig 5/
- Fig 5/Fig 5 a-c 201121_ActinFG_all_plusAct1_111.pzfx
- Fig 5/Fig 5e repeat Las17-mito 200308_all.xlsx
- Fig 5/Fig 5e _Las17_mito coloc.xlsx
- Fig 5/Fig 5f nuclearLas17.txt
- Fig 5/Welch's t test of fig 5f.txt
- Fig 6e/
- Fig 6e/Fig 6e 200923_NuclearCofilin.prism
- Fig 6e/Fig 6E quant Images_ALL.xlsx
- Fig 6e/Fig 6e stats.txt
- Fig 7b/
- Fig 7b/Fig 5 a-c 201121_ActinFG_all_plusAct1_111.pzfx
- Fig 7b/Fig 7b phalloidin_counting results_act111_WT.xlsx
- Fig 7b/figure 7b significance test.txt
- Fig 7b/Project1 fig 7b.prism
- Hurst et al_uncropped blots/
- Hurst et al_uncropped blots/Fig1C/
- Hurst et al_uncropped blots/Fig1C/20160629_anti-actin.tif
- Hurst et al_uncropped blots/Fig1C/2016_06_27_H2A-p.tif
- Hurst et al_uncropped blots/Fig6D/
- Hurst et al_uncropped blots/Fig6D/6D_bottom/
- Hurst et al_uncropped blots/Fig6D/6D_bottom/a-act_set2+Marker.jpg
- Hurst et al_uncropped blots/Fig6D/6D_bottom/a-act_set2_20s_used in the paper.tif
- Hurst et al_uncropped blots/Fig6D/6D_bottom/a-tub_set2+Marker.jpg
- Hurst et al_uncropped blots/Fig6D/6D_bottom/a-tub_set2_20s_used in the paper.tif
- Hurst et al_uncropped blots/Fig7C/
- Hurst et al_uncropped blots/Fig7C/anti-ACTA1-set1+Marker.jpg
- Hurst et al_uncropped blots/Fig7C/anti-ACTA1-set1.tif
- Hurst et al_uncropped blots/Fig7C/m414_TCE_set1+2+Marker.jpg
- Hurst et al_uncropped blots/Fig7C/m414_TCE_set1+2.tif
- new  graph 7b.ai
- stats all graphs 200923_NuclearCofilin.prism
