# Supplementary material for: Loss of cytoplasmic actin filaments raises nuclear actin levels to drive INO80C-dependent chromosome fragmentation
Source: Nat Commun. 2024 Nov 15;15:9910. doi: 10.1038/s41467-024-54141-0 (PMC11568269; doi:10.1038/s41467-024-54141-0)
Supplement: Supplementary file 7 — Source Data [file 41467_2024_54141_MOESM7_ESM.zip › Fig 2d scoring comet/_comet assay japan-1.csv]

Control	LatB	Zeocin	Zeocin+LatB
0.401331	76.2641	30.4924	62.8708
1.39382	-0.0000512	14.9216	3
-0.0000256	-0.0000221	0.00101	5.89886
2.71022	-0.0000387	35.6619	3.58187
0.00000481	-0.00013	18.4942	4.02021
0.000426	0.00000954	0.530049	222.024
-0.0000369	0.0173	-0.0000134	91.2905
17.0195	4.37811	23.6387	215.247
7.90865	1.8983	37.1519	0.927835
0.280346	-0.0000318	0.001498	20.5267
0.678455	69	0.190351	0.007919
0.170884	-0.0000753	6.77698	18.5133
1.26878	3	0.6694	73.4838
2.30174	0.001333	23.6107	-0.00033
0.00049	0.00000537	64.0998	75.9811
0.039905	-0.0000375	115.237	16.6098
0.0000194	1.26312	41.9911	84.2204
45.0954	-0.0000563	58.8593	21.1147
0.138419	27.532	22.9783	0.000232
12.6531	58.5338	26.3905	-0.0000964
2.85167	1.13902	-0.00011	24.2929
0.388773	10.5102	144.741	32.649
3.01336	43.2109	4.06957	13.9435
9.29973	4.06947	2.90387	44.008
33.0862	1.09714	0.00236	99.4075
7.16217	0.00089	0.008245	161.082
-0.0000137	36.5755	-0.000054	23.2149
-0.00000725	-0.0000123	6.54741	3
1.55679	6.28408	-0.00000502	81.2689
-0.00000161	3.5153	53.3456	181
0.0000238	3.12542	1.57674	242.636
0.0000101	3.53052	88.726	3
17.4475	0.0000602	78.4872	0.323653
0.508261	0.202958	67.5286	203.802
-0.0000113	2.75912	0.031281	46.1567
28.8094	6.81582	35.2388	49.3135
64.5452	91	139.376	301.076
-0.00000965	2.3408	0.0000323	3
0.032119	0.006098	34.5787	0.03675
0.010012	19.6394	-0.00000895	1.89418
-0.0000118	0.203751	87.258	105.874
0.0000135	67.6226	116.254	9.03312
2.45997	36.278	148.305	263.359
38.8534	1.32689	66.3014	170.035
4.77781	62.3386	325.972	29.152
0.078623	8.33756	3.43713	37.9462
0.079168	11.266	1.5228	165.766
0.00000994	-0.0000282	148.721	10.0383
39.7064	-0.0000868	60.0233	132.047
-0.0000117	1.02778	201.748	173.617
-0.00000962	-0.00023	21.2695	193.813
3.9026	0.098182	83.0454	93.5674
8.39826	-0.00000869	7.32996	85.5283
8.83051	4.97268	1.20679	87.0902
44.9767	44.9586	27.5789	3
18.2744	32.1628	104.771	61.1423
3.01496	32.655	9.41069	114.225
0.034295	0.161798	362.984	310.853
1.01416	0.499804	250.051	177.248
45.0708	24.9255	108.105	62.9391
0.144649	3	166.679	0.017248
54.6571	-0.0000905	65.0169	88.5042
0.001232	-0.0000905	17.249	112
62.6862	92.9704	-0.00359	24
0.050222	44.9662	-0.00369	153.785
-0.0000171	128	199.992	194.941
-0.0000114	65.8317	21.5719	79.0968
0.00002	111	3	28
0.308796	19.21	101.633	-0.0000544
4.61281	37.5001	30.7206	-0.00066
0.000031	67.469	23.3048	170.157
-0.0000123	5.46733	182.852	36.6794
35.3692	64.8625	57.2834	23.1443
0.0000183	1.25413	8.27302	241.857
-0.00000474	26.8938	193.943	3
4.37841	87.4056	33.8753	81.664
-0.0000175	-0.0000469	91.8212	89
8.05312	29.2283	6.87753	165
57.7393	66.689	2.08422	198.543
27.6957	48.7422	2.05735	-0.00027
2.69144	39.1825	1.90838	183.066
11.6248	134	80.8684	187.733
0.063552	118.249	74.4007	100.95
0.899617	126	34.6959	235.258
-0.0000171	59.9749	171.06	0.04855
4.01686	94.2369	69.3687	3
0.400119	25.315	235.585	8.79338
-0.0000123	34.5994	326	91.4319
0.017487	52.7656	46.7203	26.4853
0.000019	70.6964	91.0762	198
7.31592	74.5845	17.1911	25.3315
36.3484	2.61813	3.00744	42.8151
3.08281	92.1608	13.0127	14.2369
0.0000134	48.7454	9.42872	12.2245
-0.0000123	80.8357	0.968451	87.1559
25.117	52.4441	14.4191	24.6096
0.029657	32.6294	127.263	208.191
1.94745	6.73685	0.076552	217.089
0.149641	77.1017	92.1074	196.018
4.23007	43.8438	79.8775	-0.0000887
19.9686	0.920654	18.8152	2.95004
-0.000013	100.656	0.35419	192
0.014738	-0.02458	36.8436	2.45168
11.55	157	9.8215	46.9236
4.31565	2.73696	0.757418	54
0.824602	104	71.4269	0.010165
1.19789	43.1236	0.002606	0.233194
15.2626	136	11.6179	-0.0001
-0.0000336	120.612	264	410.635
33.4182	107.745	72.5975	0.213924
0.019817	173	33.1709	168.204
50.0898	9.83446	206	134.11
64.9866	116.334	3.56095	498.566
0.000966	57.6951	45.8137	8.62234
13.5837	28.6954	9.94022	83.1353
7.8248	-0.000033	107.287	-0.00014
23.041	-0.0000984	78.0416	20.8596
-0.0000726	-0.0000858	-0.0002	184.35
4.96706	-0.0000407	0.008421	125.663
0.002682	6.13731	11.3141	0.220188
0.00000816	0.105602	33.4817	229
63.9576	12.6877	88.9272	3.14916
0.0000793	6.35339	6.3225	-0.0000827
49.5456	58.168	-0.0000192	21.903
2.25709	15.8731	2.25338	186.101
15.2849	16.0199	59.4434	34.7368
85.5489	15.9764	5.27177	224
27.358	1.51252	124.511	-0.0000442
94.91	-0.0000795	242	200.544
46.9359	-0.0000157	-0.00000283	3
56.3663	-0.0000247	48.0576	0.214287
55.8206	2.87686	63.1208	7.21195
103.819	0.50105	185.087	242.808
0.003261	0.011267	35.6953	0.316119
3	-0.0000231	13.6392	204
80.0047	2.59593	30.9879	97.7728
-0.00025	-0.0000459	25.1933	117.146
96.0212	52.1043	76.8677	101.169
57.6792	3	1.00471	159.783
76.7613	-0.0000543	0.0000137	43.0334
81	0.023669	-0.0000944	0.020209
1.99585	2.47298	3.60449	376.516
0.221206	-0.0000125	-0.0000303	77.1304
106.702	18.2278	62.3944	77.1304
70.5216	0.001115	10.1827	22.9778
1.39828	-0.0000335	0.043691	170.114
0.419449	22.0736	-0.0000508	-0.00029
95.0993	3.18698	-0.0000647	0.001001
27.8014	-0.000062	65.9774	0.001001
77.274	0.162713	-0.0000572	157.759
88.5738	12.1776	4.83577	73.6439
70.5567	3.46904	46.0476	20
5	2.35796	0.609932	62.2025
73.1749	0.036949	19.4853	292.309
134.06	0.609668	0.001613	47.9086
57.0868	-0.0000365	6.37588	98.3321
96.6662	10.7485	0.200428	131.638
94	42.1711	0.0000414	5.24617
41.5547	50.4393	3.15279	70.0528
42.827	0.00000686	1.51844	111.201
69.2896	7.59372	23.7287	13.3069
0.141162	0.014568	17.0307	4.2599
1.09144	6.2124	13.9512	8.08417
4.64101	30.5358	0.551153	79.3028
4.04787	3	5.54092	368.009
0.00000268	8.67915	61.8818	-0.0000932
0.15601	-0.00014	248.617	0.026148
0.210729	-0.0000547	121.256	317.139
39.1511	0.0000435	110.43	44.1979
3.44973	0.038961	53.6177	3.69396
8.22952	3.41475	81.8927	5.49089
-0.00000733	2.21612	45.1794	3.14443
27.9234	0.003565	74.6044	46.8186
28.0603	-0.0000225	0.003847	70.5167
0.0000275	0.59406	52.7252	36.2108
0.137224	0.006916	116.118	8.16986
17.7495	0.0000136	133.252	147.53
0.510187	0.007299	81.947	156.395
0.0000132	2.92219	161	11.0491
13.1756	-0.0000371	35.5115	187.133
0.030129	-0.04522	206.332	117.309
9.77077	3	-0.00096	49.8376
2.87204	4.62593	122.304	33.4746
2.84454	18.5421	-0.00094	261.241
103.515	-0.000072	160	34.3075
10.5388	32.2726	154.301	41.2625
10.705	1.05184	4.75119	24.8963
5.31	2.19068	245.763	28.1411
-0.0000154	1.23217	146.544	3
2.68831	1.64567	0.017872	4.36052
13.53	3	95.1325	249.201
-0.0000256	0.0000189	30.6573	82.6595
0.320782	14.7759	77.3267	19.6184
4.69219	29.9843	153.775	83.1624
-0.00000869	-0.0000746	28.4828	-0.00023
0.082324	1.1484	2.27495	119.828
0.815773	46.2111	0.00000106	313.189
0.005257	0.21125	0.122124	71.0432
125.073	6.66372	141.97	51.0382
80.8966	14.9384	25.6547	35.9526
14.41	0.000687	38.2052	35.9526
	58.5518	191.552	154.103
		46.0251	98.5369
		144.813	431.511
		78.1646	-0.0000568
		141.534
		85.4197
		3
		59.0901
		44.0521
