# Supplementary material for: Loss of cytoplasmic actin filaments raises nuclear actin levels to drive INO80C-dependent chromosome fragmentation
Source: Nat Commun. 2024 Nov 15;15:9910. doi: 10.1038/s41467-024-54141-0 (PMC11568269; doi:10.1038/s41467-024-54141-0)
Supplement: Supplementary file 7 — Source Data [file 41467_2024_54141_MOESM7_ESM.zip › Fig 5/Fig 5e repeat Las17-mito 200308_all.xlsx]

## Sheet: 200306_Las17_DMSOImage
Channel_Red	Channel_green	Correlation_Correlation_green_Red	Correlation_Costes_Red_green	Correlation_Costes_green_Red	Correlation_K_Red_green	Correlation_K_green_Red	Correlation_Manders_Red_green	Correlation_Manders_green_Red	Correlation_Overlap_green_Red	Correlation_RWC_Red_green	Correlation_RWC_green_Red	Correlation_Slope_green_Red	ExecutionTime_01Images	ExecutionTime_02Metadata	ExecutionTime_03NamesAndTypes	ExecutionTime_04Groups	ExecutionTime_05MeasureColocalization	FileName_Red	FileName_green	Frame_Red	Frame_green	Group_Index	Group_Number	Height_Red	Height_green	ImageNumber	ImageSet_ImageSet	MD5Digest_Red	MD5Digest_green	Metadata_FileLocation	Metadata_Frame	Metadata_Sample	Metadata_Series	Metadata_channel	ModuleError_01Images	ModuleError_02Metadata	ModuleError_03NamesAndTypes	ModuleError_04Groups	ModuleError_05MeasureColocalization	PathName_Red	PathName_green	ProcessingStatus	Scaling_Red	Scaling_green	Series_Red	Series_green	URL_Red	URL_green	Width_Red
-1	-1	0.143939	1	1	0.0234707	30.1788	1	1	0.841616	0.692354	0.699067	6.18363	0	0	3.96875	0	0.90625	slice0001_Las17-GFP_DMSO_1_w2Penta-Red_57b58536577ae_hrm.tif.tif	slice0001_Las17-GFP_DMSO_1_w3Penta-Green-100_57b5856db7051_hrm.tif.tif	0	0	1	1	2048	2048	1	eLvvBs3SG21mDK1kPNobGNYxibM7kGRuYGpI5fgEZVI7AGuRQtg=	1f0abbb0a255ff195d7995d471a8ae92	6e3e08543234c172903d7c95fddbfa45	nan	0	slice0001_Las17-GFP_DMSO_1_w	0	nan	0	0	0	0	0	C:\Users\hursvere\Desktop\pan1 Las17 mito coloc\input\Las17\single planes for coloc\DMSO\auto thresholded green plus red	C:\Users\hursvere\Desktop\pan1 Las17 mito coloc\input\Las17\single planes for coloc\DMSO\auto thresholded green plus red	Done	1	1	0	0	file:///C:/Users/hursvere/Desktop/pan1%20Las17%20mito%20coloc/input/Las17/single%20planes%20for%20coloc/DMSO/auto%20thresholded%20green%20plus%20red/slice0001_Las17-GFP_DMSO_1_w2Penta-Red_57b58536577ae_hrm.tif.tif	file:///C:/Users/hursvere/Desktop/pan1%20Las17%20mito%20coloc/input/Las17/single%20planes%20for%20coloc/DMSO/auto%20thresholded%20green%20plus%20red/slice0001_Las17-GFP_DMSO_1_w3Penta-Green-100_57b5856db7051_hrm.tif.tif	2048
-1	-1	0.0444114	1	1	0.0107169	48.0636	1	1	0.717699	0.667207	0.683361	5.5504	0	0	4.34375	0	0.8125	slice0001_Las17-GFP_DMSO__w2Penta-Red_57b58536649a9_hrm.tif.tif	slice0001_Las17-GFP_DMSO__w3Penta-Green-100_57b5856dc1745_hrm.tif.tif	0	0	2	1	2048	2048	2	eLvvBs3SG21mDK1kjK0NOdrMGCYRibMzkGxobmJK5egEZVE7ANtmQk8=	332abb1610adef741ec336e93834f60b	951db4cdd13d042b16c1741e11314cb9	nan	0	slice0001_Las17-GFP_DMSO__w	0	nan	0	0	0	0	0	C:\Users\hursvere\Desktop\pan1 Las17 mito coloc\input\Las17\single planes for coloc\DMSO\auto thresholded green plus red	C:\Users\hursvere\Desktop\pan1 Las17 mito coloc\input\Las17\single planes for coloc\DMSO\auto thresholded green plus red	Done	1	1	0	0	file:///C:/Users/hursvere/Desktop/pan1%20Las17%20mito%20coloc/input/Las17/single%20planes%20for%20coloc/DMSO/auto%20thresholded%20green%20plus%20red/slice0001_Las17-GFP_DMSO__w2Penta-Red_57b58536649a9_hrm.tif.tif	file:///C:/Users/hursvere/Desktop/pan1%20Las17%20mito%20coloc/input/Las17/single%20planes%20for%20coloc/DMSO/auto%20thresholded%20green%20plus%20red/slice0001_Las17-GFP_DMSO__w3Penta-Green-100_57b5856dc1745_hrm.tif.tif	2048
-1	-1	0.168882	1	1	0.0214206	32.8222	1	1	0.838492	0.71229	0.709059	8.47945	0	0	4.125	0	0.953125	slice0002_Las17-GFP_DMSO_1_w2Penta-Red_57b58536577ae_hrm.tif.tif	slice0002_Las17-GFP_DMSO_1_w3Penta-Green-100_57b5856db7051_hrm.tif.tif	0	0	3	1	2048	2048	3	eLvvBs3SG21mDK1kbGA02hsYxjGJszuQZG5gakjl+ARlUjsAbmdC2g==	718dacf9ae3cc7300dd47e1181fa1d2c	f01ef9b27aed267c11e7871db967ccaf	nan	0	slice0002_Las17-GFP_DMSO_1_w	0	nan	0	0	0	0	0	C:\Users\hursvere\Desktop\pan1 Las17 mito coloc\input\Las17\single planes for coloc\DMSO\auto thresholded green plus red	C:\Users\hursvere\Desktop\pan1 Las17 mito coloc\input\Las17\single planes for coloc\DMSO\auto thresholded green plus red	Done	1	1	0	0	file:///C:/Users/hursvere/Desktop/pan1%20Las17%20mito%20coloc/input/Las17/single%20planes%20for%20coloc/DMSO/auto%20thresholded%20green%20plus%20red/slice0002_Las17-GFP_DMSO_1_w2Penta-Red_57b58536577ae_hrm.tif.tif	file:///C:/Users/hursvere/Desktop/pan1%20Las17%20mito%20coloc/input/Las17/single%20planes%20for%20coloc/DMSO/auto%20thresholded%20green%20plus%20red/slice0002_Las17-GFP_DMSO_1_w3Penta-Green-100_57b5856db7051_hrm.tif.tif	2048
-1	-1	-0.014197	nan	0	0.00750079	61.6308	1	1	0.679912	0.632262	0.659019	-2.50559	0	0	4.59375	0	0.953125	slice0002_Las17-GFP_DMSO__w2Penta-Red_57b58536649a9_hrm.tif.tif	slice0002_Las17-GFP_DMSO__w3Penta-Green-100_57b5856dc1745_hrm.tif.tif	0	0	4	1	2048	2048	4	eLvvBs3SG21mDK1kbGA02swYthGJszOQbGhuYkrl6ARlUTsA3jlCUQ==	c13562b232b94651d965825bc411be66	68aa051fc900599b4498a61662bece06	nan	0	slice0002_Las17-GFP_DMSO__w	0	nan	0	0	0	0	0	C:\Users\hursvere\Desktop\pan1 Las17 mito coloc\input\Las17\single planes for coloc\DMSO\auto thresholded green plus red	C:\Users\hursvere\Desktop\pan1 Las17 mito coloc\input\Las17\single planes for coloc\DMSO\auto thresholded green plus red	Done	1	1	0	0	file:///C:/Users/hursvere/Desktop/pan1%20Las17%20mito%20coloc/input/Las17/single%20planes%20for%20coloc/DMSO/auto%20thresholded%20green%20plus%20red/slice0002_Las17-GFP_DMSO__w2Penta-Red_57b58536649a9_hrm.tif.tif	file:///C:/Users/hursvere/Desktop/pan1%20Las17%20mito%20coloc/input/Las17/single%20planes%20for%20coloc/DMSO/auto%20thresholded%20green%20plus%20red/slice0002_Las17-GFP_DMSO__w3Penta-Green-100_57b5856dc1745_hrm.tif.tif	2048
-1	-1	0.179876	1	1	0.0191637	35.7888	1	1	0.828157	0.719393	0.705224	10.7523	0	0	4.14062	0	0.578125	slice0003_Las17-GFP_DMSO_1_w2Penta-Red_57b58536577ae_hrm.tif.tif	slice0003_Las17-GFP_DMSO_1_w3Penta-Green-100_57b5856db7051_hrm.tif.tif	0	0	5	1	2048	2048	5	eLvvBs3SG21mDK1kbGA82hsYxjGJszuQZG5gakjl+ARlUjsAcT1C3A==	ba6cfa9fb95286a0561d3fc9ba1cc7a4	61ad1dc785189fe64210d7b38531d11c	nan	0	slice0003_Las17-GFP_DMSO_1_w	0	nan	0	0	0	0	0	C:\Users\hursvere\Desktop\pan1 Las17 mito coloc\input\Las17\single planes for coloc\DMSO\auto thresholded green plus red	C:\Users\hursvere\Desktop\pan1 Las17 mito coloc\input\Las17\single planes for coloc\DMSO\auto thresholded green plus red	Done	1	1	0	0	file:///C:/Users/hursvere/Desktop/pan1%20Las17%20mito%20coloc/input/Las17/single%20planes%20for%20coloc/DMSO/auto%20thresholded%20green%20plus%20red/slice0003_Las17-GFP_DMSO_1_w2Penta-Red_57b58536577ae_hrm.tif.tif	file:///C:/Users/hursvere/Desktop/pan1%20Las17%20mito%20coloc/input/Las17/single%20planes%20for%20coloc/DMSO/auto%20thresholded%20green%20plus%20red/slice0003_Las17-GFP_DMSO_1_w3Penta-Green-100_57b5856db7051_hrm.tif.tif	2048
-1	-1	-0.0557271	nan	0	0.00636589	70.476	1	1	0.669808	0.610588	0.651173	-11.3774	0	0	4.20312	0	0.90625	slice0003_Las17-GFP_DMSO__w2Penta-Red_57b58536649a9_hrm.tif.tif	slice0003_Las17-GFP_DMSO__w3Penta-Green-100_57b5856dc1745_hrm.tif.tif	0	0	6	1	2048	2048	6	eLvvBs3SG21mDK1kbGA82swYthGJszOQbGhuYkrl6ARlUTsA4QxCUw==	4436d8b05e8024271ada85eca6e4fe0a	e12bc7772e04696b1b5c32ce10fda735	nan	0	slice0003_Las17-GFP_DMSO__w	0	nan	0	0	0	0	0	C:\Users\hursvere\Desktop\pan1 Las17 mito coloc\input\Las17\single planes for coloc\DMSO\auto thresholded green plus red	C:\Users\hursvere\Desktop\pan1 Las17 mito coloc\input\Las17\single planes for coloc\DMSO\auto thresholded green plus red	Done	1	1	0	0	file:///C:/Users/hursvere/Desktop/pan1%20Las17%20mito%20coloc/input/Las17/single%20planes%20for%20coloc/DMSO/auto%20thresholded%20green%20plus%20red/slice0003_Las17-GFP_DMSO__w2Penta-Red_57b58536649a9_hrm.tif.tif	file:///C:/Users/hursvere/Desktop/pan1%20Las17%20mito%20coloc/input/Las17/single%20planes%20for%20coloc/DMSO/auto%20thresholded%20green%20plus%20red/slice0003_Las17-GFP_DMSO__w3Penta-Green-100_57b5856dc1745_hrm.tif.tif	2048
-1	-1	0.174889	1	1	0.0166084	39.8089	1	1	0.813118	0.715358	0.696111	13.082	0	0	4.32812	0	1.25	slice0004_Las17-GFP_DMSO_1_w2Penta-Red_57b58536577ae_hrm.tif.tif	slice0004_Las17-GFP_DMSO_1_w3Penta-Green-100_57b5856db7051_hrm.tif.tif	0	0	7	1	2048	2048	7	eLvvBs3SG21mDK1kbGAy2hsYxjGJszuQZG5gakjl+ARlUjsAdBNC3g==	b89860c2d327019f22910c12042a762c	2a6a5507a52498edf58934ecba3b7c1f	nan	0	slice0004_Las17-GFP_DMSO_1_w	0	nan	0	0	0	0	0	C:\Users\hursvere\Desktop\pan1 Las17 mito coloc\input\Las17\single planes for coloc\DMSO\auto thresholded green plus red	C:\Users\hursvere\Desktop\pan1 Las17 mito coloc\input\Las17\single planes for coloc\DMSO\auto thresholded green plus red	Done	1	1	0	0	file:///C:/Users/hursvere/Desktop/pan1%20Las17%20mito%20coloc/input/Las17/single%20planes%20for%20coloc/DMSO/auto%20thresholded%20green%20plus%20red/slice0004_Las17-GFP_DMSO_1_w2Penta-Red_57b58536577ae_hrm.tif.tif	file:///C:/Users/hursvere/Desktop/pan1%20Las17%20mito%20coloc/input/Las17/single%20planes%20for%20coloc/DMSO/auto%20thresholded%20green%20plus%20red/slice0004_Las17-GFP_DMSO_1_w3Penta-Green-100_57b5856db7051_hrm.tif.tif	2048
-1	-1	-0.0622448	nan	0	0.00639262	68.5477	1	1	0.661966	0.615485	0.665545	-12.3458	0	0	4.3125	0	1.10938	slice0004_Las17-GFP_DMSO__w2Penta-Red_57b58536649a9_hrm.tif.tif	slice0004_Las17-GFP_DMSO__w3Penta-Green-100_57b5856dc1745_hrm.tif.tif	0	0	8	1	2048	2048	8	eLvvBs3SG21mDK1kbGAy2swYthGJszOQbGhuYkrl6ARlUTsA499CVQ==	d7b8d8a378f57fe72442a27ac02eccae	f0675e3af5ea7682b7e78a0cb2085b4a	nan	0	slice0004_Las17-GFP_DMSO__w	0	nan	0	0	0	0	0	C:\Users\hursvere\Desktop\pan1 Las17 mito coloc\input\Las17\single planes for coloc\DMSO\auto thresholded green plus red	C:\Users\hursvere\Desktop\pan1 Las17 mito coloc\input\Las17\single planes for coloc\DMSO\auto thresholded green plus red	Done	1	1	0	0	file:///C:/Users/hursvere/Desktop/pan1%20Las17%20mito%20coloc/input/Las17/single%20planes%20for%20coloc/DMSO/auto%20thresholded%20green%20plus%20red/slice0004_Las17-GFP_DMSO__w2Penta-Red_57b58536649a9_hrm.tif.tif	file:///C:/Users/hursvere/Desktop/pan1%20Las17%20mito%20coloc/input/Las17/single%20planes%20for%20coloc/DMSO/auto%20thresholded%20green%20plus%20red/slice0004_Las17-GFP_DMSO__w3Penta-Green-100_57b5856dc1745_hrm.tif.tif	2048
-1	-1	0.182631	1	1	0.0143353	44.846	1	1	0.8018	0.717266	0.697757	16.9882	0	0	1.46875	0	0.53125	slice0005_Las17-GFP_DMSO_1_w2Penta-Red_57b58536577ae_hrm.tif.tif	slice0005_Las17-GFP_DMSO_1_w3Penta-Green-100_57b5856db7051_hrm.tif.tif	0	0	9	1	2048	2048	9	eLvvBs3SG21mDK1kbGA62hsYxjGJszuQZG5gakjl+ARlUjsAdulC4A==	cb221dbbdbbec26a0d724545f5577a3d	09c5238fe1fbec84daf3ae8ec56cdcba	nan	0	slice0005_Las17-GFP_DMSO_1_w	0	nan	0	0	0	0	0	C:\Users\hursvere\Desktop\pan1 Las17 mito coloc\input\Las17\single planes for coloc\DMSO\auto thresholded green plus red	C:\Users\hursvere\Desktop\pan1 Las17 mito coloc\input\Las17\single planes for coloc\DMSO\auto thresholded green plus red	Done	1	1	0	0	file:///C:/Users/hursvere/Desktop/pan1%20Las17%20mito%20coloc/input/Las17/single%20planes%20for%20coloc/DMSO/auto%20thresholded%20green%20plus%20red/slice0005_Las17-GFP_DMSO_1_w2Penta-Red_57b58536577ae_hrm.tif.tif	file:///C:/Users/hursvere/Desktop/pan1%20Las17%20mito%20coloc/input/Las17/single%20planes%20for%20coloc/DMSO/auto%20thresholded%20green%20plus%20red/slice0005_Las17-GFP_DMSO_1_w3Penta-Green-100_57b5856db7051_hrm.tif.tif	2048
-1	-1	-0.0374398	nan	0	0.00597481	74.4724	1	1	0.667052	0.631512	0.677594	-7.72178	0	0	1.96875	0	0.484375	slice0005_Las17-GFP_DMSO__w2Penta-Red_57b58536649a9_hrm.tif.tif	slice0005_Las17-GFP_DMSO__w3Penta-Green-100_57b5856dc1745_hrm.tif.tif	0	0	10	1	2048	2048	10	eLvvBs3SG21mDK1kbGA62swYthGJszOQbGhuYkrl6ARlUTsA5rJCVw==	09bbe52121612624bde890224be20547	b19e08405efd455b815e9053ea7216b6	nan	0	slice0005_Las17-GFP_DMSO__w	0	nan	0	0	0	0	0	C:\Users\hursvere\Desktop\pan1 Las17 mito coloc\input\Las17\single planes for coloc\DMSO\auto thresholded green plus red	C:\Users\hursvere\Desktop\pan1 Las17 mito coloc\input\Las17\single planes for coloc\DMSO\auto thresholded green plus red	Done	1	1	0	0	file:///C:/Users/hursvere/Desktop/pan1%20Las17%20mito%20coloc/input/Las17/single%20planes%20for%20coloc/DMSO/auto%20thresholded%20green%20plus%20red/slice0005_Las17-GFP_DMSO__w2Penta-Red_57b58536649a9_hrm.tif.tif	file:///C:/Users/hursvere/Desktop/pan1%20Las17%20mito%20coloc/input/Las17/single%20planes%20for%20coloc/DMSO/auto%20thresholded%20green%20plus%20red/slice0005_Las17-GFP_DMSO__w3Penta-Green-100_57b5856dc1745_hrm.tif.tif	2048
-1	-1	0.172438	1	1	0.0132	47.0245	1	1	0.78786	0.714473	0.696745	16.6692	0	0.015625	1.35938	0	0.625	slice0006_Las17-GFP_DMSO_1_w2Penta-Red_57b58536577ae_hrm.tif.tif	slice0006_Las17-GFP_DMSO_1_w3Penta-Green-100_57b5856db7051_hrm.tif.tif	0	0	11	1	2048	2048	11	eLvvBs3SG21mDK1kbIBRuIz2BoZRTOLsDiSZG5gaUjk+QZnUDgB5v0Li	09aa0aee5d1498232c1cc2a8043dfde4	d06cc6e1c71292831cf7ddc345d85515	nan	0	slice0006_Las17-GFP_DMSO_1_w	0	nan	0	0	0	0	0	C:\Users\hursvere\Desktop\pan1 Las17 mito coloc\input\Las17\single planes for coloc\DMSO\auto thresholded green plus red	C:\Users\hursvere\Desktop\pan1 Las17 mito coloc\input\Las17\single planes for coloc\DMSO\auto thresholded green plus red	Done	1	1	0	0	file:///C:/Users/hursvere/Desktop/pan1%20Las17%20mito%20coloc/input/Las17/single%20planes%20for%20coloc/DMSO/auto%20thresholded%20green%20plus%20red/slice0006_Las17-GFP_DMSO_1_w2Penta-Red_57b58536577ae_hrm.tif.tif	file:///C:/Users/hursvere/Desktop/pan1%20Las17%20mito%20coloc/input/Las17/single%20planes%20for%20coloc/DMSO/auto%20thresholded%20green%20plus%20red/slice0006_Las17-GFP_DMSO_1_w3Penta-Green-100_57b5856db7051_hrm.tif.tif	2048
-1	-1	0.00619553	1	1	0.00607567	76.0708	1	1	0.679839	0.651494	0.682324	1.24411	0	0	3.53125	0	0.734375	slice0006_Las17-GFP_DMSO__w2Penta-Red_57b58536649a9_hrm.tif.tif	slice0006_Las17-GFP_DMSO__w3Penta-Green-100_57b5856dc1745_hrm.tif.tif	0	0	12	1	2048	2048	12	eLvvBs3SG21mDK1kbIClcBltZgyTiMTZGUg2NDcxpXJ0grKoHQDphUJZ	0b3daed2b7102937834079ba2586e188	60c80d87503b03e54217ad49e9e9f788	nan	0	slice0006_Las17-GFP_DMSO__w	0	nan	0	0	0	0	0	C:\Users\hursvere\Desktop\pan1 Las17 mito coloc\input\Las17\single planes for coloc\DMSO\auto thresholded green plus red	C:\Users\hursvere\Desktop\pan1 Las17 mito coloc\input\Las17\single planes for coloc\DMSO\auto thresholded green plus red	Done	1	1	0	0	file:///C:/Users/hursvere/Desktop/pan1%20Las17%20mito%20coloc/input/Las17/single%20planes%20for%20coloc/DMSO/auto%20thresholded%20green%20plus%20red/slice0006_Las17-GFP_DMSO__w2Penta-Red_57b58536649a9_hrm.tif.tif	file:///C:/Users/hursvere/Desktop/pan1%20Las17%20mito%20coloc/input/Las17/single%20planes%20for%20coloc/DMSO/auto%20thresholded%20green%20plus%20red/slice0006_Las17-GFP_DMSO__w3Penta-Green-100_57b5856dc1745_hrm.tif.tif	2048
-1	-1	0.171914	1	1	0.0128108	47.1103	1	1	0.776866	0.72077	0.704662	16.4027	0	0	2.84375	0	0.578125	slice0007_Las17-GFP_DMSO_1_w2Penta-Red_57b58536577ae_hrm.tif.tif	slice0007_Las17-GFP_DMSO_1_w3Penta-Green-100_57b5856db7051_hrm.tif.tif	0	0	13	1	2048	2048	13	eLvvBs3SG21mDK1kbEB0Mh7tDQzBmMTZHUgyNzA1pHJ8gjKpHQB8lULk	1edcc7788430dfb299f01b894f0f9f6c	41f223d6a51e839fdd36f52215442bb9	nan	0	slice0007_Las17-GFP_DMSO_1_w	0	nan	0	0	0	0	0	C:\Users\hursvere\Desktop\pan1 Las17 mito coloc\input\Las17\single planes for coloc\DMSO\auto thresholded green plus red	C:\Users\hursvere\Desktop\pan1 Las17 mito coloc\input\Las17\single planes for coloc\DMSO\auto thresholded green plus red	Done	1	1	0	0	file:///C:/Users/hursvere/Desktop/pan1%20Las17%20mito%20coloc/input/Las17/single%20planes%20for%20coloc/DMSO/auto%20thresholded%20green%20plus%20red/slice0007_Las17-GFP_DMSO_1_w2Penta-Red_57b58536577ae_hrm.tif.tif	file:///C:/Users/hursvere/Desktop/pan1%20Las17%20mito%20coloc/input/Las17/single%20planes%20for%20coloc/DMSO/auto%20thresholded%20green%20plus%20red/slice0007_Las17-GFP_DMSO_1_w3Penta-Green-100_57b5856db7051_hrm.tif.tif	2048
-1	-1	0.0285452	1	1	0.00627702	79.4317	1	1	0.706112	0.644212	0.668021	5.87987	0	0	3.04688	0	0.765625	slice0007_Las17-GFP_DMSO__w2Penta-Red_57b58536649a9_hrm.tif.tif	slice0007_Las17-GFP_DMSO__w3Penta-Green-100_57b5856dc1745_hrm.tif.tif	0	0	14	1	2048	2048	14	eLvvBs3SG21mDK1kbICRjEebGcMmInF2BpINzU1MqRydoCxqBwDsWEJb	85a550aca131b0cada61b8017e9aa8d2	ac4c981c1a8871847bd4063b3a44ad07	nan	0	slice0007_Las17-GFP_DMSO__w	0	nan	0	0	0	0	0	C:\Users\hursvere\Desktop\pan1 Las17 mito coloc\input\Las17\single planes for coloc\DMSO\auto thresholded green plus red	C:\Users\hursvere\Desktop\pan1 Las17 mito coloc\input\Las17\single planes for coloc\DMSO\auto thresholded green plus red	Done	1	1	0	0	file:///C:/Users/hursvere/Desktop/pan1%20Las17%20mito%20coloc/input/Las17/single%20planes%20for%20coloc/DMSO/auto%20thresholded%20green%20plus%20red/slice0007_Las17-GFP_DMSO__w2Penta-Red_57b58536649a9_hrm.tif.tif	file:///C:/Users/hursvere/Desktop/pan1%20Las17%20mito%20coloc/input/Las17/single%20planes%20for%20coloc/DMSO/auto%20thresholded%20green%20plus%20red/slice0007_Las17-GFP_DMSO__w3Penta-Green-100_57b5856dc1745_hrm.tif.tif	2048
-1	-1	0.133565	1	1	0.0117421	49.939	1	1	0.765761	0.700777	0.68642	14.5239	0	0	3.03125	0	0.671875	slice0008_Las17-GFP_DMSO_1_w2Penta-Red_57b58536577ae_hrm.tif.tif	slice0008_Las17-GFP_DMSO_1_w3Penta-Green-100_57b5856db7051_hrm.tif.tif	0	0	15	1	2048	2048	15	eLvvBs3SG21mDK1kbICtCB7tDQyXmMTZHUgyNzA1pHJ8gjKpHQB/a0Lm	7232c208728647901050e54e8972e95d	888599395b69b698ea687e5836e2dc53	nan	0	slice0008_Las17-GFP_DMSO_1_w	0	nan	0	0	0	0	0	C:\Users\hursvere\Desktop\pan1 Las17 mito coloc\input\Las17\single planes for coloc\DMSO\auto thresholded green plus red	C:\Users\hursvere\Desktop\pan1 Las17 mito coloc\input\Las17\single planes for coloc\DMSO\auto thresholded green plus red	Done	1	1	0	0	file:///C:/Users/hursvere/Desktop/pan1%20Las17%20mito%20coloc/input/Las17/single%20planes%20for%20coloc/DMSO/auto%20thresholded%20green%20plus%20red/slice0008_Las17-GFP_DMSO_1_w2Penta-Red_57b58536577ae_hrm.tif.tif	file:///C:/Users/hursvere/Desktop/pan1%20Las17%20mito%20coloc/input/Las17/single%20planes%20for%20coloc/DMSO/auto%20thresholded%20green%20plus%20red/slice0008_Las17-GFP_DMSO_1_w3Penta-Green-100_57b5856db7051_hrm.tif.tif	2048
-1	-1	0.00763464	1	1	0.00537733	91.0573	1	1	0.699746	0.627199	0.652507	1.91712	0	0	0.90625	0	0.578125	slice0008_Las17-GFP_DMSO__w2Penta-Red_57b58536649a9_hrm.tif.tif	slice0008_Las17-GFP_DMSO__w3Penta-Green-100_57b5856dc1745_hrm.tif.tif	0	0	16	1	2048	2048	16	eLvvBs3SG21mDK1kbIBRBI82M4ZNROLsDCQbmpuYUjk6QVnUDgDvK0Jd	98978922536cc6cf4cd3081dffeb1560	dc4be635312103572deeba519741eb0d	nan	0	slice0008_Las17-GFP_DMSO__w	0	nan	0	0	0	0	0	C:\Users\hursvere\Desktop\pan1 Las17 mito coloc\input\Las17\single planes for coloc\DMSO\auto thresholded green plus red	C:\Users\hursvere\Desktop\pan1 Las17 mito coloc\input\Las17\single planes for coloc\DMSO\auto thresholded green plus red	Done	1	1	0	0	file:///C:/Users/hursvere/Desktop/pan1%20Las17%20mito%20coloc/input/Las17/single%20planes%20for%20coloc/DMSO/auto%20thresholded%20green%20plus%20red/slice0008_Las17-GFP_DMSO__w2Penta-Red_57b58536649a9_hrm.tif.tif	file:///C:/Users/hursvere/Desktop/pan1%20Las17%20mito%20coloc/input/Las17/single%20planes%20for%20coloc/DMSO/auto%20thresholded%20green%20plus%20red/slice0008_Las17-GFP_DMSO__w3Penta-Green-100_57b5856dc1745_hrm.tif.tif	2048
-1	-1	0.0451467	1	1	0.00949283	55.7998	1	1	0.727803	0.668046	0.661104	5.84341	0	0	2.3125	0	0.546875	slice0009_Las17-GFP_DMSO_1_w2Penta-Red_57b58536577ae_hrm.tif.tif	slice0009_Las17-GFP_DMSO_1_w3Penta-Green-100_57b5856db7051_hrm.tif.tif	0	0	17	1	2048	2048	17	eLvvBs3SG21mDK1kjNnMGO0NDKOYxNkdSDI3MDWkcnyCMqkdAIJBQug=	0cd5de8b14e31622c9b6ec4edb2c30ea	aa20158b3b3e3efaa3ca8d2769339d5d	nan	0	slice0009_Las17-GFP_DMSO_1_w	0	nan	0	0	0	0	0	C:\Users\hursvere\Desktop\pan1 Las17 mito coloc\input\Las17\single planes for coloc\DMSO\auto thresholded green plus red	C:\Users\hursvere\Desktop\pan1 Las17 mito coloc\input\Las17\single planes for coloc\DMSO\auto thresholded green plus red	Done	1	1	0	0	file:///C:/Users/hursvere/Desktop/pan1%20Las17%20mito%20coloc/input/Las17/single%20planes%20for%20coloc/DMSO/auto%20thresholded%20green%20plus%20red/slice0009_Las17-GFP_DMSO_1_w2Penta-Red_57b58536577ae_hrm.tif.tif	file:///C:/Users/hursvere/Desktop/pan1%20Las17%20mito%20coloc/input/Las17/single%20planes%20for%20coloc/DMSO/auto%20thresholded%20green%20plus%20red/slice0009_Las17-GFP_DMSO_1_w3Penta-Green-100_57b5856db7051_hrm.tif.tif	2048
-1	-1	-0.0168912	nan	0	0.00435588	104.969	1	1	0.676191	0.619954	0.63865	-5.18963	0	0	2.10938	0	0.453125	slice0009_Las17-GFP_DMSO__w2Penta-Red_57b58536649a9_hrm.tif.tif	slice0009_Las17-GFP_DMSO__w3Penta-Green-100_57b5856dc1745_hrm.tif.tif	0	0	18	1	2048	2048	18	eLvvBs3SG21mDK1kPNrMGMYRibMzkGxobmJK5egEZVE7APH+Ql8=	96b343f297ee2ceeb564828028c966f5	fbb645ccda0e56060103ee16760d87d2	nan	0	slice0009_Las17-GFP_DMSO__w	0	nan	0	0	0	0	0	C:\Users\hursvere\Desktop\pan1 Las17 mito coloc\input\Las17\single planes for coloc\DMSO\auto thresholded green plus red	C:\Users\hursvere\Desktop\pan1 Las17 mito coloc\input\Las17\single planes for coloc\DMSO\auto thresholded green plus red	Done	1	1	0	0	file:///C:/Users/hursvere/Desktop/pan1%20Las17%20mito%20coloc/input/Las17/single%20planes%20for%20coloc/DMSO/auto%20thresholded%20green%20plus%20red/slice0009_Las17-GFP_DMSO__w2Penta-Red_57b58536649a9_hrm.tif.tif	file:///C:/Users/hursvere/Desktop/pan1%20Las17%20mito%20coloc/input/Las17/single%20planes%20for%20coloc/DMSO/auto%20thresholded%20green%20plus%20red/slice0009_Las17-GFP_DMSO__w3Penta-Green-100_57b5856dc1745_hrm.tif.tif	2048
-1	-1	0.00432697	1	1	0.00643417	82.3943	1	1	0.728107	0.633557	0.644524	1.05962	0	0	2.21875	0	0.640625	slice0010_Las17-GFP_DMSO_1_w2Penta-Red_57b58536577ae_hrm.tif.tif	slice0010_Las17-GFP_DMSO_1_w3Penta-Green-100_57b5856db7051_hrm.tif.tif	0	0	19	1	2048	2048	19	eLvvBs3SG21mDK1kbGgw2hsYxjGJszuQZG5gakjl+ARlUjsAa5NC2A==	8050d4ee1189ae4c2076e61b4fb2cc55	f55259b1cfa2afbc39d6b45d688173fa	nan	0	slice0010_Las17-GFP_DMSO_1_w	0	nan	0	0	0	0	0	C:\Users\hursvere\Desktop\pan1 Las17 mito coloc\input\Las17\single planes for coloc\DMSO\auto thresholded green plus red	C:\Users\hursvere\Desktop\pan1 Las17 mito coloc\input\Las17\single planes for coloc\DMSO\auto thresholded green plus red	Done	1	1	0	0	file:///C:/Users/hursvere/Desktop/pan1%20Las17%20mito%20coloc/input/Las17/single%20planes%20for%20coloc/DMSO/auto%20thresholded%20green%20plus%20red/slice0010_Las17-GFP_DMSO_1_w2Penta-Red_57b58536577ae_hrm.tif.tif	file:///C:/Users/hursvere/Desktop/pan1%20Las17%20mito%20coloc/input/Las17/single%20planes%20for%20coloc/DMSO/auto%20thresholded%20green%20plus%20red/slice0010_Las17-GFP_DMSO_1_w3Penta-Green-100_57b5856db7051_hrm.tif.tif	2048
-1	-1	-0.0616535	nan	0	0.00323712	135.942	1	1	0.663372	0.619962	0.628352	-23.9729	0	0	1.35938	0	0.609375	slice0010_Las17-GFP_DMSO__w2Penta-Red_57b58536649a9_hrm.tif.tif	slice0010_Las17-GFP_DMSO__w3Penta-Green-100_57b5856dc1745_hrm.tif.tif	0	0	20	1	2048	2048	20	eLvvBs3SG21mDK1kbGgw2swYthGJszOQbGhuYkrl6ARlUTsA22hCTw==	f2cd9ba1ea74254677e22472d57c7ab2	7216b7d10963c0b14fabab10f9c6de88	nan	0	slice0010_Las17-GFP_DMSO__w	0	nan	0	0	0	0	0	C:\Users\hursvere\Desktop\pan1 Las17 mito coloc\input\Las17\single planes for coloc\DMSO\auto thresholded green plus red	C:\Users\hursvere\Desktop\pan1 Las17 mito coloc\input\Las17\single planes for coloc\DMSO\auto thresholded green plus red	Done	1	1	0	0	file:///C:/Users/hursvere/Desktop/pan1%20Las17%20mito%20coloc/input/Las17/single%20planes%20for%20coloc/DMSO/auto%20thresholded%20green%20plus%20red/slice0010_Las17-GFP_DMSO__w2Penta-Red_57b58536649a9_hrm.tif.tif	file:///C:/Users/hursvere/Desktop/pan1%20Las17%20mito%20coloc/input/Las17/single%20planes%20for%20coloc/DMSO/auto%20thresholded%20green%20plus%20red/slice0010_Las17-GFP_DMSO__w3Penta-Green-100_57b5856dc1745_hrm.tif.tif	2048
-1	-1	-0.0443012	nan	0	0.00605277	81.3394	1	1	0.701661	0.607997	0.635304	-10.4446	0	0	1.78125	0	0.5	slice0011_Las17-GFP_DMSO_1_w2Penta-Red_57b58536577ae_hrm.tif.tif	slice0011_Las17-GFP_DMSO_1_w3Penta-Green-100_57b5856db7051_hrm.tif.tif	0	0	21	1	2048	2048	21	eLvvBs3SG21mDK1kbDjaGxjOMYmzO5BkbmBqSOX4BGVSOwBuaULa	15644f7e134c90277be053ae63f0ddee	3c2a2297409c28b8bfc97d1835bbdc9c	nan	0	slice0011_Las17-GFP_DMSO_1_w	0	nan	0	0	0	0	0	C:\Users\hursvere\Desktop\pan1 Las17 mito coloc\input\Las17\single planes for coloc\DMSO\auto thresholded green plus red	C:\Users\hursvere\Desktop\pan1 Las17 mito coloc\input\Las17\single planes for coloc\DMSO\auto thresholded green plus red	Done	1	1	0	0	file:///C:/Users/hursvere/Desktop/pan1%20Las17%20mito%20coloc/input/Las17/single%20planes%20for%20coloc/DMSO/auto%20thresholded%20green%20plus%20red/slice0011_Las17-GFP_DMSO_1_w2Penta-Red_57b58536577ae_hrm.tif.tif	file:///C:/Users/hursvere/Desktop/pan1%20Las17%20mito%20coloc/input/Las17/single%20planes%20for%20coloc/DMSO/auto%20thresholded%20green%20plus%20red/slice0011_Las17-GFP_DMSO_1_w3Penta-Green-100_57b5856db7051_hrm.tif.tif	2048
-1	-1	-0.0912391	nan	0	0.00286695	150.785	1	1	0.65749	0.610291	0.61833	-38.292	0	0	1.625	0	0.828125	slice0011_Las17-GFP_DMSO__w2Penta-Red_57b58536649a9_hrm.tif.tif	slice0011_Las17-GFP_DMSO__w3Penta-Green-100_57b5856dc1745_hrm.tif.tif	0	0	22	1	2048	2048	22	eLvvBs3SG21mDK1kbIilDTnazBgmEYmzM5BsaG5iSuXoBGVROwDeO0JR	295bb7132b66cc2b65aebb6ae702984a	bd354e5b76e3d6d9d511258fe529ee22	nan	0	slice0011_Las17-GFP_DMSO__w	0	nan	0	0	0	0	0	C:\Users\hursvere\Desktop\pan1 Las17 mito coloc\input\Las17\single planes for coloc\DMSO\auto thresholded green plus red	C:\Users\hursvere\Desktop\pan1 Las17 mito coloc\input\Las17\single planes for coloc\DMSO\auto thresholded green plus red	Done	1	1	0	0	file:///C:/Users/hursvere/Desktop/pan1%20Las17%20mito%20coloc/input/Las17/single%20planes%20for%20coloc/DMSO/auto%20thresholded%20green%20plus%20red/slice0011_Las17-GFP_DMSO__w2Penta-Red_57b58536649a9_hrm.tif.tif	file:///C:/Users/hursvere/Desktop/pan1%20Las17%20mito%20coloc/input/Las17/single%20planes%20for%20coloc/DMSO/auto%20thresholded%20green%20plus%20red/slice0011_Las17-GFP_DMSO__w3Penta-Green-100_57b5856dc1745_hrm.tif.tif	2048
-1	-1	-0.00888353	nan	0	0.00933154	62.5571	1	1	0.764038	0.646789	0.659683	-1.23427	0	0	1.23438	0	0.515625	slice0012_Las17-GFP_DMSO_1_w2Penta-Red_57b58536577ae_hrm.tif.tif	slice0012_Las17-GFP_DMSO_1_w3Penta-Green-100_57b5856db7051_hrm.tif.tif	0	0	23	1	2048	2048	23	eLvvBs3SG21mDK1kbGg02hsYxjGJszuQZG5gakjl+ARlUjsAcT9C3A==	59b4e87d7d14e37a1b6f8116f9c3105b	25d8e3ac87dc20dbc6fbd16e22c81807	nan	0	slice0012_Las17-GFP_DMSO_1_w	0	nan	0	0	0	0	0	C:\Users\hursvere\Desktop\pan1 Las17 mito coloc\input\Las17\single planes for coloc\DMSO\auto thresholded green plus red	C:\Users\hursvere\Desktop\pan1 Las17 mito coloc\input\Las17\single planes for coloc\DMSO\auto thresholded green plus red	Done	1	1	0	0	file:///C:/Users/hursvere/Desktop/pan1%20Las17%20mito%20coloc/input/Las17/single%20planes%20for%20coloc/DMSO/auto%20thresholded%20green%20plus%20red/slice0012_Las17-GFP_DMSO_1_w2Penta-Red_57b58536577ae_hrm.tif.tif	file:///C:/Users/hursvere/Desktop/pan1%20Las17%20mito%20coloc/input/Las17/single%20planes%20for%20coloc/DMSO/auto%20thresholded%20green%20plus%20red/slice0012_Las17-GFP_DMSO_1_w3Penta-Green-100_57b5856db7051_hrm.tif.tif	2048
-1	-1	-0.137555	nan	0	0.00276809	162.9	1	1	0.671507	0.590861	0.611687	-61.4838	0	0	1.28125	0	0.46875	slice0012_Las17-GFP_DMSO__w2Penta-Red_57b58536649a9_hrm.tif.tif	slice0012_Las17-GFP_DMSO__w3Penta-Green-100_57b5856dc1745_hrm.tif.tif	0	0	24	1	2048	2048	24	eLvvBs3SG21mDK1kbGg02swYthGJszOQbGhuYkrl6ARlUTsA4Q5CUw==	e10de76c58ca183e6b70e63fe0065640	c488e6f92c3213cde9387650cf9409a2	nan	0	slice0012_Las17-GFP_DMSO__w	0	nan	0	0	0	0	0	C:\Users\hursvere\Desktop\pan1 Las17 mito coloc\input\Las17\single planes for coloc\DMSO\auto thresholded green plus red	C:\Users\hursvere\Desktop\pan1 Las17 mito coloc\input\Las17\single planes for coloc\DMSO\auto thresholded green plus red	Done	1	1	0	0	file:///C:/Users/hursvere/Desktop/pan1%20Las17%20mito%20coloc/input/Las17/single%20planes%20for%20coloc/DMSO/auto%20thresholded%20green%20plus%20red/slice0012_Las17-GFP_DMSO__w2Penta-Red_57b58536649a9_hrm.tif.tif	file:///C:/Users/hursvere/Desktop/pan1%20Las17%20mito%20coloc/input/Las17/single%20planes%20for%20coloc/DMSO/auto%20thresholded%20green%20plus%20red/slice0012_Las17-GFP_DMSO__w3Penta-Green-100_57b5856dc1745_hrm.tif.tif	2048
-1	-1	0.0243055	1	1	0.0129598	44.2338	1	1	0.757139	0.686518	0.676363	2.20657	0	0	1.07812	0	0.46875	slice0013_Las17-GFP_DMSO_1_w2Penta-Red_57b58536577ae_hrm.tif.tif	slice0013_Las17-GFP_DMSO_1_w3Penta-Green-100_57b5856db7051_hrm.tif.tif	0	0	25	1	2048	2048	25	eLvvBs3SG21mDK1kbGg82hsYxjGJszuQZG5gakjl+ARlUjsAdBVC3g==	c29ebad5eb271f2006b881905cc7d19d	ff7e88c900946e91f9d96ea38e5ce7f7	nan	0	slice0013_Las17-GFP_DMSO_1_w	0	nan	0	0	0	0	0	C:\Users\hursvere\Desktop\pan1 Las17 mito coloc\input\Las17\single planes for coloc\DMSO\auto thresholded green plus red	C:\Users\hursvere\Desktop\pan1 Las17 mito coloc\input\Las17\single planes for coloc\DMSO\auto thresholded green plus red	Done	1	1	0	0	file:///C:/Users/hursvere/Desktop/pan1%20Las17%20mito%20coloc/input/Las17/single%20planes%20for%20coloc/DMSO/auto%20thresholded%20green%20plus%20red/slice0013_Las17-GFP_DMSO_1_w2Penta-Red_57b58536577ae_hrm.tif.tif	file:///C:/Users/hursvere/Desktop/pan1%20Las17%20mito%20coloc/input/Las17/single%20planes%20for%20coloc/DMSO/auto%20thresholded%20green%20plus%20red/slice0013_Las17-GFP_DMSO_1_w3Penta-Green-100_57b5856db7051_hrm.tif.tif	2048
-1	-1	-0.128388	nan	0	0.00293714	154.529	1	1	0.6737	0.595803	0.623827	-54.2929	0	0	2.45312	0	0.6875	slice0013_Las17-GFP_DMSO__w2Penta-Red_57b58536649a9_hrm.tif.tif	slice0013_Las17-GFP_DMSO__w3Penta-Green-100_57b5856dc1745_hrm.tif.tif	0	0	26	1	2048	2048	26	eLvvBs3SG21mDK1kbGg82swYthGJszOQbGhuYkrl6ARlUTsA4+FCVQ==	b6df3ac1c5ff163de54c23ab12eca417	666bd9b8595209d2e5e8106d0bb52f40	nan	0	slice0013_Las17-GFP_DMSO__w	0	nan	0	0	0	0	0	C:\Users\hursvere\Desktop\pan1 Las17 mito coloc\input\Las17\single planes for coloc\DMSO\auto thresholded green plus red	C:\Users\hursvere\Desktop\pan1 Las17 mito coloc\input\Las17\single planes for coloc\DMSO\auto thresholded green plus red	Done	1	1	0	0	file:///C:/Users/hursvere/Desktop/pan1%20Las17%20mito%20coloc/input/Las17/single%20planes%20for%20coloc/DMSO/auto%20thresholded%20green%20plus%20red/slice0013_Las17-GFP_DMSO__w2Penta-Red_57b58536649a9_hrm.tif.tif	file:///C:/Users/hursvere/Desktop/pan1%20Las17%20mito%20coloc/input/Las17/single%20planes%20for%20coloc/DMSO/auto%20thresholded%20green%20plus%20red/slice0013_Las17-GFP_DMSO__w3Penta-Green-100_57b5856dc1745_hrm.tif.tif	2048
-1	-1	-0.0288512	nan	0	0.0145371	33.8644	1	1	0.701634	0.651119	0.638882	-1.65027	0	0	2.5625	0	0.8125	slice0014_Las17-GFP_DMSO_1_w2Penta-Red_57b58536577ae_hrm.tif.tif	slice0014_Las17-GFP_DMSO_1_w3Penta-Green-100_57b5856db7051_hrm.tif.tif	0	0	27	1	2048	2048	27	eLvvBs3SG21mDK1kbGgy2hsYxjGJszuQZG5gakjl+ARlUjsAdutC4A==	4c2403c052bf89b545e57721ec55ca77	5f774455fd9c91adfa46d1eb858b9ff8	nan	0	slice0014_Las17-GFP_DMSO_1_w	0	nan	0	0	0	0	0	C:\Users\hursvere\Desktop\pan1 Las17 mito coloc\input\Las17\single planes for coloc\DMSO\auto thresholded green plus red	C:\Users\hursvere\Desktop\pan1 Las17 mito coloc\input\Las17\single planes for coloc\DMSO\auto thresholded green plus red	Done	1	1	0	0	file:///C:/Users/hursvere/Desktop/pan1%20Las17%20mito%20coloc/input/Las17/single%20planes%20for%20coloc/DMSO/auto%20thresholded%20green%20plus%20red/slice0014_Las17-GFP_DMSO_1_w2Penta-Red_57b58536577ae_hrm.tif.tif	file:///C:/Users/hursvere/Desktop/pan1%20Las17%20mito%20coloc/input/Las17/single%20planes%20for%20coloc/DMSO/auto%20thresholded%20green%20plus%20red/slice0014_Las17-GFP_DMSO_1_w3Penta-Green-100_57b5856db7051_hrm.tif.tif	2048
-1	-1	-0.114282	nan	0	0.00280562	171.138	1	1	0.692928	0.612246	0.639565	-53.8597	0	0	1.28125	0	0.390625	slice0014_Las17-GFP_DMSO__w2Penta-Red_57b58536649a9_hrm.tif.tif	slice0014_Las17-GFP_DMSO__w3Penta-Green-100_57b5856dc1745_hrm.tif.tif	0	0	28	1	2048	2048	28	eLvvBs3SG21mDK1kbGgy2swYthGJszOQbGhuYkrl6ARlUTsA5rRCVw==	7922ddcc66729b7ed2bb1bb6d3dda23f	1753e356f6930f9047b55b39ff2e43b2	nan	0	slice0014_Las17-GFP_DMSO__w	0	nan	0	0	0	0	0	C:\Users\hursvere\Desktop\pan1 Las17 mito coloc\input\Las17\single planes for coloc\DMSO\auto thresholded green plus red	C:\Users\hursvere\Desktop\pan1 Las17 mito coloc\input\Las17\single planes for coloc\DMSO\auto thresholded green plus red	Done	1	1	0	0	file:///C:/Users/hursvere/Desktop/pan1%20Las17%20mito%20coloc/input/Las17/single%20planes%20for%20coloc/DMSO/auto%20thresholded%20green%20plus%20red/slice0014_Las17-GFP_DMSO__w2Penta-Red_57b58536649a9_hrm.tif.tif	file:///C:/Users/hursvere/Desktop/pan1%20Las17%20mito%20coloc/input/Las17/single%20planes%20for%20coloc/DMSO/auto%20thresholded%20green%20plus%20red/slice0014_Las17-GFP_DMSO__w3Penta-Green-100_57b5856dc1745_hrm.tif.tif	2048
-1	-1	-0.0267903	nan	0	0.0122421	38.941	1	1	0.690448	0.658213	0.656619	-1.81166	0	0	0.90625	0	0.390625	slice0015_Las17-GFP_DMSO_1_w2Penta-Red_57b58536577ae_hrm.tif.tif	slice0015_Las17-GFP_DMSO_1_w3Penta-Green-100_57b5856db7051_hrm.tif.tif	0	0	29	1	2048	2048	29	eLvvBs3SG21mDK1kbGg62hsYxjGJszuQZG5gakjl+ARlUjsAecFC4g==	e28be98a0beb0a441087bde2d45a64a3	3a70abcab7ffcd8f25a8a0fd91acd779	nan	0	slice0015_Las17-GFP_DMSO_1_w	0	nan	0	0	0	0	0	C:\Users\hursvere\Desktop\pan1 Las17 mito coloc\input\Las17\single planes for coloc\DMSO\auto thresholded green plus red	C:\Users\hursvere\Desktop\pan1 Las17 mito coloc\input\Las17\single planes for coloc\DMSO\auto thresholded green plus red	Done	1	1	0	0	file:///C:/Users/hursvere/Desktop/pan1%20Las17%20mito%20coloc/input/Las17/single%20planes%20for%20coloc/DMSO/auto%20thresholded%20green%20plus%20red/slice0015_Las17-GFP_DMSO_1_w2Penta-Red_57b58536577ae_hrm.tif.tif	file:///C:/Users/hursvere/Desktop/pan1%20Las17%20mito%20coloc/input/Las17/single%20planes%20for%20coloc/DMSO/auto%20thresholded%20green%20plus%20red/slice0015_Las17-GFP_DMSO_1_w3Penta-Green-100_57b5856db7051_hrm.tif.tif	2048
-1	-1	-0.0674193	nan	0	0.00299077	173.635	1	1	0.720626	0.62949	0.648512	-30.21	0	0	1.51562	0	0.734375	slice0015_Las17-GFP_DMSO__w2Penta-Red_57b58536649a9_hrm.tif.tif	slice0015_Las17-GFP_DMSO__w3Penta-Green-100_57b5856dc1745_hrm.tif.tif	0	0	30	1	2048	2048	30	eLvvBs3SG21mDK1kbGg62swYthGJszOQbGhuYkrl6ARlUTsA6YdCWQ==	e7c7f4ea2712aebcad12c29457810d8d	eaeaa0957e380346214e93e088fbdbb8	nan	0	slice0015_Las17-GFP_DMSO__w	0	nan	0	0	0	0	0	C:\Users\hursvere\Desktop\pan1 Las17 mito coloc\input\Las17\single planes for coloc\DMSO\auto thresholded green plus red	C:\Users\hursvere\Desktop\pan1 Las17 mito coloc\input\Las17\single planes for coloc\DMSO\auto thresholded green plus red	Done	1	1	0	0	file:///C:/Users/hursvere/Desktop/pan1%20Las17%20mito%20coloc/input/Las17/single%20planes%20for%20coloc/DMSO/auto%20thresholded%20green%20plus%20red/slice0015_Las17-GFP_DMSO__w2Penta-Red_57b58536649a9_hrm.tif.tif	file:///C:/Users/hursvere/Desktop/pan1%20Las17%20mito%20coloc/input/Las17/single%20planes%20for%20coloc/DMSO/auto%20thresholded%20green%20plus%20red/slice0015_Las17-GFP_DMSO__w3Penta-Green-100_57b5856dc1745_hrm.tif.tif	2048
-1	-1	-0.0272171	nan	0	0.0094504	51.8135	1	1	0.699756	0.652668	0.675014	-2.64599	0	0	0.875	0	0.4375	slice0016_Las17-GFP_DMSO_1_w2Penta-Red_57b58536577ae_hrm.tif.tif	slice0016_Las17-GFP_DMSO_1_w3Penta-Green-100_57b5856db7051_hrm.tif.tif	0	0	31	1	2048	2048	31	eLvvBs3SG21mDK1kbIhRuIz2BoZRTOLsDiSZG5gaUjk+QZnUDgB8l0Lk	4f2606c9bf4cdd85dbd7a9b63b765d4d	c494a82d4a489022d88c54ef562f1ebb	nan	0	slice0016_Las17-GFP_DMSO_1_w	0	nan	0	0	0	0	0	C:\Users\hursvere\Desktop\pan1 Las17 mito coloc\input\Las17\single planes for coloc\DMSO\auto thresholded green plus red	C:\Users\hursvere\Desktop\pan1 Las17 mito coloc\input\Las17\single planes for coloc\DMSO\auto thresholded green plus red	Done	1	1	0	0	file:///C:/Users/hursvere/Desktop/pan1%20Las17%20mito%20coloc/input/Las17/single%20planes%20for%20coloc/DMSO/auto%20thresholded%20green%20plus%20red/slice0016_Las17-GFP_DMSO_1_w2Penta-Red_57b58536577ae_hrm.tif.tif	file:///C:/Users/hursvere/Desktop/pan1%20Las17%20mito%20coloc/input/Las17/single%20planes%20for%20coloc/DMSO/auto%20thresholded%20green%20plus%20red/slice0016_Las17-GFP_DMSO_1_w3Penta-Green-100_57b5856db7051_hrm.tif.tif	2048
-1	-1	0.00692243	1	1	0.00335096	168.747	1	1	0.751974	0.665454	0.671427	2.86595	0	0	1.6875	0	0.734375	slice0016_Las17-GFP_DMSO__w2Penta-Red_57b58536649a9_hrm.tif.tif	slice0016_Las17-GFP_DMSO__w3Penta-Green-100_57b5856dc1745_hrm.tif.tif	0	0	32	1	2048	2048	32	eLvvBs3SG21mDK1kbIilcBltZgyTiMTZGUg2NDcxpXJ0grKoHQDsWkJb	cd9f16b071cd30a875f023663f3e2a00	5a5166fddab6d6ea3f288165ef241f34	nan	0	slice0016_Las17-GFP_DMSO__w	0	nan	0	0	0	0	0	C:\Users\hursvere\Desktop\pan1 Las17 mito coloc\input\Las17\single planes for coloc\DMSO\auto thresholded green plus red	C:\Users\hursvere\Desktop\pan1 Las17 mito coloc\input\Las17\single planes for coloc\DMSO\auto thresholded green plus red	Done	1	1	0	0	file:///C:/Users/hursvere/Desktop/pan1%20Las17%20mito%20coloc/input/Las17/single%20planes%20for%20coloc/DMSO/auto%20thresholded%20green%20plus%20red/slice0016_Las17-GFP_DMSO__w2Penta-Red_57b58536649a9_hrm.tif.tif	file:///C:/Users/hursvere/Desktop/pan1%20Las17%20mito%20coloc/input/Las17/single%20planes%20for%20coloc/DMSO/auto%20thresholded%20green%20plus%20red/slice0016_Las17-GFP_DMSO__w3Penta-Green-100_57b5856dc1745_hrm.tif.tif	2048
-1	-1	-0.0576579	nan	0	0.00856323	66.806	1	1	0.756357	0.627913	0.673592	-7.32674	0	0	1.75	0	0.8125	slice0017_Las17-GFP_DMSO_1_w2Penta-Red_57b58536577ae_hrm.tif.tif	slice0017_Las17-GFP_DMSO_1_w3Penta-Green-100_57b5856db7051_hrm.tif.tif	0	0	33	1	2048	2048	33	eLvvBs3SG21mDK1kbEh0Mh7tDQzBmMTZHUgyNzA1pHJ8gjKpHQB/bULm	aa9f04e15cc2478aa0df038ca07f758c	913ecdbd8e7a51f713137d222d6391ba	nan	0	slice0017_Las17-GFP_DMSO_1_w	0	nan	0	0	0	0	0	C:\Users\hursvere\Desktop\pan1 Las17 mito coloc\input\Las17\single planes for coloc\DMSO\auto thresholded green plus red	C:\Users\hursvere\Desktop\pan1 Las17 mito coloc\input\Las17\single planes for coloc\DMSO\auto thresholded green plus red	Done	1	1	0	0	file:///C:/Users/hursvere/Desktop/pan1%20Las17%20mito%20coloc/input/Las17/single%20planes%20for%20coloc/DMSO/auto%20thresholded%20green%20plus%20red/slice0017_Las17-GFP_DMSO_1_w2Penta-Red_57b58536577ae_hrm.tif.tif	file:///C:/Users/hursvere/Desktop/pan1%20Las17%20mito%20coloc/input/Las17/single%20planes%20for%20coloc/DMSO/auto%20thresholded%20green%20plus%20red/slice0017_Las17-GFP_DMSO_1_w3Penta-Green-100_57b5856db7051_hrm.tif.tif	2048
-1	-1	0.0819351	1	1	0.00319764	190.471	1	1	0.780422	0.692361	0.701245	40.4345	0	0	0.8125	0	0.5	slice0017_Las17-GFP_DMSO__w2Penta-Red_57b58536649a9_hrm.tif.tif	slice0017_Las17-GFP_DMSO__w3Penta-Green-100_57b5856dc1745_hrm.tif.tif	0	0	34	1	2048	2048	34	eLvvBs3SG21mDK1kbIiRjEebGcMmInF2BpINzU1MqRydoCxqBwDvLUJd	7b7fa0fdae827bc3854d81181083a563	90eef1917399c8b349d498fd1a2f6daa	nan	0	slice0017_Las17-GFP_DMSO__w	0	nan	0	0	0	0	0	C:\Users\hursvere\Desktop\pan1 Las17 mito coloc\input\Las17\single planes for coloc\DMSO\auto thresholded green plus red	C:\Users\hursvere\Desktop\pan1 Las17 mito coloc\input\Las17\single planes for coloc\DMSO\auto thresholded green plus red	Done	1	1	0	0	file:///C:/Users/hursvere/Desktop/pan1%20Las17%20mito%20coloc/input/Las17/single%20planes%20for%20coloc/DMSO/auto%20thresholded%20green%20plus%20red/slice0017_Las17-GFP_DMSO__w2Penta-Red_57b58536649a9_hrm.tif.tif	file:///C:/Users/hursvere/Desktop/pan1%20Las17%20mito%20coloc/input/Las17/single%20planes%20for%20coloc/DMSO/auto%20thresholded%20green%20plus%20red/slice0017_Las17-GFP_DMSO__w3Penta-Green-100_57b5856dc1745_hrm.tif.tif	2048
-1	-1	-0.128439	nan	0	0.00651805	91.1925	1	1	0.770972	0.605563	0.650588	-26.0645	0	0	1.03125	0	0.5	slice0018_Las17-GFP_DMSO_1_w2Penta-Red_57b58536577ae_hrm.tif.tif	slice0018_Las17-GFP_DMSO_1_w3Penta-Green-100_57b5856db7051_hrm.tif.tif	0	0	35	1	2048	2048	35	eLvvBs3SG21mDK1kjLUIHu0NDJeYxNkdSDI3MDWkcnyCMqkdAIJDQug=	207395e994323785928d68a13e4f28fc	cba6c14e79ae753f000b6dea9272090d	nan	0	slice0018_Las17-GFP_DMSO_1_w	0	nan	0	0	0	0	0	C:\Users\hursvere\Desktop\pan1 Las17 mito coloc\input\Las17\single planes for coloc\DMSO\auto thresholded green plus red	C:\Users\hursvere\Desktop\pan1 Las17 mito coloc\input\Las17\single planes for coloc\DMSO\auto thresholded green plus red	Done	1	1	0	0	file:///C:/Users/hursvere/Desktop/pan1%20Las17%20mito%20coloc/input/Las17/single%20planes%20for%20coloc/DMSO/auto%20thresholded%20green%20plus%20red/slice0018_Las17-GFP_DMSO_1_w2Penta-Red_57b58536577ae_hrm.tif.tif	file:///C:/Users/hursvere/Desktop/pan1%20Las17%20mito%20coloc/input/Las17/single%20planes%20for%20coloc/DMSO/auto%20thresholded%20green%20plus%20red/slice0018_Las17-GFP_DMSO_1_w3Penta-Green-100_57b5856db7051_hrm.tif.tif	2048
-1	-1	0.200813	1	1	0.00337909	198.915	1	1	0.819848	0.715633	0.729252	93.3843	0	0	1.09375	0	0.6875	slice0018_Las17-GFP_DMSO__w2Penta-Red_57b58536649a9_hrm.tif.tif	slice0018_Las17-GFP_DMSO__w3Penta-Green-100_57b5856dc1745_hrm.tif.tif	0	0	36	1	2048	2048	36	eLvvBs3SG21mDK1kjFkEjzYzhk1E4uwMJBuam5hSOTpBWdQOAPIAQl8=	4ab073b6dc9a0958e766bb84fe24d8ca	bed6f0a4c36b018450e53cf831c0262e	nan	0	slice0018_Las17-GFP_DMSO__w	0	nan	0	0	0	0	0	C:\Users\hursvere\Desktop\pan1 Las17 mito coloc\input\Las17\single planes for coloc\DMSO\auto thresholded green plus red	C:\Users\hursvere\Desktop\pan1 Las17 mito coloc\input\Las17\single planes for coloc\DMSO\auto thresholded green plus red	Done	1	1	0	0	file:///C:/Users/hursvere/Desktop/pan1%20Las17%20mito%20coloc/input/Las17/single%20planes%20for%20coloc/DMSO/auto%20thresholded%20green%20plus%20red/slice0018_Las17-GFP_DMSO__w2Penta-Red_57b58536649a9_hrm.tif.tif	file:///C:/Users/hursvere/Desktop/pan1%20Las17%20mito%20coloc/input/Las17/single%20planes%20for%20coloc/DMSO/auto%20thresholded%20green%20plus%20red/slice0018_Las17-GFP_DMSO__w3Penta-Green-100_57b5856dc1745_hrm.tif.tif	2048
-1	-1	-0.0150458	nan	0	0.00546556	117.616	1	1	0.801772	0.656765	0.669071	-4.73253	0	0	0.984375	0	0.65625	slice0019_Las17-GFP_DMSO_1_w2Penta-Red_57b58536577ae_hrm.tif.tif	slice0019_Las17-GFP_DMSO_1_w3Penta-Green-100_57b5856db7051_hrm.tif.tif	0	0	37	1	2048	2048	37	eLvvBs3SG21mDK1kbIjRzBjtDQyjmMTZHUgyNzA1pHJ8gjKpHQCFGULq	9ebc93047c39491ce903dea8bcd38037	ad4c36b932681d3393e8cf44844c19d0	nan	0	slice0019_Las17-GFP_DMSO_1_w	0	nan	0	0	0	0	0	C:\Users\hursvere\Desktop\pan1 Las17 mito coloc\input\Las17\single planes for coloc\DMSO\auto thresholded green plus red	C:\Users\hursvere\Desktop\pan1 Las17 mito coloc\input\Las17\single planes for coloc\DMSO\auto thresholded green plus red	Done	1	1	0	0	file:///C:/Users/hursvere/Desktop/pan1%20Las17%20mito%20coloc/input/Las17/single%20planes%20for%20coloc/DMSO/auto%20thresholded%20green%20plus%20red/slice0019_Las17-GFP_DMSO_1_w2Penta-Red_57b58536577ae_hrm.tif.tif	file:///C:/Users/hursvere/Desktop/pan1%20Las17%20mito%20coloc/input/Las17/single%20planes%20for%20coloc/DMSO/auto%20thresholded%20green%20plus%20red/slice0019_Las17-GFP_DMSO_1_w3Penta-Green-100_57b5856db7051_hrm.tif.tif	2048
-1	-1	0.355671	1	1	0.00441446	172.401	1	1	0.872387	0.757364	0.736849	113.515	0	0	1.98438	0	0.828125	slice0019_Las17-GFP_DMSO__w2Penta-Red_57b58536649a9_hrm.tif.tif	slice0019_Las17-GFP_DMSO__w3Penta-Green-100_57b5856dc1745_hrm.tif.tif	0	0	38	1	2048	2048	38	eLvvBs3SG21mDK1kbDjazBi+EYmzM5BsaG5iSuXoBGVROwD000Jh	4310db6d36a869b50c9dab87ec4420a0	ef739511ad9c7706aaaa25e997d0b215	nan	0	slice0019_Las17-GFP_DMSO__w	0	nan	0	0	0	0	0	C:\Users\hursvere\Desktop\pan1 Las17 mito coloc\input\Las17\single planes for coloc\DMSO\auto thresholded green plus red	C:\Users\hursvere\Desktop\pan1 Las17 mito coloc\input\Las17\single planes for coloc\DMSO\auto thresholded green plus red	Done	1	1	0	0	file:///C:/Users/hursvere/Desktop/pan1%20Las17%20mito%20coloc/input/Las17/single%20planes%20for%20coloc/DMSO/auto%20thresholded%20green%20plus%20red/slice0019_Las17-GFP_DMSO__w2Penta-Red_57b58536649a9_hrm.tif.tif	file:///C:/Users/hursvere/Desktop/pan1%20Las17%20mito%20coloc/input/Las17/single%20planes%20for%20coloc/DMSO/auto%20thresholded%20green%20plus%20red/slice0019_Las17-GFP_DMSO__w3Penta-Green-100_57b5856dc1745_hrm.tif.tif	2048
-1	-1	0.14587	1	1	0.0044087	137.004	1	1	0.777179	0.711334	0.684352	75.9064	0	0	0.84375	0	0.53125	slice0020_Las17-GFP_DMSO_1_w2Penta-Red_57b58536577ae_hrm.tif.tif	slice0020_Las17-GFP_DMSO_1_w3Penta-Green-100_57b5856db7051_hrm.tif.tif	0	0	39	1	2048	2048	39	eLvvBs3SG21mDK1kbGQw2hsYxjGJszuQZG5gakjl+ARlUjsAbmtC2g==	57be0fb81a4f496c0e9f9a78df1b5801	dd3807d6fbef64743a83d722427fb8db	nan	0	slice0020_Las17-GFP_DMSO_1_w	0	nan	0	0	0	0	0	C:\Users\hursvere\Desktop\pan1 Las17 mito coloc\input\Las17\single planes for coloc\DMSO\auto thresholded green plus red	C:\Users\hursvere\Desktop\pan1 Las17 mito coloc\input\Las17\single planes for coloc\DMSO\auto thresholded green plus red	Done	1	1	0	0	file:///C:/Users/hursvere/Desktop/pan1%20Las17%20mito%20coloc/input/Las17/single%20planes%20for%20coloc/DMSO/auto%20thresholded%20green%20plus%20red/slice0020_Las17-GFP_DMSO_1_w2Penta-Red_57b58536577ae_hrm.tif.tif	file:///C:/Users/hursvere/Desktop/pan1%20Las17%20mito%20coloc/input/Las17/single%20planes%20for%20coloc/DMSO/auto%20thresholded%20green%20plus%20red/slice0020_Las17-GFP_DMSO_1_w3Penta-Green-100_57b5856db7051_hrm.tif.tif	2048
-1	-1	0.103853	1	1	0.00434336	154.02	1	1	0.817904	0.697678	0.690613	30.5186	0	0	0.890625	0	0.5	slice0020_Las17-GFP_DMSO__w2Penta-Red_57b58536649a9_hrm.tif.tif	slice0020_Las17-GFP_DMSO__w3Penta-Green-100_57b5856dc1745_hrm.tif.tif	0	0	40	1	2048	2048	40	eLvvBs3SG21mDK1kbGQw2swYthGJszOQbGhuYkrl6ARlUTsA3j1CUQ==	56f68e94eddfdfb71ef7ce433fa37a00	6d2565b33d9e4acdacccdedbb01c3346	nan	0	slice0020_Las17-GFP_DMSO__w	0	nan	0	0	0	0	0	C:\Users\hursvere\Desktop\pan1 Las17 mito coloc\input\Las17\single planes for coloc\DMSO\auto thresholded green plus red	C:\Users\hursvere\Desktop\pan1 Las17 mito coloc\input\Las17\single planes for coloc\DMSO\auto thresholded green plus red	Done	1	1	0	0	file:///C:/Users/hursvere/Desktop/pan1%20Las17%20mito%20coloc/input/Las17/single%20planes%20for%20coloc/DMSO/auto%20thresholded%20green%20plus%20red/slice0020_Las17-GFP_DMSO__w2Penta-Red_57b58536649a9_hrm.tif.tif	file:///C:/Users/hursvere/Desktop/pan1%20Las17%20mito%20coloc/input/Las17/single%20planes%20for%20coloc/DMSO/auto%20thresholded%20green%20plus%20red/slice0020_Las17-GFP_DMSO__w3Penta-Green-100_57b5856dc1745_hrm.tif.tif	2048
-1	-1	0.153702	1	1	0.00335495	161.453	1	1	0.735979	0.705299	0.6962	117.71	0	0	0.84375	0	0.5625	slice0021_Las17-GFP_DMSO_1_w2Penta-Red_57b58536577ae_hrm.tif.tif	slice0021_Las17-GFP_DMSO_1_w3Penta-Green-100_57b5856db7051_hrm.tif.tif	0	0	41	1	2048	2048	41	eLvvBs3SG21mDK1kbDTaGxjOMYmzO5BkbmBqSOX4BGVSOwBxQULc	ca64eb0b6d46ccc441aad57260366380	a35fee6fae5a942c2c8d8984189df7e2	nan	0	slice0021_Las17-GFP_DMSO_1_w	0	nan	0	0	0	0	0	C:\Users\hursvere\Desktop\pan1 Las17 mito coloc\input\Las17\single planes for coloc\DMSO\auto thresholded green plus red	C:\Users\hursvere\Desktop\pan1 Las17 mito coloc\input\Las17\single planes for coloc\DMSO\auto thresholded green plus red	Done	1	1	0	0	file:///C:/Users/hursvere/Desktop/pan1%20Las17%20mito%20coloc/input/Las17/single%20planes%20for%20coloc/DMSO/auto%20thresholded%20green%20plus%20red/slice0021_Las17-GFP_DMSO_1_w2Penta-Red_57b58536577ae_hrm.tif.tif	file:///C:/Users/hursvere/Desktop/pan1%20Las17%20mito%20coloc/input/Las17/single%20planes%20for%20coloc/DMSO/auto%20thresholded%20green%20plus%20red/slice0021_Las17-GFP_DMSO_1_w3Penta-Green-100_57b5856db7051_hrm.tif.tif	2048
-1	-1	-0.25445	nan	0	0.00305598	190.261	1	1	0.762518	0.60701	0.599856	-99.8735	0	0	0.828125	0	0.4375	slice0021_Las17-GFP_DMSO__w2Penta-Red_57b58536649a9_hrm.tif.tif	slice0021_Las17-GFP_DMSO__w3Penta-Green-100_57b5856dc1745_hrm.tif.tif	0	0	42	1	2048	2048	42	eLvvBs3SG21mDK1kbISlDTnazBgmEYmzM5BsaG5iSuXoBGVROwDhEEJT	2fa508d85285c847b4f5f17e7a83c16c	6bc9331847eaecac5f3c542baacf73d7	nan	0	slice0021_Las17-GFP_DMSO__w	0	nan	0	0	0	0	0	C:\Users\hursvere\Desktop\pan1 Las17 mito coloc\input\Las17\single planes for coloc\DMSO\auto thresholded green plus red	C:\Users\hursvere\Desktop\pan1 Las17 mito coloc\input\Las17\single planes for coloc\DMSO\auto thresholded green plus red	Done	1	1	0	0	file:///C:/Users/hursvere/Desktop/pan1%20Las17%20mito%20coloc/input/Las17/single%20planes%20for%20coloc/DMSO/auto%20thresholded%20green%20plus%20red/slice0021_Las17-GFP_DMSO__w2Penta-Red_57b58536649a9_hrm.tif.tif	file:///C:/Users/hursvere/Desktop/pan1%20Las17%20mito%20coloc/input/Las17/single%20planes%20for%20coloc/DMSO/auto%20thresholded%20green%20plus%20red/slice0021_Las17-GFP_DMSO__w3Penta-Green-100_57b5856dc1745_hrm.tif.tif	2048
-1	-1	0.0154245	1	1	0.00292313	176.349	1	1	0.717977	0.660557	0.664056	11.7403	0	0	1.14062	0	0.484375	slice0022_Las17-GFP_DMSO_1_w2Penta-Red_57b58536577ae_hrm.tif.tif	slice0022_Las17-GFP_DMSO_1_w3Penta-Green-100_57b5856db7051_hrm.tif.tif	0	0	43	1	2048	2048	43	eLvvBs3SG21mDK1kbGQ02hsYxjGJszuQZG5gakjl+ARlUjsAdBdC3g==	728da80507c2a40644353fa62b1f8d08	7dbc116fc77bba044d21ae057727b20a	nan	0	slice0022_Las17-GFP_DMSO_1_w	0	nan	0	0	0	0	0	C:\Users\hursvere\Desktop\pan1 Las17 mito coloc\input\Las17\single planes for coloc\DMSO\auto thresholded green plus red	C:\Users\hursvere\Desktop\pan1 Las17 mito coloc\input\Las17\single planes for coloc\DMSO\auto thresholded green plus red	Done	1	1	0	0	file:///C:/Users/hursvere/Desktop/pan1%20Las17%20mito%20coloc/input/Las17/single%20planes%20for%20coloc/DMSO/auto%20thresholded%20green%20plus%20red/slice0022_Las17-GFP_DMSO_1_w2Penta-Red_57b58536577ae_hrm.tif.tif	file:///C:/Users/hursvere/Desktop/pan1%20Las17%20mito%20coloc/input/Las17/single%20planes%20for%20coloc/DMSO/auto%20thresholded%20green%20plus%20red/slice0022_Las17-GFP_DMSO_1_w3Penta-Green-100_57b5856db7051_hrm.tif.tif	2048
-1	-1	-0.189586	nan	0	0.00182195	363.296	1	1	0.813577	0.670374	0.623148	-346.257	0	0	0.921875	0	0.296875	slice0022_Las17-GFP_DMSO__w2Penta-Red_57b58536649a9_hrm.tif.tif	slice0022_Las17-GFP_DMSO__w3Penta-Green-100_57b5856dc1745_hrm.tif.tif	0	0	44	1	2048	2048	44	eLvvBs3SG21mDK1kbGQ02swYthGJszOQbGhuYkrl6ARlUTsA4+NCVQ==	bedcd2010608c984371b98a730008f99	0e55fd96a1cdfbde9eea1c7fee08456d	nan	0	slice0022_Las17-GFP_DMSO__w	0	nan	0	0	0	0	0	C:\Users\hursvere\Desktop\pan1 Las17 mito coloc\input\Las17\single planes for coloc\DMSO\auto thresholded green plus red	C:\Users\hursvere\Desktop\pan1 Las17 mito coloc\input\Las17\single planes for coloc\DMSO\auto thresholded green plus red	Done	1	1	0	0	file:///C:/Users/hursvere/Desktop/pan1%20Las17%20mito%20coloc/input/Las17/single%20planes%20for%20coloc/DMSO/auto%20thresholded%20green%20plus%20red/slice0022_Las17-GFP_DMSO__w2Penta-Red_57b58536649a9_hrm.tif.tif	file:///C:/Users/hursvere/Desktop/pan1%20Las17%20mito%20coloc/input/Las17/single%20planes%20for%20coloc/DMSO/auto%20thresholded%20green%20plus%20red/slice0022_Las17-GFP_DMSO__w3Penta-Green-100_57b5856dc1745_hrm.tif.tif	2048
-1	-1	-0.0520051	nan	0	0.00252847	211.686	1	1	0.731603	0.626701	0.644176	-57.3911	0	0	0.8125	0	0.265625	slice0023_Las17-GFP_DMSO_1_w2Penta-Red_57b58536577ae_hrm.tif.tif	slice0023_Las17-GFP_DMSO_1_w3Penta-Green-100_57b5856db7051_hrm.tif.tif	0	0	45	1	2048	2048	45	eLvvBs3SG21mDK1kbGQ82hsYxjGJszuQZG5gakjl+ARlUjsAdu1C4A==	3fc711ac56f13eba5b0b8336ba246939	10c9c567afb9554067c155e46c19ec13	nan	0	slice0023_Las17-GFP_DMSO_1_w	0	nan	0	0	0	0	0	C:\Users\hursvere\Desktop\pan1 Las17 mito coloc\input\Las17\single planes for coloc\DMSO\auto thresholded green plus red	C:\Users\hursvere\Desktop\pan1 Las17 mito coloc\input\Las17\single planes for coloc\DMSO\auto thresholded green plus red	Done	1	1	0	0	file:///C:/Users/hursvere/Desktop/pan1%20Las17%20mito%20coloc/input/Las17/single%20planes%20for%20coloc/DMSO/auto%20thresholded%20green%20plus%20red/slice0023_Las17-GFP_DMSO_1_w2Penta-Red_57b58536577ae_hrm.tif.tif	file:///C:/Users/hursvere/Desktop/pan1%20Las17%20mito%20coloc/input/Las17/single%20planes%20for%20coloc/DMSO/auto%20thresholded%20green%20plus%20red/slice0023_Las17-GFP_DMSO_1_w3Penta-Green-100_57b5856db7051_hrm.tif.tif	2048
-1	-1	-0.636259	nan	0	0.00109572	541.075	1	1	0.76998	0.540969	0.519828	-1515.77	0	0	0.890625	0	0.546875	slice0023_Las17-GFP_DMSO__w2Penta-Red_57b58536649a9_hrm.tif.tif	slice0023_Las17-GFP_DMSO__w3Penta-Green-100_57b5856dc1745_hrm.tif.tif	0	0	46	1	2048	2048	46	eLvvBs3SG21mDK1kbGQ82swYthGJszOQbGhuYkrl6ARlUTsA5rZCVw==	ccad92e02454e7ad4139ac4347f2b8bf	ee351dbbb0eff272d433c86bf034ff73	nan	0	slice0023_Las17-GFP_DMSO__w	0	nan	0	0	0	0	0	C:\Users\hursvere\Desktop\pan1 Las17 mito coloc\input\Las17\single planes for coloc\DMSO\auto thresholded green plus red	C:\Users\hursvere\Desktop\pan1 Las17 mito coloc\input\Las17\single planes for coloc\DMSO\auto thresholded green plus red	Done	1	1	0	0	file:///C:/Users/hursvere/Desktop/pan1%20Las17%20mito%20coloc/input/Las17/single%20planes%20for%20coloc/DMSO/auto%20thresholded%20green%20plus%20red/slice0023_Las17-GFP_DMSO__w2Penta-Red_57b58536649a9_hrm.tif.tif	file:///C:/Users/hursvere/Desktop/pan1%20Las17%20mito%20coloc/input/Las17/single%20planes%20for%20coloc/DMSO/auto%20thresholded%20green%20plus%20red/slice0023_Las17-GFP_DMSO__w3Penta-Green-100_57b5856dc1745_hrm.tif.tif	2048
-1	-1	0.134286	1	1	0.00196538	241.973	1	1	0.689615	0.671265	0.69211	307.174	0	0	0.84375	0	0.65625	slice0024_Las17-GFP_DMSO_1_w2Penta-Red_57b58536577ae_hrm.tif.tif	slice0024_Las17-GFP_DMSO_1_w3Penta-Green-100_57b5856db7051_hrm.tif.tif	0	0	47	1	2048	2048	47	eLvvBs3SG21mDK1kbGQy2hsYxjGJszuQZG5gakjl+ARlUjsAecNC4g==	7da5bf2ee683a89468948c1a55275dcf	ec25310577ad1b2736584d94d1f0152a	nan	0	slice0024_Las17-GFP_DMSO_1_w	0	nan	0	0	0	0	0	C:\Users\hursvere\Desktop\pan1 Las17 mito coloc\input\Las17\single planes for coloc\DMSO\auto thresholded green plus red	C:\Users\hursvere\Desktop\pan1 Las17 mito coloc\input\Las17\single planes for coloc\DMSO\auto thresholded green plus red	Done	1	1	0	0	file:///C:/Users/hursvere/Desktop/pan1%20Las17%20mito%20coloc/input/Las17/single%20planes%20for%20coloc/DMSO/auto%20thresholded%20green%20plus%20red/slice0024_Las17-GFP_DMSO_1_w2Penta-Red_57b58536577ae_hrm.tif.tif	file:///C:/Users/hursvere/Desktop/pan1%20Las17%20mito%20coloc/input/Las17/single%20planes%20for%20coloc/DMSO/auto%20thresholded%20green%20plus%20red/slice0024_Las17-GFP_DMSO_1_w3Penta-Green-100_57b5856db7051_hrm.tif.tif	2048
-1	-1	-0.538701	nan	0	0.000888878	712.793	1	1	0.795981	0.637488	0.574217	-1258.35	0	0	1.10938	0	0.5	slice0024_Las17-GFP_DMSO__w2Penta-Red_57b58536649a9_hrm.tif.tif	slice0024_Las17-GFP_DMSO__w3Penta-Green-100_57b5856dc1745_hrm.tif.tif	0	0	48	1	2048	2048	48	eLvvBs3SG21mDK1kbGQy2swYthGJszOQbGhuYkrl6ARlUTsA6YlCWQ==	3a883f86cf91981bfd7f2cbff4e91028	b6a45c575738fb4ef084bf8582a0bc8a	nan	0	slice0024_Las17-GFP_DMSO__w	0	nan	0	0	0	0	0	C:\Users\hursvere\Desktop\pan1 Las17 mito coloc\input\Las17\single planes for coloc\DMSO\auto thresholded green plus red	C:\Users\hursvere\Desktop\pan1 Las17 mito coloc\input\Las17\single planes for coloc\DMSO\auto thresholded green plus red	Done	1	1	0	0	file:///C:/Users/hursvere/Desktop/pan1%20Las17%20mito%20coloc/input/Las17/single%20planes%20for%20coloc/DMSO/auto%20thresholded%20green%20plus%20red/slice0024_Las17-GFP_DMSO__w2Penta-Red_57b58536649a9_hrm.tif.tif	file:///C:/Users/hursvere/Desktop/pan1%20Las17%20mito%20coloc/input/Las17/single%20planes%20for%20coloc/DMSO/auto%20thresholded%20green%20plus%20red/slice0024_Las17-GFP_DMSO__w3Penta-Green-100_57b5856dc1745_hrm.tif.tif	2048
-1	-1	-0.33563	nan	0	0.0010144	477.109	1	1	0.695687	0.56861	0.54211	-1897.13	0	0	1.25	0	0.640625	slice0025_Las17-GFP_DMSO_1_w2Penta-Red_57b58536577ae_hrm.tif.tif	slice0025_Las17-GFP_DMSO_1_w3Penta-Green-100_57b5856db7051_hrm.tif.tif	0	0	49	1	2048	2048	49	eLvvBs3SG21mDK1kbGQ62hsYxjGJszuQZG5gakjl+ARlUjsAfJlC5A==	a35e503532d841e427fab1fc1a234e75	9bd830693e13290bfc7ebc1f690602fd	nan	0	slice0025_Las17-GFP_DMSO_1_w	0	nan	0	0	0	0	0	C:\Users\hursvere\Desktop\pan1 Las17 mito coloc\input\Las17\single planes for coloc\DMSO\auto thresholded green plus red	C:\Users\hursvere\Desktop\pan1 Las17 mito coloc\input\Las17\single planes for coloc\DMSO\auto thresholded green plus red	Done	1	1	0	0	file:///C:/Users/hursvere/Desktop/pan1%20Las17%20mito%20coloc/input/Las17/single%20planes%20for%20coloc/DMSO/auto%20thresholded%20green%20plus%20red/slice0025_Las17-GFP_DMSO_1_w2Penta-Red_57b58536577ae_hrm.tif.tif	file:///C:/Users/hursvere/Desktop/pan1%20Las17%20mito%20coloc/input/Las17/single%20planes%20for%20coloc/DMSO/auto%20thresholded%20green%20plus%20red/slice0025_Las17-GFP_DMSO_1_w3Penta-Green-100_57b5856db7051_hrm.tif.tif	2048
-1	-1	-0.414838	nan	0	0.000911652	923.907	1	1	0.917759	0.636035	0.599656	-2385.24	0	0	1.29688	0	0.671875	slice0025_Las17-GFP_DMSO__w2Penta-Red_57b58536649a9_hrm.tif.tif	slice0025_Las17-GFP_DMSO__w3Penta-Green-100_57b5856dc1745_hrm.tif.tif	0	0	50	1	2048	2048	50	eLvvBs3SG21mDK1kbGQ62swYthGJszOQbGhuYkrl6ARlUTsA7FxCWw==	73a6086dad87ea7388a3a536e5fdb642	6cab1eee8b5a2411cb2d02e5e804b389	nan	0	slice0025_Las17-GFP_DMSO__w	0	nan	0	0	0	0	0	C:\Users\hursvere\Desktop\pan1 Las17 mito coloc\input\Las17\single planes for coloc\DMSO\auto thresholded green plus red	C:\Users\hursvere\Desktop\pan1 Las17 mito coloc\input\Las17\single planes for coloc\DMSO\auto thresholded green plus red	Done	1	1	0	0	file:///C:/Users/hursvere/Desktop/pan1%20Las17%20mito%20coloc/input/Las17/single%20planes%20for%20coloc/DMSO/auto%20thresholded%20green%20plus%20red/slice0025_Las17-GFP_DMSO__w2Penta-Red_57b58536649a9_hrm.tif.tif	file:///C:/Users/hursvere/Desktop/pan1%20Las17%20mito%20coloc/input/Las17/single%20planes%20for%20coloc/DMSO/auto%20thresholded%20green%20plus%20red/slice0025_Las17-GFP_DMSO__w3Penta-Green-100_57b5856dc1745_hrm.tif.tif	2048
-1	-1	0.101293	1	1	0.00849186	117.096	1	1	0.997176	0.686301	0.683049	10.6771	0	0	1.3125	0	0.609375	slice0026_Las17-GFP_DMSO_1_w2Penta-Red_57b58536577ae_hrm.tif.tif	slice0026_Las17-GFP_DMSO_1_w3Penta-Green-100_57b5856db7051_hrm.tif.tif	0	0	51	1	2048	2048	51	eLvvBs3SG21mDK1kjFm4jPYGhlFM4uwOJJkbmBpSOT5BmdQOAH9vQuY=	220803fbd55868a3b696e66a74eb04ab	9a203c69a6d4665095b115141f359015	nan	0	slice0026_Las17-GFP_DMSO_1_w	0	nan	0	0	0	0	0	C:\Users\hursvere\Desktop\pan1 Las17 mito coloc\input\Las17\single planes for coloc\DMSO\auto thresholded green plus red	C:\Users\hursvere\Desktop\pan1 Las17 mito coloc\input\Las17\single planes for coloc\DMSO\auto thresholded green plus red	Done	1	1	0	0	file:///C:/Users/hursvere/Desktop/pan1%20Las17%20mito%20coloc/input/Las17/single%20planes%20for%20coloc/DMSO/auto%20thresholded%20green%20plus%20red/slice0026_Las17-GFP_DMSO_1_w2Penta-Red_57b58536577ae_hrm.tif.tif	file:///C:/Users/hursvere/Desktop/pan1%20Las17%20mito%20coloc/input/Las17/single%20planes%20for%20coloc/DMSO/auto%20thresholded%20green%20plus%20red/slice0026_Las17-GFP_DMSO_1_w3Penta-Green-100_57b5856db7051_hrm.tif.tif	2048
-1	-1	-0.459332	nan	0	0.000950331	828.56	1	1	0.887359	0.560983	0.557142	-1441.8	0	0	1	0	0.578125	slice0026_Las17-GFP_DMSO__w2Penta-Red_57b58536649a9_hrm.tif.tif	slice0026_Las17-GFP_DMSO__w3Penta-Green-100_57b5856dc1745_hrm.tif.tif	0	0	52	1	2048	2048	52	eLvvBs3SG21mDK1kjK1wGW1mDJOIxNkZSDY0NzGlcnSCsqgdAO8vQl0=	b16ad37c48cc7879c2e985c2212c64ae	2861316f1beda1436605fcc6e5ca2b2d	nan	0	slice0026_Las17-GFP_DMSO__w	0	nan	0	0	0	0	0	C:\Users\hursvere\Desktop\pan1 Las17 mito coloc\input\Las17\single planes for coloc\DMSO\auto thresholded green plus red	C:\Users\hursvere\Desktop\pan1 Las17 mito coloc\input\Las17\single planes for coloc\DMSO\auto thresholded green plus red	Done	1	1	0	0	file:///C:/Users/hursvere/Desktop/pan1%20Las17%20mito%20coloc/input/Las17/single%20planes%20for%20coloc/DMSO/auto%20thresholded%20green%20plus%20red/slice0026_Las17-GFP_DMSO__w2Penta-Red_57b58536649a9_hrm.tif.tif	file:///C:/Users/hursvere/Desktop/pan1%20Las17%20mito%20coloc/input/Las17/single%20planes%20for%20coloc/DMSO/auto%20thresholded%20green%20plus%20red/slice0026_Las17-GFP_DMSO__w3Penta-Green-100_57b5856dc1745_hrm.tif.tif	2048
-1	-1	-0.425035	nan	0	0.00620318	144.028	1	1	0.945216	0.557258	0.576654	-146.294	0	0	0.953125	0	0.5625	slice0027_Las17-GFP_DMSO_1_w2Penta-Red_57b58536577ae_hrm.tif.tif	slice0027_Las17-GFP_DMSO_1_w3Penta-Green-100_57b5856db7051_hrm.tif.tif	0	0	53	1	2048	2048	53	eLvvBs3SG21mDK1kbER0Mh7tDQzBmMTZHUgyNzA1pHJ8gjKpHQCCRULo	7ef6d487c53e44347ec54801c11a67ba	49bfa109aca98bf4afce2049e3de77b5	nan	0	slice0027_Las17-GFP_DMSO_1_w	0	nan	0	0	0	0	0	C:\Users\hursvere\Desktop\pan1 Las17 mito coloc\input\Las17\single planes for coloc\DMSO\auto thresholded green plus red	C:\Users\hursvere\Desktop\pan1 Las17 mito coloc\input\Las17\single planes for coloc\DMSO\auto thresholded green plus red	Done	1	1	0	0	file:///C:/Users/hursvere/Desktop/pan1%20Las17%20mito%20coloc/input/Las17/single%20planes%20for%20coloc/DMSO/auto%20thresholded%20green%20plus%20red/slice0027_Las17-GFP_DMSO_1_w2Penta-Red_57b58536577ae_hrm.tif.tif	file:///C:/Users/hursvere/Desktop/pan1%20Las17%20mito%20coloc/input/Las17/single%20planes%20for%20coloc/DMSO/auto%20thresholded%20green%20plus%20red/slice0027_Las17-GFP_DMSO_1_w3Penta-Green-100_57b5856db7051_hrm.tif.tif	2048
-1	-1	-0.319876	nan	0	0.00104109	625.049	1	1	0.806681	0.614929	0.5869	-334.747	0	0	0.890625	0	0.640625	slice0027_Las17-GFP_DMSO__w2Penta-Red_57b58536649a9_hrm.tif.tif	slice0027_Las17-GFP_DMSO__w3Penta-Green-100_57b5856dc1745_hrm.tif.tif	0	0	54	1	2048	2048	54	eLvvBs3SG21mDK1kbISRjEebGcMmInF2BpINzU1MqRydoCxqBwDyAkJf	0f0925bbbfcf95f1f24f3c88c934c3c1	4622ca5060c2961e2e3addbb6dfc86da	nan	0	slice0027_Las17-GFP_DMSO__w	0	nan	0	0	0	0	0	C:\Users\hursvere\Desktop\pan1 Las17 mito coloc\input\Las17\single planes for coloc\DMSO\auto thresholded green plus red	C:\Users\hursvere\Desktop\pan1 Las17 mito coloc\input\Las17\single planes for coloc\DMSO\auto thresholded green plus red	Done	1	1	0	0	file:///C:/Users/hursvere/Desktop/pan1%20Las17%20mito%20coloc/input/Las17/single%20planes%20for%20coloc/DMSO/auto%20thresholded%20green%20plus%20red/slice0027_Las17-GFP_DMSO__w2Penta-Red_57b58536649a9_hrm.tif.tif	file:///C:/Users/hursvere/Desktop/pan1%20Las17%20mito%20coloc/input/Las17/single%20planes%20for%20coloc/DMSO/auto%20thresholded%20green%20plus%20red/slice0027_Las17-GFP_DMSO__w3Penta-Green-100_57b5856dc1745_hrm.tif.tif	2048
-1	-1	-0.0867697	nan	0	0.00541237	140.25	1	1	0.871254	0.668656	0.683596	-23.958	0	0	1.04688	0	0.6875	slice0028_Las17-GFP_DMSO_1_w2Penta-Red_57b58536577ae_hrm.tif.tif	slice0028_Las17-GFP_DMSO_1_w3Penta-Green-100_57b5856db7051_hrm.tif.tif	0	0	55	1	2048	2048	55	eLvvBs3SG21mDK1kbIStCB7tDQyXmMTZHUgyNzA1pHJ8gjKpHQCFG0Lq	8e42c0fbe020cb65126b0563c8c0a233	9d441c8e473a63df0d0e88e38b6b0513	nan	0	slice0028_Las17-GFP_DMSO_1_w	0	nan	0	0	0	0	0	C:\Users\hursvere\Desktop\pan1 Las17 mito coloc\input\Las17\single planes for coloc\DMSO\auto thresholded green plus red	C:\Users\hursvere\Desktop\pan1 Las17 mito coloc\input\Las17\single planes for coloc\DMSO\auto thresholded green plus red	Done	1	1	0	0	file:///C:/Users/hursvere/Desktop/pan1%20Las17%20mito%20coloc/input/Las17/single%20planes%20for%20coloc/DMSO/auto%20thresholded%20green%20plus%20red/slice0028_Las17-GFP_DMSO_1_w2Penta-Red_57b58536577ae_hrm.tif.tif	file:///C:/Users/hursvere/Desktop/pan1%20Las17%20mito%20coloc/input/Las17/single%20planes%20for%20coloc/DMSO/auto%20thresholded%20green%20plus%20red/slice0028_Las17-GFP_DMSO_1_w3Penta-Green-100_57b5856db7051_hrm.tif.tif	2048
-1	-1	0.0738405	1	1	0.00146689	319.17	1	1	0.684243	0.754895	0.730387	34.4016	0	0	1.07812	0	0.65625	slice0028_Las17-GFP_DMSO__w2Penta-Red_57b58536649a9_hrm.tif.tif	slice0028_Las17-GFP_DMSO__w3Penta-Green-100_57b5856dc1745_hrm.tif.tif	0	0	56	1	2048	2048	56	eLvvBs3SG21mDK1kbIRRBI82M4ZNROLsDCQbmpuYUjk6QVnUDgD01UJh	d40de7be8e85ce2c5d633028f1b71aeb	6985f9f3d7096590c9fef3fcadd10e7f	nan	0	slice0028_Las17-GFP_DMSO__w	0	nan	0	0	0	0	0	C:\Users\hursvere\Desktop\pan1 Las17 mito coloc\input\Las17\single planes for coloc\DMSO\auto thresholded green plus red	C:\Users\hursvere\Desktop\pan1 Las17 mito coloc\input\Las17\single planes for coloc\DMSO\auto thresholded green plus red	Done	1	1	0	0	file:///C:/Users/hursvere/Desktop/pan1%20Las17%20mito%20coloc/input/Las17/single%20planes%20for%20coloc/DMSO/auto%20thresholded%20green%20plus%20red/slice0028_Las17-GFP_DMSO__w2Penta-Red_57b58536649a9_hrm.tif.tif	file:///C:/Users/hursvere/Desktop/pan1%20Las17%20mito%20coloc/input/Las17/single%20planes%20for%20coloc/DMSO/auto%20thresholded%20green%20plus%20red/slice0028_Las17-GFP_DMSO__w3Penta-Green-100_57b5856dc1745_hrm.tif.tif	2048
-1	-1	-0.0457333	nan	0	0.00507679	134.956	1	1	0.827733	0.673055	0.695344	-13.1052	0	0	1.10938	0	0.5625	slice0029_Las17-GFP_DMSO_1_w2Penta-Red_57b58536577ae_hrm.tif.tif	slice0029_Las17-GFP_DMSO_1_w3Penta-Green-100_57b5856db7051_hrm.tif.tif	0	0	57	1	2048	2048	57	eLvvBs3SG21mDK1kbITRzBjtDQyjmMTZHUgyNzA1pHJ8gjKpHQCH8ULs	82de8a59e19775f93c53e5a3d0fe98d6	12d5b77fbf012c118c9a1151b10cfbd0	nan	0	slice0029_Las17-GFP_DMSO_1_w	0	nan	0	0	0	0	0	C:\Users\hursvere\Desktop\pan1 Las17 mito coloc\input\Las17\single planes for coloc\DMSO\auto thresholded green plus red	C:\Users\hursvere\Desktop\pan1 Las17 mito coloc\input\Las17\single planes for coloc\DMSO\auto thresholded green plus red	Done	1	1	0	0	file:///C:/Users/hursvere/Desktop/pan1%20Las17%20mito%20coloc/input/Las17/single%20planes%20for%20coloc/DMSO/auto%20thresholded%20green%20plus%20red/slice0029_Las17-GFP_DMSO_1_w2Penta-Red_57b58536577ae_hrm.tif.tif	file:///C:/Users/hursvere/Desktop/pan1%20Las17%20mito%20coloc/input/Las17/single%20planes%20for%20coloc/DMSO/auto%20thresholded%20green%20plus%20red/slice0029_Las17-GFP_DMSO_1_w3Penta-Green-100_57b5856db7051_hrm.tif.tif	2048
-1	-1	-0.0596964	nan	0	0.00157547	206.162	1	1	0.569914	0.614765	0.658244	-18.2701	0	0	1.28125	0	0.734375	slice0029_Las17-GFP_DMSO__w2Penta-Red_57b58536649a9_hrm.tif.tif	slice0029_Las17-GFP_DMSO__w3Penta-Green-100_57b5856dc1745_hrm.tif.tif	0	0	58	1	2048	2048	58	eLvvBs3SG21mDK1kbDTazBi+EYmzM5BsaG5iSuXoBGVROwD3qEJj	3c1b147cbc47d97d7c93ad3ebbf701e1	6fdbf2eb2dc0d1e9507957a258b38bac	nan	0	slice0029_Las17-GFP_DMSO__w	0	nan	0	0	0	0	0	C:\Users\hursvere\Desktop\pan1 Las17 mito coloc\input\Las17\single planes for coloc\DMSO\auto thresholded green plus red	C:\Users\hursvere\Desktop\pan1 Las17 mito coloc\input\Las17\single planes for coloc\DMSO\auto thresholded green plus red	Done	1	1	0	0	file:///C:/Users/hursvere/Desktop/pan1%20Las17%20mito%20coloc/input/Las17/single%20planes%20for%20coloc/DMSO/auto%20thresholded%20green%20plus%20red/slice0029_Las17-GFP_DMSO__w2Penta-Red_57b58536649a9_hrm.tif.tif	file:///C:/Users/hursvere/Desktop/pan1%20Las17%20mito%20coloc/input/Las17/single%20planes%20for%20coloc/DMSO/auto%20thresholded%20green%20plus%20red/slice0029_Las17-GFP_DMSO__w3Penta-Green-100_57b5856dc1745_hrm.tif.tif	2048
-1	-1	-0.105234	nan	0	0.00611446	127.119	1	1	0.881626	0.640404	0.649685	-22.4677	0	0	1.125	0	0.625	slice0030_Las17-GFP_DMSO_1_w2Penta-Red_57b58536577ae_hrm.tif.tif	slice0030_Las17-GFP_DMSO_1_w3Penta-Green-100_57b5856db7051_hrm.tif.tif	0	0	59	1	2048	2048	59	eLvvBs3SG21mDLFkbDDaGxjGMYmzO5BkbmBqSOX4BGVSOwBxQ0Lc	31f869d98a8bc3095f30984126f4eaf4	41f2e9ced683b899b357104a70b76534	nan	0	slice0030_Las17-GFP_DMSO_1_w	0	nan	0	0	0	0	0	C:\Users\hursvere\Desktop\pan1 Las17 mito coloc\input\Las17\single planes for coloc\DMSO\auto thresholded green plus red	C:\Users\hursvere\Desktop\pan1 Las17 mito coloc\input\Las17\single planes for coloc\DMSO\auto thresholded green plus red	Done	1	1	0	0	file:///C:/Users/hursvere/Desktop/pan1%20Las17%20mito%20coloc/input/Las17/single%20planes%20for%20coloc/DMSO/auto%20thresholded%20green%20plus%20red/slice0030_Las17-GFP_DMSO_1_w2Penta-Red_57b58536577ae_hrm.tif.tif	file:///C:/Users/hursvere/Desktop/pan1%20Las17%20mito%20coloc/input/Las17/single%20planes%20for%20coloc/DMSO/auto%20thresholded%20green%20plus%20red/slice0030_Las17-GFP_DMSO_1_w3Penta-Green-100_57b5856db7051_hrm.tif.tif	2048
-1	-1	-0.293295	nan	0	0.000664342	856.327	1	1	0.75425	0.655875	0.590372	-435.399	0	0	1.15625	0	0.5625	slice0030_Las17-GFP_DMSO__w2Penta-Red_57b58536649a9_hrm.tif.tif	slice0030_Las17-GFP_DMSO__w3Penta-Green-100_57b5856dc1745_hrm.tif.tif	0	0	60	1	2048	2048	60	eLvvBs3SG21mDLFkbDDazBi2EYmzM5BsaG5iSuXoBGVROwDhEkJT	b29cd9f2be8ab1aba2c0896e2b79496d	72bf3781ba8c0148cb560dd99e188304	nan	0	slice0030_Las17-GFP_DMSO__w	0	nan	0	0	0	0	0	C:\Users\hursvere\Desktop\pan1 Las17 mito coloc\input\Las17\single planes for coloc\DMSO\auto thresholded green plus red	C:\Users\hursvere\Desktop\pan1 Las17 mito coloc\input\Las17\single planes for coloc\DMSO\auto thresholded green plus red	Done	1	1	0	0	file:///C:/Users/hursvere/Desktop/pan1%20Las17%20mito%20coloc/input/Las17/single%20planes%20for%20coloc/DMSO/auto%20thresholded%20green%20plus%20red/slice0030_Las17-GFP_DMSO__w2Penta-Red_57b58536649a9_hrm.tif.tif	file:///C:/Users/hursvere/Desktop/pan1%20Las17%20mito%20coloc/input/Las17/single%20planes%20for%20coloc/DMSO/auto%20thresholded%20green%20plus%20red/slice0030_Las17-GFP_DMSO__w3Penta-Green-100_57b5856dc1745_hrm.tif.tif	2048
-1	-1	-0.237294	nan	0	0.00686898	128.996	1	1	0.941314	0.619737	0.623111	-19.6076	0	0	1.28125	0	0.5	slice0031_Las17-GFP_DMSO_1_w2Penta-Red_57b58536577ae_hrm.tif.tif	slice0031_Las17-GFP_DMSO_1_w3Penta-Green-100_57b5856db7051_hrm.tif.tif	0	0	61	1	2048	2048	61	eLvvBs3SG21mDLFkPNobGM4xibM7kGRuYGpI5fgEZVI7AHQZQt4=	3beed17abbfd9d207fd3a0f5378b65f7	ca9757eaae37ebf2804d0587a27fd07d	nan	0	slice0031_Las17-GFP_DMSO_1_w	0	nan	0	0	0	0	0	C:\Users\hursvere\Desktop\pan1 Las17 mito coloc\input\Las17\single planes for coloc\DMSO\auto thresholded green plus red	C:\Users\hursvere\Desktop\pan1 Las17 mito coloc\input\Las17\single planes for coloc\DMSO\auto thresholded green plus red	Done	1	1	0	0	file:///C:/Users/hursvere/Desktop/pan1%20Las17%20mito%20coloc/input/Las17/single%20planes%20for%20coloc/DMSO/auto%20thresholded%20green%20plus%20red/slice0031_Las17-GFP_DMSO_1_w2Penta-Red_57b58536577ae_hrm.tif.tif	file:///C:/Users/hursvere/Desktop/pan1%20Las17%20mito%20coloc/input/Las17/single%20planes%20for%20coloc/DMSO/auto%20thresholded%20green%20plus%20red/slice0031_Las17-GFP_DMSO_1_w3Penta-Green-100_57b5856db7051_hrm.tif.tif	2048
-1	-1	-0.0707019	nan	0	0.000656887	954.339	1	1	0.791766	0.716186	0.656702	-109.082	0	0	0.921875	0	0.328125	slice0031_Las17-GFP_DMSO__w2Penta-Red_57b58536649a9_hrm.tif.tif	slice0031_Las17-GFP_DMSO__w3Penta-Green-100_57b5856dc1745_hrm.tif.tif	0	0	62	1	2048	2048	62	eLvvBs3SG21mDLFkjKUNOdrMGCYRibMzkGxobmJK5egEZVE7AOPlQlU=	6ae38d24b20805a7d090a1de6061a83d	baeb88cc646e16ac61e0e19cb2c8b876	nan	0	slice0031_Las17-GFP_DMSO__w	0	nan	0	0	0	0	0	C:\Users\hursvere\Desktop\pan1 Las17 mito coloc\input\Las17\single planes for coloc\DMSO\auto thresholded green plus red	C:\Users\hursvere\Desktop\pan1 Las17 mito coloc\input\Las17\single planes for coloc\DMSO\auto thresholded green plus red	Done	1	1	0	0	file:///C:/Users/hursvere/Desktop/pan1%20Las17%20mito%20coloc/input/Las17/single%20planes%20for%20coloc/DMSO/auto%20thresholded%20green%20plus%20red/slice0031_Las17-GFP_DMSO__w2Penta-Red_57b58536649a9_hrm.tif.tif	file:///C:/Users/hursvere/Desktop/pan1%20Las17%20mito%20coloc/input/Las17/single%20planes%20for%20coloc/DMSO/auto%20thresholded%20green%20plus%20red/slice0031_Las17-GFP_DMSO__w3Penta-Green-100_57b5856dc1745_hrm.tif.tif	2048
-1	-1	0.476216	1	1	0.000446442	1985.91	1	1	0.941592	0.741109	0.75977	6879.15	0	0	0.859375	0	0.359375	slice0032_Las17-GFP_DMSO_1_w2Penta-Red_57b58536577ae_hrm.tif.tif	slice0032_Las17-GFP_DMSO_1_w3Penta-Green-100_57b5856db7051_hrm.tif.tif	0	0	63	1	2048	2048	63	eLvvBs3SG21mDLFkbDTaGxjGMYmzO5BkbmBqSOX4BGVSOwB270Lg	71a9b5cccc3ead66454afd423020db39	80c30545fc33f9d381356b39b1f39d22	nan	0	slice0032_Las17-GFP_DMSO_1_w	0	nan	0	0	0	0	0	C:\Users\hursvere\Desktop\pan1 Las17 mito coloc\input\Las17\single planes for coloc\DMSO\auto thresholded green plus red	C:\Users\hursvere\Desktop\pan1 Las17 mito coloc\input\Las17\single planes for coloc\DMSO\auto thresholded green plus red	Done	1	1	0	0	file:///C:/Users/hursvere/Desktop/pan1%20Las17%20mito%20coloc/input/Las17/single%20planes%20for%20coloc/DMSO/auto%20thresholded%20green%20plus%20red/slice0032_Las17-GFP_DMSO_1_w2Penta-Red_57b58536577ae_hrm.tif.tif	file:///C:/Users/hursvere/Desktop/pan1%20Las17%20mito%20coloc/input/Las17/single%20planes%20for%20coloc/DMSO/auto%20thresholded%20green%20plus%20red/slice0032_Las17-GFP_DMSO_1_w3Penta-Green-100_57b5856db7051_hrm.tif.tif	2048
-1	-1	-0.0801946	nan	0	0.00120063	292.194	1	1	0.592299	0.719678	0.643749	-49.7462	0	0	0.96875	0	0.390625	slice0032_Las17-GFP_DMSO__w2Penta-Red_57b58536649a9_hrm.tif.tif	slice0032_Las17-GFP_DMSO__w3Penta-Green-100_57b5856dc1745_hrm.tif.tif	0	0	64	1	2048	2048	64	eLvvBs3SG21mDLFkbDTazBi2EYmzM5BsaG5iSuXoBGVROwDmuEJX	3cbec6a8bdb34a0a31170f96a0cf0d52	804b55c67944a5e12cd72fe596ee4b0c	nan	0	slice0032_Las17-GFP_DMSO__w	0	nan	0	0	0	0	0	C:\Users\hursvere\Desktop\pan1 Las17 mito coloc\input\Las17\single planes for coloc\DMSO\auto thresholded green plus red	C:\Users\hursvere\Desktop\pan1 Las17 mito coloc\input\Las17\single planes for coloc\DMSO\auto thresholded green plus red	Done	1	1	0	0	file:///C:/Users/hursvere/Desktop/pan1%20Las17%20mito%20coloc/input/Las17/single%20planes%20for%20coloc/DMSO/auto%20thresholded%20green%20plus%20red/slice0032_Las17-GFP_DMSO__w2Penta-Red_57b58536649a9_hrm.tif.tif	file:///C:/Users/hursvere/Desktop/pan1%20Las17%20mito%20coloc/input/Las17/single%20planes%20for%20coloc/DMSO/auto%20thresholded%20green%20plus%20red/slice0032_Las17-GFP_DMSO__w3Penta-Green-100_57b5856dc1745_hrm.tif.tif	2048
-1	-1	0.325096	1	1	0.000419118	1933.15	1	1	0.900122	0.719456	0.732287	2399.3	0	0	0.828125	0	0.65625	slice0033_Las17-GFP_DMSO_1_w2Penta-Red_57b58536577ae_hrm.tif.tif	slice0033_Las17-GFP_DMSO_1_w3Penta-Green-100_57b5856db7051_hrm.tif.tif	0	0	65	1	2048	2048	65	eLvvBs3SG21mDLFkbDzaGxjGMYmzO5BkbmBqSOX4BGVSOwB5xULi	afc5751ed5f7cc2874984969a0f9b404	c973b46c2185663a81ac6568cc4fff23	nan	0	slice0033_Las17-GFP_DMSO_1_w	0	nan	0	0	0	0	0	C:\Users\hursvere\Desktop\pan1 Las17 mito coloc\input\Las17\single planes for coloc\DMSO\auto thresholded green plus red	C:\Users\hursvere\Desktop\pan1 Las17 mito coloc\input\Las17\single planes for coloc\DMSO\auto thresholded green plus red	Done	1	1	0	0	file:///C:/Users/hursvere/Desktop/pan1%20Las17%20mito%20coloc/input/Las17/single%20planes%20for%20coloc/DMSO/auto%20thresholded%20green%20plus%20red/slice0033_Las17-GFP_DMSO_1_w2Penta-Red_57b58536577ae_hrm.tif.tif	file:///C:/Users/hursvere/Desktop/pan1%20Las17%20mito%20coloc/input/Las17/single%20planes%20for%20coloc/DMSO/auto%20thresholded%20green%20plus%20red/slice0033_Las17-GFP_DMSO_1_w3Penta-Green-100_57b5856db7051_hrm.tif.tif	2048
-1	-1	0.572015	1	1	0.000650405	1182.64	1	1	0.877039	0.787425	0.772574	1707.36	0	0	0.890625	0	0.578125	slice0034_Las17-GFP_DMSO_1_w2Penta-Red_57b58536577ae_hrm.tif.tif	slice0034_Las17-GFP_DMSO_1_w3Penta-Green-100_57b5856db7051_hrm.tif.tif	0	0	66	1	2048	2048	66	eLvvBs3SG21mDLFkbDLaGxjGMYmzO5BkbmBqSOX4BGVSOwB8m0Lk	019ad2bcc5f04b4c13dec481e417235c	8e3fc04b91cfa198fc1eb57859bab121	nan	0	slice0034_Las17-GFP_DMSO_1_w	0	nan	0	0	0	0	0	C:\Users\hursvere\Desktop\pan1 Las17 mito coloc\input\Las17\single planes for coloc\DMSO\auto thresholded green plus red	C:\Users\hursvere\Desktop\pan1 Las17 mito coloc\input\Las17\single planes for coloc\DMSO\auto thresholded green plus red	Done	1	1	0	0	file:///C:/Users/hursvere/Desktop/pan1%20Las17%20mito%20coloc/input/Las17/single%20planes%20for%20coloc/DMSO/auto%20thresholded%20green%20plus%20red/slice0034_Las17-GFP_DMSO_1_w2Penta-Red_57b58536577ae_hrm.tif.tif	file:///C:/Users/hursvere/Desktop/pan1%20Las17%20mito%20coloc/input/Las17/single%20planes%20for%20coloc/DMSO/auto%20thresholded%20green%20plus%20red/slice0034_Las17-GFP_DMSO_1_w3Penta-Green-100_57b5856db7051_hrm.tif.tif	2048
-1	-1	0.149533	1	1	0.00148097	407.736	1	1	0.777073	0.692442	0.66179	155.416	0	0	0.875	0	0.484375	slice0035_Las17-GFP_DMSO_1_w2Penta-Red_57b58536577ae_hrm.tif.tif	slice0035_Las17-GFP_DMSO_1_w3Penta-Green-100_57b5856db7051_hrm.tif.tif	0	0	67	1	2048	2048	67	eLvvBs3SG21mDLFkbDraGxjGMYmzO5BkbmBqSOX4BGVSOwB/cULm	60aff041fcc3bc3df2580edac4475941	86acaeb123a1b89a6ceab0a3bf2758ba	nan	0	slice0035_Las17-GFP_DMSO_1_w	0	nan	0	0	0	0	0	C:\Users\hursvere\Desktop\pan1 Las17 mito coloc\input\Las17\single planes for coloc\DMSO\auto thresholded green plus red	C:\Users\hursvere\Desktop\pan1 Las17 mito coloc\input\Las17\single planes for coloc\DMSO\auto thresholded green plus red	Done	1	1	0	0	file:///C:/Users/hursvere/Desktop/pan1%20Las17%20mito%20coloc/input/Las17/single%20planes%20for%20coloc/DMSO/auto%20thresholded%20green%20plus%20red/slice0035_Las17-GFP_DMSO_1_w2Penta-Red_57b58536577ae_hrm.tif.tif	file:///C:/Users/hursvere/Desktop/pan1%20Las17%20mito%20coloc/input/Las17/single%20planes%20for%20coloc/DMSO/auto%20thresholded%20green%20plus%20red/slice0035_Las17-GFP_DMSO_1_w3Penta-Green-100_57b5856db7051_hrm.tif.tif	2048
-1	-1	0.0281839	1	1	0.00371345	148.964	1	1	0.743755	0.717358	0.679842	8.03276	0	0	0.90625	0	0.375	slice0036_Las17-GFP_DMSO_1_w2Penta-Red_57b58536577ae_hrm.tif.tif	slice0036_Las17-GFP_DMSO_1_w3Penta-Green-100_57b5856db7051_hrm.tif.tif	0	0	68	1	2048	2048	68	eLvvBs3SG21mDLFkjFG4jPYGhlFM4uwOJJkbmBpSOT5BmdQOAIJHQug=	c3e16b48630109f38dde9ab39f0c4edd	d30d8b6be490b0b0604b2ed66091cfb0	nan	0	slice0036_Las17-GFP_DMSO_1_w	0	nan	0	0	0	0	0	C:\Users\hursvere\Desktop\pan1 Las17 mito coloc\input\Las17\single planes for coloc\DMSO\auto thresholded green plus red	C:\Users\hursvere\Desktop\pan1 Las17 mito coloc\input\Las17\single planes for coloc\DMSO\auto thresholded green plus red	Done	1	1	0	0	file:///C:/Users/hursvere/Desktop/pan1%20Las17%20mito%20coloc/input/Las17/single%20planes%20for%20coloc/DMSO/auto%20thresholded%20green%20plus%20red/slice0036_Las17-GFP_DMSO_1_w2Penta-Red_57b58536577ae_hrm.tif.tif	file:///C:/Users/hursvere/Desktop/pan1%20Las17%20mito%20coloc/input/Las17/single%20planes%20for%20coloc/DMSO/auto%20thresholded%20green%20plus%20red/slice0036_Las17-GFP_DMSO_1_w3Penta-Green-100_57b5856db7051_hrm.tif.tif	2048
-1	-1	0.17684	1	1	0.00505433	126.592	1	1	0.799898	0.748281	0.732151	38.5864	0	0	0.8125	0	0.46875	slice0037_Las17-GFP_DMSO_1_w2Penta-Red_57b58536577ae_hrm.tif.tif	slice0037_Las17-GFP_DMSO_1_w3Penta-Green-100_57b5856db7051_hrm.tif.tif	0	0	69	1	2048	2048	69	eLvvBs3SG21mDNdkPNobGIIxibM7kGRuYGpI5fgEZVI7AIUdQuo=	ce2ef573125cc8bf80a6e822b17d3381	2fe6879707e88f1a6d3aad471a15f715	nan	0	slice0037_Las17-GFP_DMSO_1_w	0	nan	0	0	0	0	0	C:\Users\hursvere\Desktop\pan1 Las17 mito coloc\input\Las17\single planes for coloc\DMSO\auto thresholded green plus red	C:\Users\hursvere\Desktop\pan1 Las17 mito coloc\input\Las17\single planes for coloc\DMSO\auto thresholded green plus red	Done	1	1	0	0	file:///C:/Users/hursvere/Desktop/pan1%20Las17%20mito%20coloc/input/Las17/single%20planes%20for%20coloc/DMSO/auto%20thresholded%20green%20plus%20red/slice0037_Las17-GFP_DMSO_1_w2Penta-Red_57b58536577ae_hrm.tif.tif	file:///C:/Users/hursvere/Desktop/pan1%20Las17%20mito%20coloc/input/Las17/single%20planes%20for%20coloc/DMSO/auto%20thresholded%20green%20plus%20red/slice0037_Las17-GFP_DMSO_1_w3Penta-Green-100_57b5856db7051_hrm.tif.tif	2048
-1	-1	0.0338785	1	1	0.00181106	246.194	1	1	0.667736	0.599165	0.684601	27.9698	0	0	0.609375	0	0.328125	slice0038_Las17-GFP_DMSO_1_w2Penta-Red_57b58536577ae_hrm.tif.tif	slice0038_Las17-GFP_DMSO_1_w3Penta-Green-100_57b5856db7051_hrm.tif.tif	0	0	70	1	2048	2048	70	eLvvBs3SG21mDLFkjK0IHu0NDJeYxNkdSDI3MDWkcnyCMqkdAIfzQuw=	46105afcdf267a4840cd258a1193d212	67897299457d04a3d0ddf8693c985f29	nan	0	slice0038_Las17-GFP_DMSO_1_w	0	nan	0	0	0	0	0	C:\Users\hursvere\Desktop\pan1 Las17 mito coloc\input\Las17\single planes for coloc\DMSO\auto thresholded green plus red	C:\Users\hursvere\Desktop\pan1 Las17 mito coloc\input\Las17\single planes for coloc\DMSO\auto thresholded green plus red	Done	1	1	0	0	file:///C:/Users/hursvere/Desktop/pan1%20Las17%20mito%20coloc/input/Las17/single%20planes%20for%20coloc/DMSO/auto%20thresholded%20green%20plus%20red/slice0038_Las17-GFP_DMSO_1_w2Penta-Red_57b58536577ae_hrm.tif.tif	file:///C:/Users/hursvere/Desktop/pan1%20Las17%20mito%20coloc/input/Las17/single%20planes%20for%20coloc/DMSO/auto%20thresholded%20green%20plus%20red/slice0038_Las17-GFP_DMSO_1_w3Penta-Green-100_57b5856db7051_hrm.tif.tif	2048
	avg	-0.0157825
	stdevp	0.208491
[truncated: 1 more columns]

## Sheet: YCS
Channel_Red	Channel_green	Correlation_Correlation_green_Red	Correlation_Costes_Red_green	Correlation_Costes_green_Red	Correlation_K_Red_green	Correlation_K_green_Red	Correlation_Manders_Red_green	Correlation_Manders_green_Red	Correlation_Overlap_green_Red	Correlation_RWC_Red_green	Correlation_RWC_green_Red	Correlation_Slope_green_Red	ExecutionTime_01Images	ExecutionTime_02Metadata	ExecutionTime_03NamesAndTypes	ExecutionTime_04Groups	ExecutionTime_05MeasureColocalization	FileName_Red	FileName_green	Frame_Red	Frame_green	Group_Index	Group_Number	Height_Red	Height_green	ImageNumber	ImageSet_ImageSet	MD5Digest_Red	MD5Digest_green	Metadata_FileLocation	Metadata_Frame	Metadata_Sample	Metadata_Series	Metadata_channel	ModuleError_01Images	ModuleError_02Metadata	ModuleError_03NamesAndTypes	ModuleError_04Groups	ModuleError_05MeasureColocalization	PathName_Red	PathName_green	ProcessingStatus	Scaling_Red	Scaling_green	Series_Red	Series_green	URL_Red	URL_green	Width_Red
-1	-1	0.242621	1	1	0.00917642	81.133	1	1	0.86285	0.710066	0.704262	27.307	0	0	3.09375	0	1.09375	slice0001_Las17-GFP_YCS_1_w2Penta-Red_57b585366f625_hrm.tif.tif	slice0001_Las17-GFP_YCS_1_w3Penta-Green-100_57b5856dcd03b_hrm.tif.tif	0	0	1	1	2048	2048	1	eLvTGOmkG60KhlBqHu0FDddYxNkPSk4xME6iclyCMqcdAMNuQGM=	e61e01a0f81e97fac176fea5c242026e	aea911b780c8ee0aefb197cccc6fdaf7	nan	0	slice0001_Las17-GFP_YCS_1_w	0	nan	0	0	0	0	0	C:\Users\hursvere\Desktop\pan1 Las17 mito coloc\input\Las17\single planes for coloc\YCS\green plus red auto threshold	C:\Users\hursvere\Desktop\pan1 Las17 mito coloc\input\Las17\single planes for coloc\YCS\green plus red auto threshold	Done	1	1	0	0	file:///C:/Users/hursvere/Desktop/pan1%20Las17%20mito%20coloc/input/Las17/single%20planes%20for%20coloc/YCS/green%20plus%20red%20auto%20threshold/slice0001_Las17-GFP_YCS_1_w2Penta-Red_57b585366f625_hrm.tif.tif	file:///C:/Users/hursvere/Desktop/pan1%20Las17%20mito%20coloc/input/Las17/single%20planes%20for%20coloc/YCS/green%20plus%20red%20auto%20threshold/slice0001_Las17-GFP_YCS_1_w3Penta-Green-100_57b5856dcd03b_hrm.tif.tif	2048
-1	-1	0.379588	1	1	0.0134883	59.5614	1	1	0.896317	0.738204	0.73177	27.6037	0	0	6.64062	0	1.67188	slice0001_Las17-GFP_YCS_2_w2Penta-Red_57b585367bf20_hrm.tif.tif	slice0001_Las17-GFP_YCS_2_w3Penta-Green-100_57b5856dd8216_hrm.tif.tif	0	0	2	1	2048	2048	2	eLvTGOmkG60KhlBqxmhAG2FNzeZJaUYGo3XDUIpFnP2gFAsjQzMqxyUoc9oBAP49QDY=	ba3c1100bb12d14f0de7d206414c759f	b3c0af6709296c132758734d7b604c17	nan	0	slice0001_Las17-GFP_YCS_2_w	0	nan	0	0	0	0	0	C:\Users\hursvere\Desktop\pan1 Las17 mito coloc\input\Las17\single planes for coloc\YCS\green plus red auto threshold	C:\Users\hursvere\Desktop\pan1 Las17 mito coloc\input\Las17\single planes for coloc\YCS\green plus red auto threshold	Done	1	1	0	0	file:///C:/Users/hursvere/Desktop/pan1%20Las17%20mito%20coloc/input/Las17/single%20planes%20for%20coloc/YCS/green%20plus%20red%20auto%20threshold/slice0001_Las17-GFP_YCS_2_w2Penta-Red_57b585367bf20_hrm.tif.tif	file:///C:/Users/hursvere/Desktop/pan1%20Las17%20mito%20coloc/input/Las17/single%20planes%20for%20coloc/YCS/green%20plus%20red%20auto%20threshold/slice0001_Las17-GFP_YCS_2_w3Penta-Green-100_57b5856dd8216_hrm.tif.tif	2048
-1	-1	0.241359	1	1	0.00755611	92.6952	1	1	0.836908	0.707436	0.701962	29.8904	0	0	6.5625	0	1.39062	slice0001_Las17-GFP_YCS__w2Penta-Red_57b58536880be_hrm.tif.tif	slice0001_Las17-GFP_YCS__w3Penta-Green-100_57b5856de2b66_hrm.tif.tif	0	0	3	1	2048	2048	3	eLvTGOmkG60KhlBqxtKAxpKYLSwMklJHq4YhFIk4e0GpRklmZlSOSlDWtAMA6QpACA==	e9e2de58c17b9aa5a1c565626d9c28ff	4475a83ccb8153ec33b7b523b68bf204	nan	0	slice0001_Las17-GFP_YCS__w	0	nan	0	0	0	0	0	C:\Users\hursvere\Desktop\pan1 Las17 mito coloc\input\Las17\single planes for coloc\YCS\green plus red auto threshold	C:\Users\hursvere\Desktop\pan1 Las17 mito coloc\input\Las17\single planes for coloc\YCS\green plus red auto threshold	Done	1	1	0	0	file:///C:/Users/hursvere/Desktop/pan1%20Las17%20mito%20coloc/input/Las17/single%20planes%20for%20coloc/YCS/green%20plus%20red%20auto%20threshold/slice0001_Las17-GFP_YCS__w2Penta-Red_57b58536880be_hrm.tif.tif	file:///C:/Users/hursvere/Desktop/pan1%20Las17%20mito%20coloc/input/Las17/single%20planes%20for%20coloc/YCS/green%20plus%20red%20auto%20threshold/slice0001_Las17-GFP_YCS__w3Penta-Green-100_57b5856de2b66_hrm.tif.tif	2048
-1	-1	0.283171	1	1	0.00780888	94.7144	1	1	0.860008	0.709614	0.710248	38.8391	0	0	6.71875	0	1.21875	slice0002_Las17-GFP_YCS_1_w2Penta-Red_57b585366f625_hrm.tif.tif	slice0002_Las17-GFP_YCS_1_w3Penta-Green-100_57b5856dcd03b_hrm.tif.tif	0	0	4	1	2048	2048	4	eLvTGOmkG60KhlBqNjAa7QUNz1jE2Q9KTjEwTqJyXIIypx0Axj5AZQ==	877af4f286132767ebf64b6fcbe807f9	9ae5b2b36264c3840e6d5e0dc24ad74f	nan	0	slice0002_Las17-GFP_YCS_1_w	0	nan	0	0	0	0	0	C:\Users\hursvere\Desktop\pan1 Las17 mito coloc\input\Las17\single planes for coloc\YCS\green plus red auto threshold	C:\Users\hursvere\Desktop\pan1 Las17 mito coloc\input\Las17\single planes for coloc\YCS\green plus red auto threshold	Done	1	1	0	0	file:///C:/Users/hursvere/Desktop/pan1%20Las17%20mito%20coloc/input/Las17/single%20planes%20for%20coloc/YCS/green%20plus%20red%20auto%20threshold/slice0002_Las17-GFP_YCS_1_w2Penta-Red_57b585366f625_hrm.tif.tif	file:///C:/Users/hursvere/Desktop/pan1%20Las17%20mito%20coloc/input/Las17/single%20planes%20for%20coloc/YCS/green%20plus%20red%20auto%20threshold/slice0002_Las17-GFP_YCS_1_w3Penta-Green-100_57b5856dcd03b_hrm.tif.tif	2048
-1	-1	0.404245	1	1	0.0116046	68.4841	1	1	0.891478	0.742381	0.740202	34.6685	0	0	7.71875	0	0.890625	slice0002_Las17-GFP_YCS_2_w2Penta-Red_57b585367bf20_hrm.tif.tif	slice0002_Las17-GFP_YCS_2_w3Penta-Green-100_57b5856dd8216_hrm.tif.tif	0	0	5	1	2048	2048	5	eLvTGOmkG60KhlBqNjDCbGZhSc3mSWlGBqN1w1CKRZz9oBQLI0MzKsclKHPaAQABHEA4	24fca594b10ec21470cc743c1eee0332	a1a684faa50daf92b855df93351c5780	nan	0	slice0002_Las17-GFP_YCS_2_w	0	nan	0	0	0	0	0	C:\Users\hursvere\Desktop\pan1 Las17 mito coloc\input\Las17\single planes for coloc\YCS\green plus red auto threshold	C:\Users\hursvere\Desktop\pan1 Las17 mito coloc\input\Las17\single planes for coloc\YCS\green plus red auto threshold	Done	1	1	0	0	file:///C:/Users/hursvere/Desktop/pan1%20Las17%20mito%20coloc/input/Las17/single%20planes%20for%20coloc/YCS/green%20plus%20red%20auto%20threshold/slice0002_Las17-GFP_YCS_2_w2Penta-Red_57b585367bf20_hrm.tif.tif	file:///C:/Users/hursvere/Desktop/pan1%20Las17%20mito%20coloc/input/Las17/single%20planes%20for%20coloc/YCS/green%20plus%20red%20auto%20threshold/slice0002_Las17-GFP_YCS_2_w3Penta-Green-100_57b5856dd8216_hrm.tif.tif	2048
-1	-1	0.275867	1	1	0.00655735	105.748	1	1	0.832722	0.716481	0.714714	39.2832	0	0	7.3125	0	0.640625	slice0002_Las17-GFP_YCS__w2Penta-Red_57b58536880be_hrm.tif.tif	slice0002_Las17-GFP_YCS__w3Penta-Green-100_57b5856de2b66_hrm.tif.tif	0	0	6	1	2048	2048	6	eLvTGOmkG60KhlBqNjDCqAqwJGYLC4Ok1NGqYQhFIs5eUKpRkpkZlaMSlDXtAOvXQAo=	0f4be96efa9480db3eb19087b3cc3fe9	c86a84da7c03a98686e873e5699ea575	nan	0	slice0002_Las17-GFP_YCS__w	0	nan	0	0	0	0	0	C:\Users\hursvere\Desktop\pan1 Las17 mito coloc\input\Las17\single planes for coloc\YCS\green plus red auto threshold	C:\Users\hursvere\Desktop\pan1 Las17 mito coloc\input\Las17\single planes for coloc\YCS\green plus red auto threshold	Done	1	1	0	0	file:///C:/Users/hursvere/Desktop/pan1%20Las17%20mito%20coloc/input/Las17/single%20planes%20for%20coloc/YCS/green%20plus%20red%20auto%20threshold/slice0002_Las17-GFP_YCS__w2Penta-Red_57b58536880be_hrm.tif.tif	file:///C:/Users/hursvere/Desktop/pan1%20Las17%20mito%20coloc/input/Las17/single%20planes%20for%20coloc/YCS/green%20plus%20red%20auto%20threshold/slice0002_Las17-GFP_YCS__w3Penta-Green-100_57b5856de2b66_hrm.tif.tif	2048
-1	-1	0.330772	1	1	0.006875	107.046	1	1	0.857869	0.711477	0.716763	51.435	0	0	7.78125	0	0.734375	slice0003_Las17-GFP_YCS_1_w2Penta-Red_57b585366f625_hrm.tif.tif	slice0003_Las17-GFP_YCS_1_w3Penta-Green-100_57b5856dcd03b_hrm.tif.tif	0	0	7	1	2048	2048	7	eLvTGOmkG60KhlBqNjAe7QUNz1jE2Q9KTjEwTqJyXIIypx0AyQ5AZw==	f89a79f50d7ed245ef680bd8a0486fb5	f8fc6bc9dd8fe4949e5f4a6bae117449	nan	0	slice0003_Las17-GFP_YCS_1_w	0	nan	0	0	0	0	0	C:\Users\hursvere\Desktop\pan1 Las17 mito coloc\input\Las17\single planes for coloc\YCS\green plus red auto threshold	C:\Users\hursvere\Desktop\pan1 Las17 mito coloc\input\Las17\single planes for coloc\YCS\green plus red auto threshold	Done	1	1	0	0	file:///C:/Users/hursvere/Desktop/pan1%20Las17%20mito%20coloc/input/Las17/single%20planes%20for%20coloc/YCS/green%20plus%20red%20auto%20threshold/slice0003_Las17-GFP_YCS_1_w2Penta-Red_57b585366f625_hrm.tif.tif	file:///C:/Users/hursvere/Desktop/pan1%20Las17%20mito%20coloc/input/Las17/single%20planes%20for%20coloc/YCS/green%20plus%20red%20auto%20threshold/slice0003_Las17-GFP_YCS_1_w3Penta-Green-100_57b5856dcd03b_hrm.tif.tif	2048
-1	-1	0.412716	1	1	0.0102677	75.8294	1	1	0.882382	0.743296	0.742863	40.1283	0	0	7.48438	0	0.96875	slice0003_Las17-GFP_YCS_2_w2Penta-Red_57b585367bf20_hrm.tif.tif	slice0003_Las17-GFP_YCS_2_w3Penta-Green-100_57b5856dd8216_hrm.tif.tif	0	0	8	1	2048	2048	8	eLvTGOmkG60KhlBqNjDGbGZhSc3mSWlGBqN1w1CKRZz9oBQLI0MzKsclKHPaAQAD7EA6	bf691a24ffb2657cbaa6baecc25e2a60	089a33dfd377c4cf17ecdd50372cc001	nan	0	slice0003_Las17-GFP_YCS_2_w	0	nan	0	0	0	0	0	C:\Users\hursvere\Desktop\pan1 Las17 mito coloc\input\Las17\single planes for coloc\YCS\green plus red auto threshold	C:\Users\hursvere\Desktop\pan1 Las17 mito coloc\input\Las17\single planes for coloc\YCS\green plus red auto threshold	Done	1	1	0	0	file:///C:/Users/hursvere/Desktop/pan1%20Las17%20mito%20coloc/input/Las17/single%20planes%20for%20coloc/YCS/green%20plus%20red%20auto%20threshold/slice0003_Las17-GFP_YCS_2_w2Penta-Red_57b585367bf20_hrm.tif.tif	file:///C:/Users/hursvere/Desktop/pan1%20Las17%20mito%20coloc/input/Las17/single%20planes%20for%20coloc/YCS/green%20plus%20red%20auto%20threshold/slice0003_Las17-GFP_YCS_2_w3Penta-Green-100_57b5856dd8216_hrm.tif.tif	2048
-1	-1	0.288942	1	1	0.00581959	117.339	1	1	0.826355	0.722037	0.72873	47.0752	0	0	3.3125	0	0.953125	slice0003_Las17-GFP_YCS__w2Penta-Red_57b58536880be_hrm.tif.tif	slice0003_Las17-GFP_YCS__w3Penta-Green-100_57b5856de2b66_hrm.tif.tif	0	0	9	1	2048	2048	9	eLvTGOmkG60KhlBqNjDGqAqwJGYLC4Ok1NGqYQhFIs5eUKpRkpkZlaMSlDXtAO6kQAw=	7e255924d9ac086559a3c32b33b6868a	e076783421238416c4a11d6c5836b0da	nan	0	slice0003_Las17-GFP_YCS__w	0	nan	0	0	0	0	0	C:\Users\hursvere\Desktop\pan1 Las17 mito coloc\input\Las17\single planes for coloc\YCS\green plus red auto threshold	C:\Users\hursvere\Desktop\pan1 Las17 mito coloc\input\Las17\single planes for coloc\YCS\green plus red auto threshold	Done	1	1	0	0	file:///C:/Users/hursvere/Desktop/pan1%20Las17%20mito%20coloc/input/Las17/single%20planes%20for%20coloc/YCS/green%20plus%20red%20auto%20threshold/slice0003_Las17-GFP_YCS__w2Penta-Red_57b58536880be_hrm.tif.tif	file:///C:/Users/hursvere/Desktop/pan1%20Las17%20mito%20coloc/input/Las17/single%20planes%20for%20coloc/YCS/green%20plus%20red%20auto%20threshold/slice0003_Las17-GFP_YCS__w3Penta-Green-100_57b5856de2b66_hrm.tif.tif	2048
-1	-1	0.352469	1	1	0.00637079	114.29	1	1	0.853298	0.706735	0.712391	58.7813	0	0	2.85938	0	0.859375	slice0004_Las17-GFP_YCS_1_w2Penta-Red_57b585366f625_hrm.tif.tif	slice0004_Las17-GFP_YCS_1_w3Penta-Green-100_57b5856dcd03b_hrm.tif.tif	0	0	10	1	2048	2048	10	eLvTGOmkG60KhlBqNjAZ7QUNz1jE2Q9KTjEwTqJyXIIypx0Ay95AaQ==	a825b6378ad75249dc4cd76bd5a880d7	04e0c68fb0db85770c11fd11f224d035	nan	0	slice0004_Las17-GFP_YCS_1_w	0	nan	0	0	0	0	0	C:\Users\hursvere\Desktop\pan1 Las17 mito coloc\input\Las17\single planes for coloc\YCS\green plus red auto threshold	C:\Users\hursvere\Desktop\pan1 Las17 mito coloc\input\Las17\single planes for coloc\YCS\green plus red auto threshold	Done	1	1	0	0	file:///C:/Users/hursvere/Desktop/pan1%20Las17%20mito%20coloc/input/Las17/single%20planes%20for%20coloc/YCS/green%20plus%20red%20auto%20threshold/slice0004_Las17-GFP_YCS_1_w2Penta-Red_57b585366f625_hrm.tif.tif	file:///C:/Users/hursvere/Desktop/pan1%20Las17%20mito%20coloc/input/Las17/single%20planes%20for%20coloc/YCS/green%20plus%20red%20auto%20threshold/slice0004_Las17-GFP_YCS_1_w3Penta-Green-100_57b5856dcd03b_hrm.tif.tif	2048
-1	-1	0.404565	1	1	0.0091446	83.3853	1	1	0.873227	0.741474	0.742643	44.1507	0	0	3.0625	0	0.84375	slice0004_Las17-GFP_YCS_2_w2Penta-Red_57b585367bf20_hrm.tif.tif	slice0004_Las17-GFP_YCS_2_w3Penta-Green-100_57b5856dd8216_hrm.tif.tif	0	0	11	1	2048	2048	11	eLvTGOmkG60KhlBqNjDBbGZhSc3mSWlGBqN1w1CKRZz9oBQLI0MzKsclKHPaAQAGvEA8	44a39f9935c86cef3cd50ca818e3f4ee	80f12d5707545dcb57fa8f2eb539e6b5	nan	0	slice0004_Las17-GFP_YCS_2_w	0	nan	0	0	0	0	0	C:\Users\hursvere\Desktop\pan1 Las17 mito coloc\input\Las17\single planes for coloc\YCS\green plus red auto threshold	C:\Users\hursvere\Desktop\pan1 Las17 mito coloc\input\Las17\single planes for coloc\YCS\green plus red auto threshold	Done	1	1	0	0	file:///C:/Users/hursvere/Desktop/pan1%20Las17%20mito%20coloc/input/Las17/single%20planes%20for%20coloc/YCS/green%20plus%20red%20auto%20threshold/slice0004_Las17-GFP_YCS_2_w2Penta-Red_57b585367bf20_hrm.tif.tif	file:///C:/Users/hursvere/Desktop/pan1%20Las17%20mito%20coloc/input/Las17/single%20planes%20for%20coloc/YCS/green%20plus%20red%20auto%20threshold/slice0004_Las17-GFP_YCS_2_w3Penta-Green-100_57b5856dd8216_hrm.tif.tif	2048
-1	-1	0.295024	1	1	0.00533614	127.026	1	1	0.823305	0.721787	0.735069	53.1995	0	0	0.921875	0	0.71875	slice0004_Las17-GFP_YCS__w2Penta-Red_57b58536880be_hrm.tif.tif	slice0004_Las17-GFP_YCS__w3Penta-Green-100_57b5856de2b66_hrm.tif.tif	0	0	12	1	2048	2048	12	eLvTGOmkG60KhlBqNjDBqAqwJGYLC4Ok1NGqYQhFIs5eUKpRkpkZlaMSlDXtAPFxQA4=	7f127cc8320aa6afa5e0bcf615f25885	897e5bb1e103c0aa68086ee814bf65d1	nan	0	slice0004_Las17-GFP_YCS__w	0	nan	0	0	0	0	0	C:\Users\hursvere\Desktop\pan1 Las17 mito coloc\input\Las17\single planes for coloc\YCS\green plus red auto threshold	C:\Users\hursvere\Desktop\pan1 Las17 mito coloc\input\Las17\single planes for coloc\YCS\green plus red auto threshold	Done	1	1	0	0	file:///C:/Users/hursvere/Desktop/pan1%20Las17%20mito%20coloc/input/Las17/single%20planes%20for%20coloc/YCS/green%20plus%20red%20auto%20threshold/slice0004_Las17-GFP_YCS__w2Penta-Red_57b58536880be_hrm.tif.tif	file:///C:/Users/hursvere/Desktop/pan1%20Las17%20mito%20coloc/input/Las17/single%20planes%20for%20coloc/YCS/green%20plus%20red%20auto%20threshold/slice0004_Las17-GFP_YCS__w3Penta-Green-100_57b5856de2b66_hrm.tif.tif	2048
-1	-1	0.36183	1	1	0.00581535	124.663	1	1	0.851445	0.703936	0.712419	64.096	0	0	2.26562	0	1	slice0005_Las17-GFP_YCS_1_w2Penta-Red_57b585366f625_hrm.tif.tif	slice0005_Las17-GFP_YCS_1_w3Penta-Green-100_57b5856dcd03b_hrm.tif.tif	0	0	13	1	2048	2048	13	eLvTGOmkG60KhlBqNjAd7QUNz1jE2Q9KTjEwTqJyXIIypx0Azq5Aaw==	62da8c6f43e31a958690b0e9d5ea48c1	8c80e5d40c4b5ffd1088ab366ff2ee29	nan	0	slice0005_Las17-GFP_YCS_1_w	0	nan	0	0	0	0	0	C:\Users\hursvere\Desktop\pan1 Las17 mito coloc\input\Las17\single planes for coloc\YCS\green plus red auto threshold	C:\Users\hursvere\Desktop\pan1 Las17 mito coloc\input\Las17\single planes for coloc\YCS\green plus red auto threshold	Done	1	1	0	0	file:///C:/Users/hursvere/Desktop/pan1%20Las17%20mito%20coloc/input/Las17/single%20planes%20for%20coloc/YCS/green%20plus%20red%20auto%20threshold/slice0005_Las17-GFP_YCS_1_w2Penta-Red_57b585366f625_hrm.tif.tif	file:///C:/Users/hursvere/Desktop/pan1%20Las17%20mito%20coloc/input/Las17/single%20planes%20for%20coloc/YCS/green%20plus%20red%20auto%20threshold/slice0005_Las17-GFP_YCS_1_w3Penta-Green-100_57b5856dcd03b_hrm.tif.tif	2048
-1	-1	0.387616	1	1	0.00828181	90.8736	1	1	0.867524	0.735901	0.74012	47.0107	0	0	4.04688	0	0.703125	slice0005_Las17-GFP_YCS_2_w2Penta-Red_57b585367bf20_hrm.tif.tif	slice0005_Las17-GFP_YCS_2_w3Penta-Green-100_57b5856dd8216_hrm.tif.tif	0	0	14	1	2048	2048	14	eLvTGOmkG60KhlBqNjDFbGZhSc3mSWlGBqN1w1CKRZz9oBQLI0MzKsclKHPaAQAJjEA+	0a30f450e50dee10531804480603cd2e	0ad5b04caae2ce8d6efbf22e73ced1af	nan	0	slice0005_Las17-GFP_YCS_2_w	0	nan	0	0	0	0	0	C:\Users\hursvere\Desktop\pan1 Las17 mito coloc\input\Las17\single planes for coloc\YCS\green plus red auto threshold	C:\Users\hursvere\Desktop\pan1 Las17 mito coloc\input\Las17\single planes for coloc\YCS\green plus red auto threshold	Done	1	1	0	0	file:///C:/Users/hursvere/Desktop/pan1%20Las17%20mito%20coloc/input/Las17/single%20planes%20for%20coloc/YCS/green%20plus%20red%20auto%20threshold/slice0005_Las17-GFP_YCS_2_w2Penta-Red_57b585367bf20_hrm.tif.tif	file:///C:/Users/hursvere/Desktop/pan1%20Las17%20mito%20coloc/input/Las17/single%20planes%20for%20coloc/YCS/green%20plus%20red%20auto%20threshold/slice0005_Las17-GFP_YCS_2_w3Penta-Green-100_57b5856dd8216_hrm.tif.tif	2048
-1	-1	0.307663	1	1	0.00510627	133.281	1	1	0.824967	0.721435	0.735739	58.898	0	0	3.9375	0	0.65625	slice0005_Las17-GFP_YCS__w2Penta-Red_57b58536880be_hrm.tif.tif	slice0005_Las17-GFP_YCS__w3Penta-Green-100_57b5856de2b66_hrm.tif.tif	0	0	15	1	2048	2048	15	eLvTGOmkG60KhlBqNjDFqAqwJGYLC4Ok1NGqYQhFIs5eUKpRkpkZlaMSlDXtAPQ+QBA=	b45c5d5f9101e4d28cc4cbdcdca6ba7f	e25cde586c9c7dbc71a21a710cca5f48	nan	0	slice0005_Las17-GFP_YCS__w	0	nan	0	0	0	0	0	C:\Users\hursvere\Desktop\pan1 Las17 mito coloc\input\Las17\single planes for coloc\YCS\green plus red auto threshold	C:\Users\hursvere\Desktop\pan1 Las17 mito coloc\input\Las17\single planes for coloc\YCS\green plus red auto threshold	Done	1	1	0	0	file:///C:/Users/hursvere/Desktop/pan1%20Las17%20mito%20coloc/input/Las17/single%20planes%20for%20coloc/YCS/green%20plus%20red%20auto%20threshold/slice0005_Las17-GFP_YCS__w2Penta-Red_57b58536880be_hrm.tif.tif	file:///C:/Users/hursvere/Desktop/pan1%20Las17%20mito%20coloc/input/Las17/single%20planes%20for%20coloc/YCS/green%20plus%20red%20auto%20threshold/slice0005_Las17-GFP_YCS__w3Penta-Green-100_57b5856de2b66_hrm.tif.tif	2048
-1	-1	0.352382	1	1	0.00549131	130.719	1	1	0.847243	0.703087	0.71341	65.0442	0	0	4	0	0.75	slice0006_Las17-GFP_YCS_1_w2Penta-Red_57b585366f625_hrm.tif.tif	slice0006_Las17-GFP_YCS_1_w3Penta-Green-100_57b5856dcd03b_hrm.tif.tif	0	0	16	1	2048	2048	16	eLvTGOmkG60KhlBqNjAb7QUNz1jE2Q9KTjEwTqJyXIIypx0A0X5AbQ==	b16a7379773c50c7fd66a49601a4589d	9f26056bef98241682f24401f182fa36	nan	0	slice0006_Las17-GFP_YCS_1_w	0	nan	0	0	0	0	0	C:\Users\hursvere\Desktop\pan1 Las17 mito coloc\input\Las17\single planes for coloc\YCS\green plus red auto threshold	C:\Users\hursvere\Desktop\pan1 Las17 mito coloc\input\Las17\single planes for coloc\YCS\green plus red auto threshold	Done	1	1	0	0	file:///C:/Users/hursvere/Desktop/pan1%20Las17%20mito%20coloc/input/Las17/single%20planes%20for%20coloc/YCS/green%20plus%20red%20auto%20threshold/slice0006_Las17-GFP_YCS_1_w2Penta-Red_57b585366f625_hrm.tif.tif	file:///C:/Users/hursvere/Desktop/pan1%20Las17%20mito%20coloc/input/Las17/single%20planes%20for%20coloc/YCS/green%20plus%20red%20auto%20threshold/slice0006_Las17-GFP_YCS_1_w3Penta-Green-100_57b5856dcd03b_hrm.tif.tif	2048
-1	-1	0.378706	1	1	0.00766381	97.1033	1	1	0.862659	0.73493	0.739819	49.9436	0	0	4.46875	0	0.765625	slice0006_Las17-GFP_YCS_2_w2Penta-Red_57b585367bf20_hrm.tif.tif	slice0006_Las17-GFP_YCS_2_w3Penta-Green-100_57b5856dd8216_hrm.tif.tif	0	0	17	1	2048	2048	17	eLvTGOmkG60KhlBqNjDDbGZhSc3mSWlGBqN1w1CKRZz9oBQLI0MzKsclKHPaAQAMXEBA	11c6a525fe2d5009d885d7ed6dc593ac	c286bb9bdb04e2e3a6d6802265405ee2	nan	0	slice0006_Las17-GFP_YCS_2_w	0	nan	0	0	0	0	0	C:\Users\hursvere\Desktop\pan1 Las17 mito coloc\input\Las17\single planes for coloc\YCS\green plus red auto threshold	C:\Users\hursvere\Desktop\pan1 Las17 mito coloc\input\Las17\single planes for coloc\YCS\green plus red auto threshold	Done	1	1	0	0	file:///C:/Users/hursvere/Desktop/pan1%20Las17%20mito%20coloc/input/Las17/single%20planes%20for%20coloc/YCS/green%20plus%20red%20auto%20threshold/slice0006_Las17-GFP_YCS_2_w2Penta-Red_57b585367bf20_hrm.tif.tif	file:///C:/Users/hursvere/Desktop/pan1%20Las17%20mito%20coloc/input/Las17/single%20planes%20for%20coloc/YCS/green%20plus%20red%20auto%20threshold/slice0006_Las17-GFP_YCS_2_w3Penta-Green-100_57b5856dd8216_hrm.tif.tif	2048
-1	-1	0.317713	1	1	0.0049925	136.57	1	1	0.825727	0.722847	0.738374	63.4678	0	0	4.04688	0	0.59375	slice0006_Las17-GFP_YCS__w2Penta-Red_57b58536880be_hrm.tif.tif	slice0006_Las17-GFP_YCS__w3Penta-Green-100_57b5856de2b66_hrm.tif.tif	0	0	18	1	2048	2048	18	eLvTGOmkG60KhlBqNjDDqAqwJGYLC4Ok1NGqYQhFIs5eUKpRkpkZlaMSlDXtAPcLQBI=	fb1a315681f586da4c0938dd6259053a	45ad5f19e9836589af18ea01d2bf06b4	nan	0	slice0006_Las17-GFP_YCS__w	0	nan	0	0	0	0	0	C:\Users\hursvere\Desktop\pan1 Las17 mito coloc\input\Las17\single planes for coloc\YCS\green plus red auto threshold	C:\Users\hursvere\Desktop\pan1 Las17 mito coloc\input\Las17\single planes for coloc\YCS\green plus red auto threshold	Done	1	1	0	0	file:///C:/Users/hursvere/Desktop/pan1%20Las17%20mito%20coloc/input/Las17/single%20planes%20for%20coloc/YCS/green%20plus%20red%20auto%20threshold/slice0006_Las17-GFP_YCS__w2Penta-Red_57b58536880be_hrm.tif.tif	file:///C:/Users/hursvere/Desktop/pan1%20Las17%20mito%20coloc/input/Las17/single%20planes%20for%20coloc/YCS/green%20plus%20red%20auto%20threshold/slice0006_Las17-GFP_YCS__w3Penta-Green-100_57b5856de2b66_hrm.tif.tif	2048
-1	-1	0.312815	1	1	0.00527193	133.195	1	1	0.837971	0.689529	0.702116	61.0038	0	0	3.57812	0	1.15625	slice0007_Las17-GFP_YCS_1_w2Penta-Red_57b585366f625_hrm.tif.tif	slice0007_Las17-GFP_YCS_1_w3Penta-Green-100_57b5856dcd03b_hrm.tif.tif	0	0	19	1	2048	2048	19	eLvTGOmkG60KhlBqNjAf7QUNz1jE2Q9KTjEwTqJyXIIypx0A1E5Abw==	ec033c7ea4c7a9b91ef8a61f13ff4b70	93b450698ab236e88d788546b7d9dc09	nan	0	slice0007_Las17-GFP_YCS_1_w	0	nan	0	0	0	0	0	C:\Users\hursvere\Desktop\pan1 Las17 mito coloc\input\Las17\single planes for coloc\YCS\green plus red auto threshold	C:\Users\hursvere\Desktop\pan1 Las17 mito coloc\input\Las17\single planes for coloc\YCS\green plus red auto threshold	Done	1	1	0	0	file:///C:/Users/hursvere/Desktop/pan1%20Las17%20mito%20coloc/input/Las17/single%20planes%20for%20coloc/YCS/green%20plus%20red%20auto%20threshold/slice0007_Las17-GFP_YCS_1_w2Penta-Red_57b585366f625_hrm.tif.tif	file:///C:/Users/hursvere/Desktop/pan1%20Las17%20mito%20coloc/input/Las17/single%20planes%20for%20coloc/YCS/green%20plus%20red%20auto%20threshold/slice0007_Las17-GFP_YCS_1_w3Penta-Green-100_57b5856dcd03b_hrm.tif.tif	2048
-1	-1	0.363157	1	1	0.00723453	101.761	1	1	0.858015	0.733763	0.737564	51.4663	0	0	2.29688	0	0.921875	slice0007_Las17-GFP_YCS_2_w2Penta-Red_57b585367bf20_hrm.tif.tif	slice0007_Las17-GFP_YCS_2_w3Penta-Green-100_57b5856dd8216_hrm.tif.tif	0	0	20	1	2048	2048	20	eLvTGOmkG60KhlBqNjDHbGZhSc3mSWlGBqN1w1CKRZz9oBQLI0MzKsclKHPaAQAPLEBC	254e0b96faf07861d1284b2bd7323417	c7a2ab8f1a252d2984906b385a51db11	nan	0	slice0007_Las17-GFP_YCS_2_w	0	nan	0	0	0	0	0	C:\Users\hursvere\Desktop\pan1 Las17 mito coloc\input\Las17\single planes for coloc\YCS\green plus red auto threshold	C:\Users\hursvere\Desktop\pan1 Las17 mito coloc\input\Las17\single planes for coloc\YCS\green plus red auto threshold	Done	1	1	0	0	file:///C:/Users/hursvere/Desktop/pan1%20Las17%20mito%20coloc/input/Las17/single%20planes%20for%20coloc/YCS/green%20plus%20red%20auto%20threshold/slice0007_Las17-GFP_YCS_2_w2Penta-Red_57b585367bf20_hrm.tif.tif	file:///C:/Users/hursvere/Desktop/pan1%20Las17%20mito%20coloc/input/Las17/single%20planes%20for%20coloc/YCS/green%20plus%20red%20auto%20threshold/slice0007_Las17-GFP_YCS_2_w3Penta-Green-100_57b5856dd8216_hrm.tif.tif	2048
-1	-1	0.297	1	1	0.00490208	138.143	1	1	0.822915	0.70715	0.727332	62.9853	0	0	1.26562	0	0.65625	slice0007_Las17-GFP_YCS__w2Penta-Red_57b58536880be_hrm.tif.tif	slice0007_Las17-GFP_YCS__w3Penta-Green-100_57b5856de2b66_hrm.tif.tif	0	0	21	1	2048	2048	21	eLvTGOmkG60KhlBqNjDHqAqwJGYLC4Ok1NGqYQhFIs5eUKpRkpkZlaMSlDXtAPnYQBQ=	5bb43a95911efe6e92b0ed189c8dfec8	e134b55ff58a20a69c7db6cadc61320a	nan	0	slice0007_Las17-GFP_YCS__w	0	nan	0	0	0	0	0	C:\Users\hursvere\Desktop\pan1 Las17 mito coloc\input\Las17\single planes for coloc\YCS\green plus red auto threshold	C:\Users\hursvere\Desktop\pan1 Las17 mito coloc\input\Las17\single planes for coloc\YCS\green plus red auto threshold	Done	1	1	0	0	file:///C:/Users/hursvere/Desktop/pan1%20Las17%20mito%20coloc/input/Las17/single%20planes%20for%20coloc/YCS/green%20plus%20red%20auto%20threshold/slice0007_Las17-GFP_YCS__w2Penta-Red_57b58536880be_hrm.tif.tif	file:///C:/Users/hursvere/Desktop/pan1%20Las17%20mito%20coloc/input/Las17/single%20planes%20for%20coloc/YCS/green%20plus%20red%20auto%20threshold/slice0007_Las17-GFP_YCS__w3Penta-Green-100_57b5856de2b66_hrm.tif.tif	2048
-1	-1	0.280036	1	1	0.00487394	141.197	1	1	0.829569	0.686469	0.703691	58.7533	0	0	1.70312	0	0.890625	slice0008_Las17-GFP_YCS_1_w2Penta-Red_57b585366f625_hrm.tif.tif	slice0008_Las17-GFP_YCS_1_w3Penta-Green-100_57b5856dcd03b_hrm.tif.tif	0	0	22	1	2048	2048	22	eLvTGOmkG60KhlBqNrAY7QUNz1jE2Q9KTjEwTqJyXIIypx0A1x5AcQ==	09ed1460b8385d82d69edd323ae39e6d	78341693de67098c878780df9fce4561	nan	0	slice0008_Las17-GFP_YCS_1_w	0	nan	0	0	0	0	0	C:\Users\hursvere\Desktop\pan1 Las17 mito coloc\input\Las17\single planes for coloc\YCS\green plus red auto threshold	C:\Users\hursvere\Desktop\pan1 Las17 mito coloc\input\Las17\single planes for coloc\YCS\green plus red auto threshold	Done	1	1	0	0	file:///C:/Users/hursvere/Desktop/pan1%20Las17%20mito%20coloc/input/Las17/single%20planes%20for%20coloc/YCS/green%20plus%20red%20auto%20threshold/slice0008_Las17-GFP_YCS_1_w2Penta-Red_57b585366f625_hrm.tif.tif	file:///C:/Users/hursvere/Desktop/pan1%20Las17%20mito%20coloc/input/Las17/single%20planes%20for%20coloc/YCS/green%20plus%20red%20auto%20threshold/slice0008_Las17-GFP_YCS_1_w3Penta-Green-100_57b5856dcd03b_hrm.tif.tif	2048
-1	-1	0.319254	1	1	0.0070943	101.678	1	1	0.849313	0.726694	0.72888	46.9475	0	0	4.60938	0	0.859375	slice0008_Las17-GFP_YCS_2_w2Penta-Red_57b585367bf20_hrm.tif.tif	slice0008_Las17-GFP_YCS_2_w3Penta-Green-100_57b5856dd8216_hrm.tif.tif	0	0	23	1	2048	2048	23	eLvTGOmkG60KhlBqNrDAbGZhSc3mSWlGBqN1w1CKRZz9oBQLI0MzKsclKHPaAQAR/EBE	b5861e3d486d1812c987747dda120a00	a8034d1e414d5ca371c01f65af7c1f83	nan	0	slice0008_Las17-GFP_YCS_2_w	0	nan	0	0	0	0	0	C:\Users\hursvere\Desktop\pan1 Las17 mito coloc\input\Las17\single planes for coloc\YCS\green plus red auto threshold	C:\Users\hursvere\Desktop\pan1 Las17 mito coloc\input\Las17\single planes for coloc\YCS\green plus red auto threshold	Done	1	1	0	0	file:///C:/Users/hursvere/Desktop/pan1%20Las17%20mito%20coloc/input/Las17/single%20planes%20for%20coloc/YCS/green%20plus%20red%20auto%20threshold/slice0008_Las17-GFP_YCS_2_w2Penta-Red_57b585367bf20_hrm.tif.tif	file:///C:/Users/hursvere/Desktop/pan1%20Las17%20mito%20coloc/input/Las17/single%20planes%20for%20coloc/YCS/green%20plus%20red%20auto%20threshold/slice0008_Las17-GFP_YCS_2_w3Penta-Green-100_57b5856dd8216_hrm.tif.tif	2048
-1	-1	0.288491	1	1	0.00462764	146.101	1	1	0.822255	0.69732	0.723264	64.7151	0	0	3.10938	0	0.828125	slice0008_Las17-GFP_YCS__w2Penta-Red_57b58536880be_hrm.tif.tif	slice0008_Las17-GFP_YCS__w3Penta-Green-100_57b5856de2b66_hrm.tif.tif	0	0	24	1	2048	2048	24	eLvTGOmkG60KhlBqNrDAqAqwJGYLC4Ok1NGqYQhFIs5eUKpRkpkZlaMSlDXtAPylQBY=	ef786bd436e9d383e938f0787cda2b1d	0a72f2e291409ed6f6502f39eb24fcc3	nan	0	slice0008_Las17-GFP_YCS__w	0	nan	0	0	0	0	0	C:\Users\hursvere\Desktop\pan1 Las17 mito coloc\input\Las17\single planes for coloc\YCS\green plus red auto threshold	C:\Users\hursvere\Desktop\pan1 Las17 mito coloc\input\Las17\single planes for coloc\YCS\green plus red auto threshold	Done	1	1	0	0	file:///C:/Users/hursvere/Desktop/pan1%20Las17%20mito%20coloc/input/Las17/single%20planes%20for%20coloc/YCS/green%20plus%20red%20auto%20threshold/slice0008_Las17-GFP_YCS__w2Penta-Red_57b58536880be_hrm.tif.tif	file:///C:/Users/hursvere/Desktop/pan1%20Las17%20mito%20coloc/input/Las17/single%20planes%20for%20coloc/YCS/green%20plus%20red%20auto%20threshold/slice0008_Las17-GFP_YCS__w3Penta-Green-100_57b5856de2b66_hrm.tif.tif	2048
-1	-1	0.273398	1	1	0.00447563	151.548	1	1	0.823573	0.698153	0.711429	59.038	0	0	3.34375	0	0.765625	slice0009_Las17-GFP_YCS_1_w2Penta-Red_57b585366f625_hrm.tif.tif	slice0009_Las17-GFP_YCS_1_w3Penta-Green-100_57b5856dcd03b_hrm.tif.tif	0	0	25	1	2048	2048	25	eLvTGOmkG60KhlBqNiAuNY/2goZcLOLsByWnGBgnUTkuQZnTDgDZ7kBz	677a36c7a4586d092e41f861aea4c77d	3f294af49b1cf3520667bdf998434968	nan	0	slice0009_Las17-GFP_YCS_1_w	0	nan	0	0	0	0	0	C:\Users\hursvere\Desktop\pan1 Las17 mito coloc\input\Las17\single planes for coloc\YCS\green plus red auto threshold	C:\Users\hursvere\Desktop\pan1 Las17 mito coloc\input\Las17\single planes for coloc\YCS\green plus red auto threshold	Done	1	1	0	0	file:///C:/Users/hursvere/Desktop/pan1%20Las17%20mito%20coloc/input/Las17/single%20planes%20for%20coloc/YCS/green%20plus%20red%20auto%20threshold/slice0009_Las17-GFP_YCS_1_w2Penta-Red_57b585366f625_hrm.tif.tif	file:///C:/Users/hursvere/Desktop/pan1%20Las17%20mito%20coloc/input/Las17/single%20planes%20for%20coloc/YCS/green%20plus%20red%20auto%20threshold/slice0009_Las17-GFP_YCS_1_w3Penta-Green-100_57b5856dcd03b_hrm.tif.tif	2048
-1	-1	0.276061	1	1	0.00702332	101.739	1	1	0.845309	0.72286	0.726712	40.3421	0	0	4.46875	0	1.14062	slice0009_Las17-GFP_YCS_2_w2Penta-Red_57b585367bf20_hrm.tif.tif	slice0009_Las17-GFP_YCS_2_w3Penta-Green-100_57b5856dd8216_hrm.tif.tif	0	0	26	1	2048	2048	26	eLvTGOmkG60KhlBqNkCPPSOsqdk8Kc3IYLRuGEqxiLMflGJhZGhG5bgEZU47ABTMQEY=	eb7384727549884df15df461b64c3f5b	241be97dbc6aa5a24fa76b69335b0a65	nan	0	slice0009_Las17-GFP_YCS_2_w	0	nan	0	0	0	0	0	C:\Users\hursvere\Desktop\pan1 Las17 mito coloc\input\Las17\single planes for coloc\YCS\green plus red auto threshold	C:\Users\hursvere\Desktop\pan1 Las17 mito coloc\input\Las17\single planes for coloc\YCS\green plus red auto threshold	Done	1	1	0	0	file:///C:/Users/hursvere/Desktop/pan1%20Las17%20mito%20coloc/input/Las17/single%20planes%20for%20coloc/YCS/green%20plus%20red%20auto%20threshold/slice0009_Las17-GFP_YCS_2_w2Penta-Red_57b585367bf20_hrm.tif.tif	file:///C:/Users/hursvere/Desktop/pan1%20Las17%20mito%20coloc/input/Las17/single%20planes%20for%20coloc/YCS/green%20plus%20red%20auto%20threshold/slice0009_Las17-GFP_YCS_2_w3Penta-Green-100_57b5856dd8216_hrm.tif.tif	2048
-1	-1	0.292365	1	1	0.00442928	153.5	1	1	0.824558	0.698784	0.726929	67.8459	0	0	4.20312	0	1.28125	slice0009_Las17-GFP_YCS__w2Penta-Red_57b58536880be_hrm.tif.tif	slice0009_Las17-GFP_YCS__w3Penta-Green-100_57b5856de2b66_hrm.tif.tif	0	0	27	1	2048	2048	27	eLvTGOmkG60KhlBqNsCsCrAkZgsLg6TU0aphCEUizl5QqlGSmRmVoxKUNe0A/3JAGA==	18717d685650c795438df62773b826b9	219bcf3d2fdb4aedbab826efa05475bd	nan	0	slice0009_Las17-GFP_YCS__w	0	nan	0	0	0	0	0	C:\Users\hursvere\Desktop\pan1 Las17 mito coloc\input\Las17\single planes for coloc\YCS\green plus red auto threshold	C:\Users\hursvere\Desktop\pan1 Las17 mito coloc\input\Las17\single planes for coloc\YCS\green plus red auto threshold	Done	1	1	0	0	file:///C:/Users/hursvere/Desktop/pan1%20Las17%20mito%20coloc/input/Las17/single%20planes%20for%20coloc/YCS/green%20plus%20red%20auto%20threshold/slice0009_Las17-GFP_YCS__w2Penta-Red_57b58536880be_hrm.tif.tif	file:///C:/Users/hursvere/Desktop/pan1%20Las17%20mito%20coloc/input/Las17/single%20planes%20for%20coloc/YCS/green%20plus%20red%20auto%20threshold/slice0009_Las17-GFP_YCS__w3Penta-Green-100_57b5856de2b66_hrm.tif.tif	2048
-1	-1	0.26601	1	1	0.00426412	159.058	1	1	0.823556	0.69777	0.711453	58.216	0	0	2.625	0	0.703125	slice0010_Las17-GFP_YCS_1_w2Penta-Red_57b585366f625_hrm.tif.tif	slice0010_Las17-GFP_YCS_1_w3Penta-Green-100_57b5856dcd03b_hrm.tif.tif	0	0	28	1	2048	2048	28	eLvTGOmkG60KhlBqxmhmjfaChkks4uwHJacYGCdROS5BmdMOAMNwQGM=	5348165019d6f5383067b4ca5acefaf0	56b847deb3f994c3db864503d41ea1de	nan	0	slice0010_Las17-GFP_YCS_1_w	0	nan	0	0	0	0	0	C:\Users\hursvere\Desktop\pan1 Las17 mito coloc\input\Las17\single planes for coloc\YCS\green plus red auto threshold	C:\Users\hursvere\Desktop\pan1 Las17 mito coloc\input\Las17\single planes for coloc\YCS\green plus red auto threshold	Done	1	1	0	0	file:///C:/Users/hursvere/Desktop/pan1%20Las17%20mito%20coloc/input/Las17/single%20planes%20for%20coloc/YCS/green%20plus%20red%20auto%20threshold/slice0010_Las17-GFP_YCS_1_w2Penta-Red_57b585366f625_hrm.tif.tif	file:///C:/Users/hursvere/Desktop/pan1%20Las17%20mito%20coloc/input/Las17/single%20planes%20for%20coloc/YCS/green%20plus%20red%20auto%20threshold/slice0010_Las17-GFP_YCS_1_w3Penta-Green-100_57b5856dcd03b_hrm.tif.tif	2048
-1	-1	0.274909	1	1	0.00708498	100.925	1	1	0.845606	0.72897	0.734338	39.0413	0	0	1.09375	0	0.640625	slice0010_Las17-GFP_YCS_2_w2Penta-Red_57b585367bf20_hrm.tif.tif	slice0010_Las17-GFP_YCS_2_w3Penta-Green-100_57b5856dd8216_hrm.tif.tif	0	0	29	1	2048	2048	29	eLvTGOmkG60KhlBqxtbMwpKazZPSjAxG64ahFIs4+0EpFkaGZlSOS1DmtAMA/j9ANg==	2deb9c03a385f3dcf42cdfb5b650b247	1ee7a65b9b94c3f23a7054927c9e455e	nan	0	slice0010_Las17-GFP_YCS_2_w	0	nan	0	0	0	0	0	C:\Users\hursvere\Desktop\pan1 Las17 mito coloc\input\Las17\single planes for coloc\YCS\green plus red auto threshold	C:\Users\hursvere\Desktop\pan1 Las17 mito coloc\input\Las17\single planes for coloc\YCS\green plus red auto threshold	Done	1	1	0	0	file:///C:/Users/hursvere/Desktop/pan1%20Las17%20mito%20coloc/input/Las17/single%20planes%20for%20coloc/YCS/green%20plus%20red%20auto%20threshold/slice0010_Las17-GFP_YCS_2_w2Penta-Red_57b585367bf20_hrm.tif.tif	file:///C:/Users/hursvere/Desktop/pan1%20Las17%20mito%20coloc/input/Las17/single%20planes%20for%20coloc/YCS/green%20plus%20red%20auto%20threshold/slice0010_Las17-GFP_YCS_2_w3Penta-Green-100_57b5856dd8216_hrm.tif.tif	2048
-1	-1	0.298147	1	1	0.00451124	154.186	1	1	0.834009	0.704143	0.731293	69.2163	0	0	2.4375	0	0.71875	slice0010_Las17-GFP_YCS__w2Penta-Red_57b58536880be_hrm.tif.tif	slice0010_Las17-GFP_YCS__w3Penta-Green-100_57b5856de2b66_hrm.tif.tif	0	0	30	1	2048	2048	30	eLvTGOmkG60KhlBqxmhmYU3MFhYGSamjVcMQikScvaBUoyQzMypHJShr2gEA6QxACA==	66922113a7c3d4bd8834e4738f9e53e9	43f9181f21d661d0d9e88d9e3fd2ff75	nan	0	slice0010_Las17-GFP_YCS__w	0	nan	0	0	0	0	0	C:\Users\hursvere\Desktop\pan1 Las17 mito coloc\input\Las17\single planes for coloc\YCS\green plus red auto threshold	C:\Users\hursvere\Desktop\pan1 Las17 mito coloc\input\Las17\single planes for coloc\YCS\green plus red auto threshold	Done	1	1	0	0	file:///C:/Users/hursvere/Desktop/pan1%20Las17%20mito%20coloc/input/Las17/single%20planes%20for%20coloc/YCS/green%20plus%20red%20auto%20threshold/slice0010_Las17-GFP_YCS__w2Penta-Red_57b58536880be_hrm.tif.tif	file:///C:/Users/hursvere/Desktop/pan1%20Las17%20mito%20coloc/input/Las17/single%20planes%20for%20coloc/YCS/green%20plus%20red%20auto%20threshold/slice0010_Las17-GFP_YCS__w3Penta-Green-100_57b5856de2b66_hrm.tif.tif	2048
-1	-1	0.275392	1	1	0.00442708	154.665	1	1	0.827475	0.685998	0.705728	59.596	0	0	1.34375	0	0.6875	slice0011_Las17-GFP_YCS_1_w2Penta-Red_57b585366f625_hrm.tif.tif	slice0011_Las17-GFP_YCS_1_w3Penta-Green-100_57b5856dcd03b_hrm.tif.tif	0	0	31	1	2048	2048	31	eLvTGOmkG60KhlBqNhztBQ3TWMTZD0pOMTBOonJcgjKnHQDGQEBl	030cdb4d80061fe7f5253546809f1cff	efc711c757d7372bf9f9d625c87cfab4	nan	0	slice0011_Las17-GFP_YCS_1_w	0	nan	0	0	0	0	0	C:\Users\hursvere\Desktop\pan1 Las17 mito coloc\input\Las17\single planes for coloc\YCS\green plus red auto threshold	C:\Users\hursvere\Desktop\pan1 Las17 mito coloc\input\Las17\single planes for coloc\YCS\green plus red auto threshold	Done	1	1	0	0	file:///C:/Users/hursvere/Desktop/pan1%20Las17%20mito%20coloc/input/Las17/single%20planes%20for%20coloc/YCS/green%20plus%20red%20auto%20threshold/slice0011_Las17-GFP_YCS_1_w2Penta-Red_57b585366f625_hrm.tif.tif	file:///C:/Users/hursvere/Desktop/pan1%20Las17%20mito%20coloc/input/Las17/single%20planes%20for%20coloc/YCS/green%20plus%20red%20auto%20threshold/slice0011_Las17-GFP_YCS_1_w3Penta-Green-100_57b5856dcd03b_hrm.tif.tif	2048
-1	-1	0.27929	1	1	0.00721046	99.2817	1	1	0.846089	0.727567	0.73363	39.7392	0	0	1.34375	0	0.671875	slice0011_Las17-GFP_YCS_2_w2Penta-Red_57b585367bf20_hrm.tif.tif	slice0011_Las17-GFP_YCS_2_w3Penta-Green-100_57b5856dd8216_hrm.tif.tif	0	0	32	1	2048	2048	32	eLvTGOmkG60KhlBqNkRvQBthTc3mSWlGBqN1w1CKRZz9oBQLI0MzKsclKHPaAQABHkA4	8cd9546ee2934e8244119168424bc63a	9768dd931b424bfa4fd2802b424278dd	nan	0	slice0011_Las17-GFP_YCS_2_w	0	nan	0	0	0	0	0	C:\Users\hursvere\Desktop\pan1 Las17 mito coloc\input\Las17\single planes for coloc\YCS\green plus red auto threshold	C:\Users\hursvere\Desktop\pan1 Las17 mito coloc\input\Las17\single planes for coloc\YCS\green plus red auto threshold	Done	1	1	0	0	file:///C:/Users/hursvere/Desktop/pan1%20Las17%20mito%20coloc/input/Las17/single%20planes%20for%20coloc/YCS/green%20plus%20red%20auto%20threshold/slice0011_Las17-GFP_YCS_2_w2Penta-Red_57b585367bf20_hrm.tif.tif	file:///C:/Users/hursvere/Desktop/pan1%20Las17%20mito%20coloc/input/Las17/single%20planes%20for%20coloc/YCS/green%20plus%20red%20auto%20threshold/slice0011_Las17-GFP_YCS_2_w3Penta-Green-100_57b5856dd8216_hrm.tif.tif	2048
-1	-1	0.324832	1	1	0.00488583	147.158	1	1	0.847931	0.716814	0.739861	73.0364	0	0	1.57812	0	0.71875	slice0011_Las17-GFP_YCS__w2Penta-Red_57b58536880be_hrm.tif.tif	slice0011_Las17-GFP_YCS__w3Penta-Green-100_57b5856de2b66_hrm.tif.tif	0	0	33	1	2048	2048	33	eLvTGOmkG60KhlBqNsRsQGNJzBYWBkmpo1XDEIpEnL2gVKMkMzMqRyUoa9oBAOvZQAo=	f03f9dd2d997c7f7f2503783cf6b376e	a51b1ee0bb09197fc024d2021806ab3f	nan	0	slice0011_Las17-GFP_YCS__w	0	nan	0	0	0	0	0	C:\Users\hursvere\Desktop\pan1 Las17 mito coloc\input\Las17\single planes for coloc\YCS\green plus red auto threshold	C:\Users\hursvere\Desktop\pan1 Las17 mito coloc\input\Las17\single planes for coloc\YCS\green plus red auto threshold	Done	1	1	0	0	file:///C:/Users/hursvere/Desktop/pan1%20Las17%20mito%20coloc/input/Las17/single%20planes%20for%20coloc/YCS/green%20plus%20red%20auto%20threshold/slice0011_Las17-GFP_YCS__w2Penta-Red_57b58536880be_hrm.tif.tif	file:///C:/Users/hursvere/Desktop/pan1%20Las17%20mito%20coloc/input/Las17/single%20planes%20for%20coloc/YCS/green%20plus%20red%20auto%20threshold/slice0011_Las17-GFP_YCS__w3Penta-Green-100_57b5856de2b66_hrm.tif.tif	2048
-1	-1	0.292196	1	1	0.00463616	150.221	1	1	0.834536	0.681146	0.70724	61.6562	0	0	1.46875	0	0.859375	slice0012_Las17-GFP_YCS_1_w2Penta-Red_57b585366f625_hrm.tif.tif	slice0012_Las17-GFP_YCS_1_w3Penta-Green-100_57b5856dcd03b_hrm.tif.tif	0	0	34	1	2048	2048	34	eLvTGOmkG60KhlBqNjQa7QUNz1jE2Q9KTjEwTqJyXIIypx0AyRBAZw==	8f2d1a5a51cf06e022c7e19860e03a78	47e12040519df40591980fef0c716c6e	nan	0	slice0012_Las17-GFP_YCS_1_w	0	nan	0	0	0	0	0	C:\Users\hursvere\Desktop\pan1 Las17 mito coloc\input\Las17\single planes for coloc\YCS\green plus red auto threshold	C:\Users\hursvere\Desktop\pan1 Las17 mito coloc\input\Las17\single planes for coloc\YCS\green plus red auto threshold	Done	1	1	0	0	file:///C:/Users/hursvere/Desktop/pan1%20Las17%20mito%20coloc/input/Las17/single%20planes%20for%20coloc/YCS/green%20plus%20red%20auto%20threshold/slice0012_Las17-GFP_YCS_1_w2Penta-Red_57b585366f625_hrm.tif.tif	file:///C:/Users/hursvere/Desktop/pan1%20Las17%20mito%20coloc/input/Las17/single%20planes%20for%20coloc/YCS/green%20plus%20red%20auto%20threshold/slice0012_Las17-GFP_YCS_1_w3Penta-Green-100_57b5856dcd03b_hrm.tif.tif	2048
-1	-1	0.302062	1	1	0.00704623	102.675	1	1	0.850573	0.729022	0.73539	43.6941	0	0	1.4375	0	0.75	slice0012_Las17-GFP_YCS_2_w2Penta-Red_57b585367bf20_hrm.tif.tif	slice0012_Las17-GFP_YCS_2_w3Penta-Green-100_57b5856dd8216_hrm.tif.tif	0	0	35	1	2048	2048	35	eLvTGOmkG60KhlBqNjTCbGZhSc3mSWlGBqN1w1CKRZz9oBQLI0MzKsclKHPaAQAD7kA6	a14fd4ea29ae3a977c788bebd4699f6b	7b2a242fd5f014fa8fb4b7e3a57931a9	nan	0	slice0012_Las17-GFP_YCS_2_w	0	nan	0	0	0	0	0	C:\Users\hursvere\Desktop\pan1 Las17 mito coloc\input\Las17\single planes for coloc\YCS\green plus red auto threshold	C:\Users\hursvere\Desktop\pan1 Las17 mito coloc\input\Las17\single planes for coloc\YCS\green plus red auto threshold	Done	1	1	0	0	file:///C:/Users/hursvere/Desktop/pan1%20Las17%20mito%20coloc/input/Las17/single%20planes%20for%20coloc/YCS/green%20plus%20red%20auto%20threshold/slice0012_Las17-GFP_YCS_2_w2Penta-Red_57b585367bf20_hrm.tif.tif	file:///C:/Users/hursvere/Desktop/pan1%20Las17%20mito%20coloc/input/Las17/single%20planes%20for%20coloc/YCS/green%20plus%20red%20auto%20threshold/slice0012_Las17-GFP_YCS_2_w3Penta-Green-100_57b5856dd8216_hrm.tif.tif	2048
-1	-1	0.354748	1	1	0.00529878	139.55	1	1	0.859909	0.726422	0.745982	74.465	0	0	1.29688	0	0.578125	slice0012_Las17-GFP_YCS__w2Penta-Red_57b58536880be_hrm.tif.tif	slice0012_Las17-GFP_YCS__w3Penta-Green-100_57b5856de2b66_hrm.tif.tif	0	0	36	1	2048	2048	36	eLvTGOmkG60KhlBqNjTCqAqwJGYLC4Ok1NGqYQhFIs5eUKpRkpkZlaMSlDXtAO6mQAw=	4652497fa08bae75a68dc0cf26d1082b	d2af64c6b1e71f2cacd8265aed50f83b	nan	0	slice0012_Las17-GFP_YCS__w	0	nan	0	0	0	0	0	C:\Users\hursvere\Desktop\pan1 Las17 mito coloc\input\Las17\single planes for coloc\YCS\green plus red auto threshold	C:\Users\hursvere\Desktop\pan1 Las17 mito coloc\input\Las17\single planes for coloc\YCS\green plus red auto threshold	Done	1	1	0	0	file:///C:/Users/hursvere/Desktop/pan1%20Las17%20mito%20coloc/input/Las17/single%20planes%20for%20coloc/YCS/green%20plus%20red%20auto%20threshold/slice0012_Las17-GFP_YCS__w2Penta-Red_57b58536880be_hrm.tif.tif	file:///C:/Users/hursvere/Desktop/pan1%20Las17%20mito%20coloc/input/Las17/single%20planes%20for%20coloc/YCS/green%20plus%20red%20auto%20threshold/slice0012_Las17-GFP_YCS__w3Penta-Green-100_57b5856de2b66_hrm.tif.tif	2048
-1	-1	0.287443	1	1	0.00457919	152.97	1	1	0.836948	0.675074	0.704672	63.1503	0	0	1.0625	0	0.625	slice0013_Las17-GFP_YCS_1_w2Penta-Red_57b585366f625_hrm.tif.tif	slice0013_Las17-GFP_YCS_1_w3Penta-Green-100_57b5856dcd03b_hrm.tif.tif	0	0	37	1	2048	2048	37	eLvTGOmkG60KhlBqNjQe7QUNz1jE2Q9KTjEwTqJyXIIypx0Ay+BAaQ==	2487b5d81b318b1c8308f2cfb51ed40d	0062829bc8a621c9a2cbdb9b59c56aa5	nan	0	slice0013_Las17-GFP_YCS_1_w	0	nan	0	0	0	0	0	C:\Users\hursvere\Desktop\pan1 Las17 mito coloc\input\Las17\single planes for coloc\YCS\green plus red auto threshold	C:\Users\hursvere\Desktop\pan1 Las17 mito coloc\input\Las17\single planes for coloc\YCS\green plus red auto threshold	Done	1	1	0	0	file:///C:/Users/hursvere/Desktop/pan1%20Las17%20mito%20coloc/input/Las17/single%20planes%20for%20coloc/YCS/green%20plus%20red%20auto%20threshold/slice0013_Las17-GFP_YCS_1_w2Penta-Red_57b585366f625_hrm.tif.tif	file:///C:/Users/hursvere/Desktop/pan1%20Las17%20mito%20coloc/input/Las17/single%20planes%20for%20coloc/YCS/green%20plus%20red%20auto%20threshold/slice0013_Las17-GFP_YCS_1_w3Penta-Green-100_57b5856dcd03b_hrm.tif.tif	2048
-1	-1	0.33163	1	1	0.0067608	107.888	1	1	0.854056	0.737696	0.74189	52.8355	0	0	1.17188	0	0.6875	slice0013_Las17-GFP_YCS_2_w2Penta-Red_57b585367bf20_hrm.tif.tif	slice0013_Las17-GFP_YCS_2_w3Penta-Green-100_57b5856dd8216_hrm.tif.tif	0	0	38	1	2048	2048	38	eLvTGOmkG60KhlBqNjTGbGZhSc3mSWlGBqN1w1CKRZz9oBQLI0MzKsclKHPaAQAGvkA8	95515346dbd52edab2340d60016d5256	36bb6fa9e0d972e9a10d6015026da526	nan	0	slice0013_Las17-GFP_YCS_2_w	0	nan	0	0	0	0	0	C:\Users\hursvere\Desktop\pan1 Las17 mito coloc\input\Las17\single planes for coloc\YCS\green plus red auto threshold	C:\Users\hursvere\Desktop\pan1 Las17 mito coloc\input\Las17\single planes for coloc\YCS\green plus red auto threshold	Done	1	1	0	0	file:///C:/Users/hursvere/Desktop/pan1%20Las17%20mito%20coloc/input/Las17/single%20planes%20for%20coloc/YCS/green%20plus%20red%20auto%20threshold/slice0013_Las17-GFP_YCS_2_w2Penta-Red_57b585367bf20_hrm.tif.tif	file:///C:/Users/hursvere/Desktop/pan1%20Las17%20mito%20coloc/input/Las17/single%20planes%20for%20coloc/YCS/green%20plus%20red%20auto%20threshold/slice0013_Las17-GFP_YCS_2_w3Penta-Green-100_57b5856dd8216_hrm.tif.tif	2048
-1	-1	0.348478	1	1	0.00513692	145.493	1	1	0.864516	0.721552	0.741881	71.8286	0	0	1.01562	0	0.65625	slice0013_Las17-GFP_YCS__w2Penta-Red_57b58536880be_hrm.tif.tif	slice0013_Las17-GFP_YCS__w3Penta-Green-100_57b5856de2b66_hrm.tif.tif	0	0	39	1	2048	2048	39	eLvTGOmkG60KhlBqNjTGqAqwJGYLC4Ok1NGqYQhFIs5eUKpRkpkZlaMSlDXtAPFzQA4=	101b7ad7fd0c5bdca7638455a9877490	26398fc6543b8cb4bf6f9c07f47cb892	nan	0	slice0013_Las17-GFP_YCS__w	0	nan	0	0	0	0	0	C:\Users\hursvere\Desktop\pan1 Las17 mito coloc\input\Las17\single planes for coloc\YCS\green plus red auto threshold	C:\Users\hursvere\Desktop\pan1 Las17 mito coloc\input\Las17\single planes for coloc\YCS\green plus red auto threshold	Done	1	1	0	0	file:///C:/Users/hursvere/Desktop/pan1%20Las17%20mito%20coloc/input/Las17/single%20planes%20for%20coloc/YCS/green%20plus%20red%20auto%20threshold/slice0013_Las17-GFP_YCS__w2Penta-Red_57b58536880be_hrm.tif.tif	file:///C:/Users/hursvere/Desktop/pan1%20Las17%20mito%20coloc/input/Las17/single%20planes%20for%20coloc/YCS/green%20plus%20red%20auto%20threshold/slice0013_Las17-GFP_YCS__w3Penta-Green-100_57b5856de2b66_hrm.tif.tif	2048
-1	-1	0.261383	1	1	0.00430418	162.132	1	1	0.83537	0.668219	0.698798	63.372	0	0	1.15625	0	0.78125	slice0014_Las17-GFP_YCS_1_w2Penta-Red_57b585366f625_hrm.tif.tif	slice0014_Las17-GFP_YCS_1_w3Penta-Green-100_57b5856dcd03b_hrm.tif.tif	0	0	40	1	2048	2048	40	eLvTGOmkG60KhlBqNjQZ7QUNz1jE2Q9KTjEwTqJyXIIypx0AzrBAaw==	0d5b3375c24d86fd26896adfe6a34fb6	5ebcc2558d68c6031c0749ba4086e037	nan	0	slice0014_Las17-GFP_YCS_1_w	0	nan	0	0	0	0	0	C:\Users\hursvere\Desktop\pan1 Las17 mito coloc\input\Las17\single planes for coloc\YCS\green plus red auto threshold	C:\Users\hursvere\Desktop\pan1 Las17 mito coloc\input\Las17\single planes for coloc\YCS\green plus red auto threshold	Done	1	1	0	0	file:///C:/Users/hursvere/Desktop/pan1%20Las17%20mito%20coloc/input/Las17/single%20planes%20for%20coloc/YCS/green%20plus%20red%20auto%20threshold/slice0014_Las17-GFP_YCS_1_w2Penta-Red_57b585366f625_hrm.tif.tif	file:///C:/Users/hursvere/Desktop/pan1%20Las17%20mito%20coloc/input/Las17/single%20planes%20for%20coloc/YCS/green%20plus%20red%20auto%20threshold/slice0014_Las17-GFP_YCS_1_w3Penta-Green-100_57b5856dcd03b_hrm.tif.tif	2048
-1	-1	0.333877	1	1	0.00614221	118.975	1	1	0.85485	0.735113	0.740063	61.1026	0	0	1.10938	0	0.765625	slice0014_Las17-GFP_YCS_2_w2Penta-Red_57b585367bf20_hrm.tif.tif	slice0014_Las17-GFP_YCS_2_w3Penta-Green-100_57b5856dd8216_hrm.tif.tif	0	0	41	1	2048	2048	41	eLvTGOmkG60KhlBqNjTBbGZhSc3mSWlGBqN1w1CKRZz9oBQLI0MzKsclKHPaAQAJjkA+	07c7fb1778fcc14cca55b7f9c6d45924	7d1a476dd824906de31e172552135a28	nan	0	slice0014_Las17-GFP_YCS_2_w	0	nan	0	0	0	0	0	C:\Users\hursvere\Desktop\pan1 Las17 mito coloc\input\Las17\single planes for coloc\YCS\green plus red auto threshold	C:\Users\hursvere\Desktop\pan1 Las17 mito coloc\input\Las17\single planes for coloc\YCS\green plus red auto threshold	Done	1	1	0	0	file:///C:/Users/hursvere/Desktop/pan1%20Las17%20mito%20coloc/input/Las17/single%20planes%20for%20coloc/YCS/green%20plus%20red%20auto%20threshold/slice0014_Las17-GFP_YCS_2_w2Penta-Red_57b585367bf20_hrm.tif.tif	file:///C:/Users/hursvere/Desktop/pan1%20Las17%20mito%20coloc/input/Las17/single%20planes%20for%20coloc/YCS/green%20plus%20red%20auto%20threshold/slice0014_Las17-GFP_YCS_2_w3Penta-Green-100_57b5856dd8216_hrm.tif.tif	2048
-1	-1	0.343372	1	1	0.00468426	158.27	1	1	0.861034	0.72082	0.743251	75.6222	0	0	1.17188	0	0.703125	slice0014_Las17-GFP_YCS__w2Penta-Red_57b58536880be_hrm.tif.tif	slice0014_Las17-GFP_YCS__w3Penta-Green-100_57b5856de2b66_hrm.tif.tif	0	0	42	1	2048	2048	42	eLvTGOmkG60KhlBqNjTBqAqwJGYLC4Ok1NGqYQhFIs5eUKpRkpkZlaMSlDXtAPRAQBA=	05e10483c252dce3b7373c55eefb387c	b488295e4303c279713b75ac36009ab0	nan	0	slice0014_Las17-GFP_YCS__w	0	nan	0	0	0	0	0	C:\Users\hursvere\Desktop\pan1 Las17 mito coloc\input\Las17\single planes for coloc\YCS\green plus red auto threshold	C:\Users\hursvere\Desktop\pan1 Las17 mito coloc\input\Las17\single planes for coloc\YCS\green plus red auto threshold	Done	1	1	0	0	file:///C:/Users/hursvere/Desktop/pan1%20Las17%20mito%20coloc/input/Las17/single%20planes%20for%20coloc/YCS/green%20plus%20red%20auto%20threshold/slice0014_Las17-GFP_YCS__w2Penta-Red_57b58536880be_hrm.tif.tif	file:///C:/Users/hursvere/Desktop/pan1%20Las17%20mito%20coloc/input/Las17/single%20planes%20for%20coloc/YCS/green%20plus%20red%20auto%20threshold/slice0014_Las17-GFP_YCS__w3Penta-Green-100_57b5856de2b66_hrm.tif.tif	2048
-1	-1	0.213965	1	1	0.00420031	165.875	1	1	0.834701	0.663139	0.699143	57.746	0	0	1.21875	0	0.8125	slice0015_Las17-GFP_YCS_1_w2Penta-Red_57b585366f625_hrm.tif.tif	slice0015_Las17-GFP_YCS_1_w3Penta-Green-100_57b5856dcd03b_hrm.tif.tif	0	0	43	1	2048	2048	43	eLvTGOmkG60KhlBqNjQd7QUNz1jE2Q9KTjEwTqJyXIIypx0A0YBAbQ==	73e50c4bbd2970301ab3df63d5851af0	2d0ee911194a3e8164800e3c96a6b99f	nan	0	slice0015_Las17-GFP_YCS_1_w	0	nan	0	0	0	0	0	C:\Users\hursvere\Desktop\pan1 Las17 mito coloc\input\Las17\single planes for coloc\YCS\green plus red auto threshold	C:\Users\hursvere\Desktop\pan1 Las17 mito coloc\input\Las17\single planes for coloc\YCS\green plus red auto threshold	Done	1	1	0	0	file:///C:/Users/hursvere/Desktop/pan1%20Las17%20mito%20coloc/input/Las17/single%20planes%20for%20coloc/YCS/green%20plus%20red%20auto%20threshold/slice0015_Las17-GFP_YCS_1_w2Penta-Red_57b585366f625_hrm.tif.tif	file:///C:/Users/hursvere/Desktop/pan1%20Las17%20mito%20coloc/input/Las17/single%20planes%20for%20coloc/YCS/green%20plus%20red%20auto%20threshold/slice0015_Las17-GFP_YCS_1_w3Penta-Green-100_57b5856dcd03b_hrm.tif.tif	2048
-1	-1	0.331197	1	1	0.00594616	123.134	1	1	0.855672	0.730263	0.735538	71.114	0	0	0.9375	0	0.578125	slice0015_Las17-GFP_YCS_2_w2Penta-Red_57b585367bf20_hrm.tif.tif	slice0015_Las17-GFP_YCS_2_w3Penta-Green-100_57b5856dd8216_hrm.tif.tif	0	0	44	1	2048	2048	44	eLvTGOmkG60KhlBqNjTFbGZhSc3mSWlGBqN1w1CKRZz9oBQLI0MzKsclKHPaAQAMXkBA	58689e13f1b8bfdb59ed8993665bbc26	7282174059e93584aa09be689f495f06	nan	0	slice0015_Las17-GFP_YCS_2_w	0	nan	0	0	0	0	0	C:\Users\hursvere\Desktop\pan1 Las17 mito coloc\input\Las17\single planes for coloc\YCS\green plus red auto threshold	C:\Users\hursvere\Desktop\pan1 Las17 mito coloc\input\Las17\single planes for coloc\YCS\green plus red auto threshold	Done	1	1	0	0	file:///C:/Users/hursvere/Desktop/pan1%20Las17%20mito%20coloc/input/Las17/single%20planes%20for%20coloc/YCS/green%20plus%20red%20auto%20threshold/slice0015_Las17-GFP_YCS_2_w2Penta-Red_57b585367bf20_hrm.tif.tif	file:///C:/Users/hursvere/Desktop/pan1%20Las17%20mito%20coloc/input/Las17/single%20planes%20for%20coloc/YCS/green%20plus%20red%20auto%20threshold/slice0015_Las17-GFP_YCS_2_w3Penta-Green-100_57b5856dd8216_hrm.tif.tif	2048
-1	-1	0.338835	1	1	0.00427003	173.53	1	1	0.860801	0.720262	0.740724	80.3896	0	0	1.17188	0	0.53125	slice0015_Las17-GFP_YCS__w2Penta-Red_57b58536880be_hrm.tif.tif	slice0015_Las17-GFP_YCS__w3Penta-Green-100_57b5856de2b66_hrm.tif.tif	0	0	45	1	2048	2048	45	eLvTGOmkG60KhlBqNjTFqAqwJGYLC4Ok1NGqYQhFIs5eUKpRkpkZlaMSlDXtAPcNQBI=	f22ff47cd781bc8abc930b4061fd3a59	1aa52c5a858c6f08709f87f9fa2c3f8a	nan	0	slice0015_Las17-GFP_YCS__w	0	nan	0	0	0	0	0	C:\Users\hursvere\Desktop\pan1 Las17 mito coloc\input\Las17\single planes for coloc\YCS\green plus red auto threshold	C:\Users\hursvere\Desktop\pan1 Las17 mito coloc\input\Las17\single planes for coloc\YCS\green plus red auto threshold	Done	1	1	0	0	file:///C:/Users/hursvere/Desktop/pan1%20Las17%20mito%20coloc/input/Las17/single%20planes%20for%20coloc/YCS/green%20plus%20red%20auto%20threshold/slice0015_Las17-GFP_YCS__w2Penta-Red_57b58536880be_hrm.tif.tif	file:///C:/Users/hursvere/Desktop/pan1%20Las17%20mito%20coloc/input/Las17/single%20planes%20for%20coloc/YCS/green%20plus%20red%20auto%20threshold/slice0015_Las17-GFP_YCS__w3Penta-Green-100_57b5856de2b66_hrm.tif.tif	2048
-1	-1	0.219566	1	1	0.00413483	169.444	1	1	0.837031	0.680888	0.717845	64.495	0	0	1.1875	0	0.671875	slice0016_Las17-GFP_YCS_1_w2Penta-Red_57b585366f625_hrm.tif.tif	slice0016_Las17-GFP_YCS_1_w3Penta-Green-100_57b5856dcd03b_hrm.tif.tif	0	0	46	1	2048	2048	46	eLvTGOmkG60KhlBqNjQb7QUNz1jE2Q9KTjEwTqJyXIIypx0A1FBAbw==	b758f5274820128835f7218855680538	11cee343d943325a99c32d74f011fc4d	nan	0	slice0016_Las17-GFP_YCS_1_w	0	nan	0	0	0	0	0	C:\Users\hursvere\Desktop\pan1 Las17 mito coloc\input\Las17\single planes for coloc\YCS\green plus red auto threshold	C:\Users\hursvere\Desktop\pan1 Las17 mito coloc\input\Las17\single planes for coloc\YCS\green plus red auto threshold	Done	1	1	0	0	file:///C:/Users/hursvere/Desktop/pan1%20Las17%20mito%20coloc/input/Las17/single%20planes%20for%20coloc/YCS/green%20plus%20red%20auto%20threshold/slice0016_Las17-GFP_YCS_1_w2Penta-Red_57b585366f625_hrm.tif.tif	file:///C:/Users/hursvere/Desktop/pan1%20Las17%20mito%20coloc/input/Las17/single%20planes%20for%20coloc/YCS/green%20plus%20red%20auto%20threshold/slice0016_Las17-GFP_YCS_1_w3Penta-Green-100_57b5856dcd03b_hrm.tif.tif	2048
-1	-1	0.335658	1	1	0.00585007	126.365	1	1	0.859793	0.72661	0.736445	83.054	0	0	1.35938	0	0.671875	slice0016_Las17-GFP_YCS_2_w2Penta-Red_57b585367bf20_hrm.tif.tif	slice0016_Las17-GFP_YCS_2_w3Penta-Green-100_57b5856dd8216_hrm.tif.tif	0	0	47	1	2048	2048	47	eLvTGOmkG60KhlBqNjTDbGZhSc3mSWlGBqN1w1CKRZz9oBQLI6B66sYlKHPaAQAPLkBC	b19cd9bae16da5474541fe9225041e94	a14379d4d4c753415f6c7a13c896a05d	nan	0	slice0016_Las17-GFP_YCS_2_w	0	nan	0	0	0	0	0	C:\Users\hursvere\Desktop\pan1 Las17 mito coloc\input\Las17\single planes for coloc\YCS\green plus red auto threshold	C:\Users\hursvere\Desktop\pan1 Las17 mito coloc\input\Las17\single planes for coloc\YCS\green plus red auto threshold	Done	1	1	0	0	file:///C:/Users/hursvere/Desktop/pan1%20Las17%20mito%20coloc/input/Las17/single%20planes%20for%20coloc/YCS/green%20plus%20red%20auto%20threshold/slice0016_Las17-GFP_YCS_2_w2Penta-Red_57b585367bf20_hrm.tif.tif	file:///C:/Users/hursvere/Desktop/pan1%20Las17%20mito%20coloc/input/Las17/single%20planes%20for%20coloc/YCS/green%20plus%20red%20auto%20threshold/slice0016_Las17-GFP_YCS_2_w3Penta-Green-100_57b5856dd8216_hrm.tif.tif	2048
-1	-1	0.350044	1	1	0.00394274	189.384	1	1	0.864113	0.722329	0.741551	91.9622	0	0	1.51562	0	0.65625	slice0016_Las17-GFP_YCS__w2Penta-Red_57b58536880be_hrm.tif.tif	slice0016_Las17-GFP_YCS__w3Penta-Green-100_57b5856de2b66_hrm.tif.tif	0	0	48	1	2048	2048	48	eLvTGOmkG60KhlBqNjTDqAqwJGYLC4Ok1NGqYQhFIs5eUKpRkpkZlaMSlDXtAPnaQBQ=	62967d2c1b79f3706fd6e25d2b155c06	fb92a5f3aa951d7b0604f73bcf78228d	nan	0	slice0016_Las17-GFP_YCS__w	0	nan	0	0	0	0	0	C:\Users\hursvere\Desktop\pan1 Las17 mito coloc\input\Las17\single planes for coloc\YCS\green plus red auto threshold	C:\Users\hursvere\Desktop\pan1 Las17 mito coloc\input\Las17\single planes for coloc\YCS\green plus red auto threshold	Done	1	1	0	0	file:///C:/Users/hursvere/Desktop/pan1%20Las17%20mito%20coloc/input/Las17/single%20planes%20for%20coloc/YCS/green%20plus%20red%20auto%20threshold/slice0016_Las17-GFP_YCS__w2Penta-Red_57b58536880be_hrm.tif.tif	file:///C:/Users/hursvere/Desktop/pan1%20Las17%20mito%20coloc/input/Las17/single%20planes%20for%20coloc/YCS/green%20plus%20red%20auto%20threshold/slice0016_Las17-GFP_YCS__w3Penta-Green-100_57b5856de2b66_hrm.tif.tif	2048
-1	-1	0.285772	1	1	0.00410733	176.334	1	1	0.851037	0.709725	0.729038	87.2372	0	0	1.59375	0	0.765625	slice0017_Las17-GFP_YCS_1_w2Penta-Red_57b585366f625_hrm.tif.tif	slice0017_Las17-GFP_YCS_1_w3Penta-Green-100_57b5856dcd03b_hrm.tif.tif	0	0	49	1	2048	2048	49	eLvTGOmkG60KhlBqNjQf7QUNz1jE2Q9KTjEwTqJyXIIypx0A1yBAcQ==	8dae6b5cae22a08a8f1041f72d97e84e	e4d3553cc4cf50248e9ffce4345e001a	nan	0	slice0017_Las17-GFP_YCS_1_w	0	nan	0	0	0	0	0	C:\Users\hursvere\Desktop\pan1 Las17 mito coloc\input\Las17\single planes for coloc\YCS\green plus red auto threshold	C:\Users\hursvere\Desktop\pan1 Las17 mito coloc\input\Las17\single planes for coloc\YCS\green plus red auto threshold	Done	1	1	0	0	file:///C:/Users/hursvere/Desktop/pan1%20Las17%20mito%20coloc/input/Las17/single%20planes%20for%20coloc/YCS/green%20plus%20red%20auto%20threshold/slice0017_Las17-GFP_YCS_1_w2Penta-Red_57b585366f625_hrm.tif.tif	file:///C:/Users/hursvere/Desktop/pan1%20Las17%20mito%20coloc/input/Las17/single%20planes%20for%20coloc/YCS/green%20plus%20red%20auto%20threshold/slice0017_Las17-GFP_YCS_1_w3Penta-Green-100_57b5856dcd03b_hrm.tif.tif	2048
-1	-1	0.327979	1	1	0.00573423	131.471	1	1	0.868265	0.720726	0.733103	93.7258	0	0	1.42188	0	0.828125	slice0017_Las17-GFP_YCS_2_w2Penta-Red_57b585367bf20_hrm.tif.tif	slice0017_Las17-GFP_YCS_2_w3Penta-Green-100_57b5856dd8216_hrm.tif.tif	0	0	50	1	2048	2048	50	eLvTGOmkG60KhlBqNjTHbGZhSc3mSWlGBqN1w1CKRZz9oBQLI0MzKsclKHPaAQAR/kBE	ca10fb004aad94b985ae46c1086314d6	91862be1d4f68b4e5098770134609e17	nan	0	slice0017_Las17-GFP_YCS_2_w	0	nan	0	0	0	0	0	C:\Users\hursvere\Desktop\pan1 Las17 mito coloc\input\Las17\single planes for coloc\YCS\green plus red auto threshold	C:\Users\hursvere\Desktop\pan1 Las17 mito coloc\input\Las17\single planes for coloc\YCS\green plus red auto threshold	Done	1	1	0	0	file:///C:/Users/hursvere/Desktop/pan1%20Las17%20mito%20coloc/input/Las17/single%20planes%20for%20coloc/YCS/green%20plus%20red%20auto%20threshold/slice0017_Las17-GFP_YCS_2_w2Penta-Red_57b585367bf20_hrm.tif.tif	file:///C:/Users/hursvere/Desktop/pan1%20Las17%20mito%20coloc/input/Las17/single%20planes%20for%20coloc/YCS/green%20plus%20red%20auto%20threshold/slice0017_Las17-GFP_YCS_2_w3Penta-Green-100_57b5856dd8216_hrm.tif.tif	2048
-1	-1	0.365097	1	1	0.00367921	203.948	1	1	0.866237	0.724258	0.741052	103.803	0	0	1.28125	0	0.71875	slice0017_Las17-GFP_YCS__w2Penta-Red_57b58536880be_hrm.tif.tif	slice0017_Las17-GFP_YCS__w3Penta-Green-100_57b5856de2b66_hrm.tif.tif	0	0	51	1	2048	2048	51	eLvTGOmkG60KhlBqNjTHqAqwJGYLC4Ok1NGqYQhFIs5eUKpRkpkZlaMSlDXtAPynQBY=	2087feea64a80d7c93d0bf82d6431d78	2afa34c33a3c8d7a6be72abba6615137	nan	0	slice0017_Las17-GFP_YCS__w	0	nan	0	0	0	0	0	C:\Users\hursvere\Desktop\pan1 Las17 mito coloc\input\Las17\single planes for coloc\YCS\green plus red auto threshold	C:\Users\hursvere\Desktop\pan1 Las17 mito coloc\input\Las17\single planes for coloc\YCS\green plus red auto threshold	Done	1	1	0	0	file:///C:/Users/hursvere/Desktop/pan1%20Las17%20mito%20coloc/input/Las17/single%20planes%20for%20coloc/YCS/green%20plus%20red%20auto%20threshold/slice0017_Las17-GFP_YCS__w2Penta-Red_57b58536880be_hrm.tif.tif	file:///C:/Users/hursvere/Desktop/pan1%20Las17%20mito%20coloc/input/Las17/single%20planes%20for%20coloc/YCS/green%20plus%20red%20auto%20threshold/slice0017_Las17-GFP_YCS__w3Penta-Green-100_57b5856de2b66_hrm.tif.tif	2048
-1	-1	0.290528	1	1	0.00356035	199.094	1	1	0.841929	0.707157	0.721564	95.7852	0	0	0.96875	0	0.578125	slice0018_Las17-GFP_YCS_1_w2Penta-Red_57b585366f625_hrm.tif.tif	slice0018_Las17-GFP_YCS_1_w3Penta-Green-100_57b5856dcd03b_hrm.tif.tif	0	0	52	1	2048	2048	52	eLvTGOmkG60KhlBqNrQY7QUNz1jE2Q9KTjEwTqJyXIIypx0A2fBAcw==	7c8e2a944def44a7156d69ff334e65fc	be31d88c42fb8781502644897df7d2d2	nan	0	slice0018_Las17-GFP_YCS_1_w	0	nan	0	0	0	0	0	C:\Users\hursvere\Desktop\pan1 Las17 mito coloc\input\Las17\single planes for coloc\YCS\green plus red auto threshold	C:\Users\hursvere\Desktop\pan1 Las17 mito coloc\input\Las17\single planes for coloc\YCS\green plus red auto threshold	Done	1	1	0	0	file:///C:/Users/hursvere/Desktop/pan1%20Las17%20mito%20coloc/input/Las17/single%20planes%20for%20coloc/YCS/green%20plus%20red%20auto%20threshold/slice0018_Las17-GFP_YCS_1_w2Penta-Red_57b585366f625_hrm.tif.tif	file:///C:/Users/hursvere/Desktop/pan1%20Las17%20mito%20coloc/input/Las17/single%20planes%20for%20coloc/YCS/green%20plus%20red%20auto%20threshold/slice0018_Las17-GFP_YCS_1_w3Penta-Green-100_57b5856dcd03b_hrm.tif.tif	2048
-1	-1	0.331041	1	1	0.00576714	133.611	1	1	0.877813	0.727259	0.734388	106.778	0	0	1.07812	0	0.65625	slice0018_Las17-GFP_YCS_2_w2Penta-Red_57b585367bf20_hrm.tif.tif	slice0018_Las17-GFP_YCS_2_w3Penta-Green-100_57b5856dd8216_hrm.tif.tif	0	0	53	1	2048	2048	53	eLvTGOmkG60KhlBqNrTAbGZhSc3mSWlGBqN1w1CKRZz9oBQLI0MzKsclKHPaAQAUzkBG	77e5c4a89dfdad56a3ef6405778cc4f0	c565bf6554db3f2e0b2dd2a1c86aaa6c	nan	0	slice0018_Las17-GFP_YCS_2_w	0	nan	0	0	0	0	0	C:\Users\hursvere\Desktop\pan1 Las17 mito coloc\input\Las17\single planes for coloc\YCS\green plus red auto threshold	C:\Users\hursvere\Desktop\pan1 Las17 mito coloc\input\Las17\single planes for coloc\YCS\green plus red auto threshold	Done	1	1	0	0	file:///C:/Users/hursvere/Desktop/pan1%20Las17%20mito%20coloc/input/Las17/single%20planes%20for%20coloc/YCS/green%20plus%20red%20auto%20threshold/slice0018_Las17-GFP_YCS_2_w2Penta-Red_57b585367bf20_hrm.tif.tif	file:///C:/Users/hursvere/Desktop/pan1%20Las17%20mito%20coloc/input/Las17/single%20planes%20for%20coloc/YCS/green%20plus%20red%20auto%20threshold/slice0018_Las17-GFP_YCS_2_w3Penta-Green-100_57b5856dd8216_hrm.tif.tif	2048
-1	-1	0.360176	1	1	0.00341823	218.055	1	1	0.863344	0.721228	0.738763	109.074	0	0	1.04688	0	0.703125	slice0018_Las17-GFP_YCS__w2Penta-Red_57b58536880be_hrm.tif.tif	slice0018_Las17-GFP_YCS__w3Penta-Green-100_57b5856de2b66_hrm.tif.tif	0	0	54	1	2048	2048	54	eLvTGOmkG60KhlBqNrTAqAqwJGYLC4Ok1NGqYQhFIs5eUKpRkpkZlaMSlDXtAP90QBg=	d3cbb6469d5f1984fc12ebf136691de8	c0d0653a00a783f986e8a21c00fc48a4	nan	0	slice0018_Las17-GFP_YCS__w	0	nan	0	0	0	0	0	C:\Users\hursvere\Desktop\pan1 Las17 mito coloc\input\Las17\single planes for coloc\YCS\green plus red auto threshold	C:\Users\hursvere\Desktop\pan1 Las17 mito coloc\input\Las17\single planes for coloc\YCS\green plus red auto threshold	Done	1	1	0	0	file:///C:/Users/hursvere/Desktop/pan1%20Las17%20mito%20coloc/input/Las17/single%20planes%20for%20coloc/YCS/green%20plus%20red%20auto%20threshold/slice0018_Las17-GFP_YCS__w2Penta-Red_57b58536880be_hrm.tif.tif	file:///C:/Users/hursvere/Desktop/pan1%20Las17%20mito%20coloc/input/Las17/single%20planes%20for%20coloc/YCS/green%20plus%20red%20auto%20threshold/slice0018_Las17-GFP_YCS__w3Penta-Green-100_57b5856de2b66_hrm.tif.tif	2048
-1	-1	0.291322	1	1	0.00312599	221.016	1	1	0.831199	0.706017	0.714102	104.381	0	0.015625	0.9375	0	0.84375	slice0019_Las17-GFP_YCS_1_w2Penta-Red_57b585366f625_hrm.tif.tif	slice0019_Las17-GFP_YCS_1_w3Penta-Green-100_57b5856dcd03b_hrm.tif.tif	0	0	55	1	2048	2048	55	eLvTGOmkG60KhlBqxqgKRntBwyQWcfaDklMMjJOoHJegzGkHANzAQHU=	ce132c1c6e442f4324d60aae44c5fa53	a03b66a0faa535a03a650fb051e23439	nan	0	slice0019_Las17-GFP_YCS_1_w	0	nan	0	0	0	0	0	C:\Users\hursvere\Desktop\pan1 Las17 mito coloc\input\Las17\single planes for coloc\YCS\green plus red auto threshold	C:\Users\hursvere\Desktop\pan1 Las17 mito coloc\input\Las17\single planes for coloc\YCS\green plus red auto threshold	Done	1	1	0	0	file:///C:/Users/hursvere/Desktop/pan1%20Las17%20mito%20coloc/input/Las17/single%20planes%20for%20coloc/YCS/green%20plus%20red%20auto%20threshold/slice0019_Las17-GFP_YCS_1_w2Penta-Red_57b585366f625_hrm.tif.tif	file:///C:/Users/hursvere/Desktop/pan1%20Las17%20mito%20coloc/input/Las17/single%20planes%20for%20coloc/YCS/green%20plus%20red%20auto%20threshold/slice0019_Las17-GFP_YCS_1_w3Penta-Green-100_57b5856dcd03b_hrm.tif.tif	2048
-1	-1	0.326151	1	1	0.00556952	140.136	1	1	0.883454	0.729652	0.735613	110.698	0	0	0.984375	0	0.5	slice0019_Las17-GFP_YCS_2_w2Penta-Red_57b585367bf20_hrm.tif.tif	slice0019_Las17-GFP_YCS_2_w3Penta-Green-100_57b5856dd8216_hrm.tif.tif	0	0	56	1	2048	2048	56	eLvTGOmkG60KhlBqxqgKjLCmZvOkNCOD0bphKMUizn5QioWRoRmV4xKUOe0AF55ASA==	3e29158b1269aa7cf47a7c888f6f7414	a6fd154b9e092d92ec956cc1b82c16b8	nan	0	slice0019_Las17-GFP_YCS_2_w	0	nan	0	0	0	0	0	C:\Users\hursvere\Desktop\pan1 Las17 mito coloc\input\Las17\single planes for coloc\YCS\green plus red auto threshold	C:\Users\hursvere\Desktop\pan1 Las17 mito coloc\input\Las17\single planes for coloc\YCS\green plus red auto threshold	Done	1	1	0	0	file:///C:/Users/hursvere/Desktop/pan1%20Las17%20mito%20coloc/input/Las17/single%20planes%20for%20coloc/YCS/green%20plus%20red%20auto%20threshold/slice0019_Las17-GFP_YCS_2_w2Penta-Red_57b585367bf20_hrm.tif.tif	file:///C:/Users/hursvere/Desktop/pan1%20Las17%20mito%20coloc/input/Las17/single%20planes%20for%20coloc/YCS/green%20plus%20red%20auto%20threshold/slice0019_Las17-GFP_YCS_2_w3Penta-Green-100_57b5856dd8216_hrm.tif.tif	2048
-1	-1	0.323246	1	1	0.00316425	232.304	1	1	0.857361	0.710194	0.728573	106.599	0	0	1	0	0.75	slice0019_Las17-GFP_YCS__w2Penta-Red_57b58536880be_hrm.tif.tif	slice0019_Las17-GFP_YCS__w3Penta-Green-100_57b5856de2b66_hrm.tif.tif	0	0	57	1	2048	2048	57	eLvTGOmkG60KhlBqxlIVYEnMFhYGSamjVcMQikScvaBUoyQzMypHJShr2gEAAlBAGg==	f46e6c444c48d90e68867fc67c4f491c	003d0714cca39d9fabb44b3630993961	nan	0	slice0019_Las17-GFP_YCS__w	0	nan	0	0	0	0	0	C:\Users\hursvere\Desktop\pan1 Las17 mito coloc\input\Las17\single planes for coloc\YCS\green plus red auto threshold	C:\Users\hursvere\Desktop\pan1 Las17 mito coloc\input\Las17\single planes for coloc\YCS\green plus red auto threshold	Done	1	1	0	0	file:///C:/Users/hursvere/Desktop/pan1%20Las17%20mito%20coloc/input/Las17/single%20planes%20for%20coloc/YCS/green%20plus%20red%20auto%20threshold/slice0019_Las17-GFP_YCS__w2Penta-Red_57b58536880be_hrm.tif.tif	file:///C:/Users/hursvere/Desktop/pan1%20Las17%20mito%20coloc/input/Las17/single%20planes%20for%20coloc/YCS/green%20plus%20red%20auto%20threshold/slice0019_Las17-GFP_YCS__w3Penta-Green-100_57b5856de2b66_hrm.tif.tif	2048
-1	-1	0.268606	1	1	0.00284489	238.066	1	1	0.822966	0.698134	0.703991	103.768	0	0	0.96875	0	0.6875	slice0020_Las17-GFP_YCS_1_w2Penta-Red_57b585366f625_hrm.tif.tif	slice0020_Las17-GFP_YCS_1_w3Penta-Green-100_57b5856dcd03b_hrm.tif.tif	0	0	58	1	2048	2048	58	eLvTGOmkG60KhlJqRm9mjfaChkks4uwHJacYGCdROS5BmdMOAMZCQGU=	46abaaaa7e9b2d8589f644c89a0743bc	043d2f2f68c55586a72f903a3e2315c6	nan	0	slice0020_Las17-GFP_YCS_1_w	0	nan	0	0	0	0	0	C:\Users\hursvere\Desktop\pan1 Las17 mito coloc\input\Las17\single planes for coloc\YCS\green plus red auto threshold	C:\Users\hursvere\Desktop\pan1 Las17 mito coloc\input\Las17\single planes for coloc\YCS\green plus red auto threshold	Done	1	1	0	0	file:///C:/Users/hursvere/Desktop/pan1%20Las17%20mito%20coloc/input/Las17/single%20planes%20for%20coloc/YCS/green%20plus%20red%20auto%20threshold/slice0020_Las17-GFP_YCS_1_w2Penta-Red_57b585366f625_hrm.tif.tif	file:///C:/Users/hursvere/Desktop/pan1%20Las17%20mito%20coloc/input/Las17/single%20planes%20for%20coloc/YCS/green%20plus%20red%20auto%20threshold/slice0020_Las17-GFP_YCS_1_w3Penta-Green-100_57b5856dcd03b_hrm.tif.tif	2048
-1	-1	0.361989	1	1	0.00552537	143.536	1	1	0.890555	0.740022	0.745364	116.063	0	0	1.03125	0	0.71875	slice0020_Las17-GFP_YCS_2_w2Penta-Red_57b585367bf20_hrm.tif.tif	slice0020_Las17-GFP_YCS_2_w3Penta-Green-100_57b5856dd8216_hrm.tif.tif	0	0	59	1	2048	2048	59	eLvTGOmkG60KhlJqxtLMwpKazZPSgCpH64YhFIs4+0EpFkaGZlSOS1DmtAMAASBAOA==	efbf16c963a186a3bb79b5d49f0036aa	6624fa87a4f304ef22c2d8af9d66e786	nan	0	slice0020_Las17-GFP_YCS_2_w	0	nan	0	0	0	0	0	C:\Users\hursvere\Desktop\pan1 Las17 mito coloc\input\Las17\single planes for coloc\YCS\green plus red auto threshold	C:\Users\hursvere\Desktop\pan1 Las17 mito coloc\input\Las17\single planes for coloc\YCS\green plus red auto threshold	Done	1	1	0	0	file:///C:/Users/hursvere/Desktop/pan1%20Las17%20mito%20coloc/input/Las17/single%20planes%20for%20coloc/YCS/green%20plus%20red%20auto%20threshold/slice0020_Las17-GFP_YCS_2_w2Penta-Red_57b585367bf20_hrm.tif.tif	file:///C:/Users/hursvere/Desktop/pan1%20Las17%20mito%20coloc/input/Las17/single%20planes%20for%20coloc/YCS/green%20plus%20red%20auto%20threshold/slice0020_Las17-GFP_YCS_2_w3Penta-Green-100_57b5856dd8216_hrm.tif.tif	2048
-1	-1	0.256203	1	1	0.00277302	257.515	1	1	0.845041	0.692661	0.720237	92.9807	0	0	0.90625	0	0.671875	slice0020_Las17-GFP_YCS__w2Penta-Red_57b58536880be_hrm.tif.tif	slice0020_Las17-GFP_YCS__w3Penta-Green-100_57b5856de2b66_hrm.tif.tif	0	0	60	1	2048	2048	60	eLvTGOmkG60KhlJqRm9mYU3MFhYGSamjVcMQikScvaBUoyQzMypHJShr2gEA69tACg==	f605123b82e8d5cc537419215ec18793	7356b6a3b4cef1a31c30fce65f460b08	nan	0	slice0020_Las17-GFP_YCS__w	0	nan	0	0	0	0	0	C:\Users\hursvere\Desktop\pan1 Las17 mito coloc\input\Las17\single planes for coloc\YCS\green plus red auto threshold	C:\Users\hursvere\Desktop\pan1 Las17 mito coloc\input\Las17\single planes for coloc\YCS\green plus red auto threshold	Done	1	1	0	0	file:///C:/Users/hursvere/Desktop/pan1%20Las17%20mito%20coloc/input/Las17/single%20planes%20for%20coloc/YCS/green%20plus%20red%20auto%20threshold/slice0020_Las17-GFP_YCS__w2Penta-Red_57b58536880be_hrm.tif.tif	file:///C:/Users/hursvere/Desktop/pan1%20Las17%20mito%20coloc/input/Las17/single%20planes%20for%20coloc/YCS/green%20plus%20red%20auto%20threshold/slice0020_Las17-GFP_YCS__w3Penta-Green-100_57b5856de2b66_hrm.tif.tif	2048
-1	-1	0.254819	1	1	0.00270565	249.675	1	1	0.821908	0.696295	0.705489	102.527	0	0	0.953125	0	0.65625	slice0021_Las17-GFP_YCS_1_w2Penta-Red_57b585366f625_hrm.tif.tif	slice0021_Las17-GFP_YCS_1_w3Penta-Green-100_57b5856dcd03b_hrm.tif.tif	0	0	61	1	2048	2048	61	eLvTGOmkG60KhlJqHu0FDdNYxNkPSk4xME6iclyCMqcdAMkSQGc=	699652219128be542cb1aa07f959922f	a630c4ef5964288c222fb55697e6acc3	nan	0	slice0021_Las17-GFP_YCS_1_w	0	nan	0	0	0	0	0	C:\Users\hursvere\Desktop\pan1 Las17 mito coloc\input\Las17\single planes for coloc\YCS\green plus red auto threshold	C:\Users\hursvere\Desktop\pan1 Las17 mito coloc\input\Las17\single planes for coloc\YCS\green plus red auto threshold	Done	1	1	0	0	file:///C:/Users/hursvere/Desktop/pan1%20Las17%20mito%20coloc/input/Las17/single%20planes%20for%20coloc/YCS/green%20plus%20red%20auto%20threshold/slice0021_Las17-GFP_YCS_1_w2Penta-Red_57b585366f625_hrm.tif.tif	file:///C:/Users/hursvere/Desktop/pan1%20Las17%20mito%20coloc/input/Las17/single%20planes%20for%20coloc/YCS/green%20plus%20red%20auto%20threshold/slice0021_Las17-GFP_YCS_1_w3Penta-Green-100_57b5856dcd03b_hrm.tif.tif	2048
-1	-1	0.363473	1	1	0.005278	148.635	1	1	0.885719	0.744828	0.75201	116.372	0	0	1.09375	0	0.625	slice0021_Las17-GFP_YCS_2_w2Penta-Red_57b585367bf20_hrm.tif.tif	slice0021_Las17-GFP_YCS_2_w3Penta-Green-100_57b5856dd8216_hrm.tif.tif	0	0	62	1	2048	2048	62	eLvTGOmkG60KhlJqRm9AG2FNzeZJaUYGo3XDUIpFnP2gFAsjQzMqxyUoc9oBAAPwQDo=	f123288cc00907889472170bc0cb5a3f	6f792573729636f1f24fea8a7d501f56	nan	0	slice0021_Las17-GFP_YCS_2_w	0	nan	0	0	0	0	0	C:\Users\hursvere\Desktop\pan1 Las17 mito coloc\input\Las17\single planes for coloc\YCS\green plus red auto threshold	C:\Users\hursvere\Desktop\pan1 Las17 mito coloc\input\Las17\single planes for coloc\YCS\green plus red auto threshold	Done	1	1	0	0	file:///C:/Users/hursvere/Desktop/pan1%20Las17%20mito%20coloc/input/Las17/single%20planes%20for%20coloc/YCS/green%20plus%20red%20auto%20threshold/slice0021_Las17-GFP_YCS_2_w2Penta-Red_57b585367bf20_hrm.tif.tif	file:///C:/Users/hursvere/Desktop/pan1%20Las17%20mito%20coloc/input/Las17/single%20planes%20for%20coloc/YCS/green%20plus%20red%20auto%20threshold/slice0021_Las17-GFP_YCS_2_w3Penta-Green-100_57b5856dd8216_hrm.tif.tif	2048
-1	-1	0.251836	1	1	0.00264137	270.563	1	1	0.845373	0.69321	0.718089	97.9938	0	0	1.29688	0	0.90625	slice0021_Las17-GFP_YCS__w2Penta-Red_57b58536880be_hrm.tif.tif	slice0021_Las17-GFP_YCS__w3Penta-Green-100_57b5856de2b66_hrm.tif.tif	0	0	63	1	2048	2048	63	eLvTGOmkG60KhlJqxmxAY0nMFhYGSamjVcMQikScvaBUoyQzMypHJShr2gEA7qhADA==	6916e2f242f92349b28ec74484ff9aab	349d8dc00d8cbc28b33d246789d7ee90	nan	0	slice0021_Las17-GFP_YCS__w	0	nan	0	0	0	0	0	C:\Users\hursvere\Desktop\pan1 Las17 mito coloc\input\Las17\single planes for coloc\YCS\green plus red auto threshold	C:\Users\hursvere\Desktop\pan1 Las17 mito coloc\input\Las17\single planes for coloc\YCS\green plus red auto threshold	Done	1	1	0	0	file:///C:/Users/hursvere/Desktop/pan1%20Las17%20mito%20coloc/input/Las17/single%20planes%20for%20coloc/YCS/green%20plus%20red%20auto%20threshold/slice0021_Las17-GFP_YCS__w2Penta-Red_57b58536880be_hrm.tif.tif	file:///C:/Users/hursvere/Desktop/pan1%20Las17%20mito%20coloc/input/Las17/single%20planes%20for%20coloc/YCS/green%20plus%20red%20auto%20threshold/slice0021_Las17-GFP_YCS__w3Penta-Green-100_57b5856de2b66_hrm.tif.tif	2048
-1	-1	0.227663	1	1	0.00269532	252.859	1	1	0.825552	0.685119	0.695333	93.2517	0	0	1.01562	0	0.796875	slice0022_Las17-GFP_YCS_1_w2Penta-Red_57b585366f625_hrm.tif.tif	slice0022_Las17-GFP_YCS_1_w3Penta-Green-100_57b5856dcd03b_hrm.tif.tif	0	0	64	1	2048	2048	64	eLvTGOmkG60KhlJqNhrtBQ3PWMTZD0pOMTBOonJcgjKnHQDL4kBp	85623922554a064babd0e5b148eaee73	6cb8fa8cbe75ccd481c6e818abaf4758	nan	0	slice0022_Las17-GFP_YCS_1_w	0	nan	0	0	0	0	0	C:\Users\hursvere\Desktop\pan1 Las17 mito coloc\input\Las17\single planes for coloc\YCS\green plus red auto threshold	C:\Users\hursvere\Desktop\pan1 Las17 mito coloc\input\Las17\single planes for coloc\YCS\green plus red auto threshold	Done	1	1	0	0	file:///C:/Users/hursvere/Desktop/pan1%20Las17%20mito%20coloc/input/Las17/single%20planes%20for%20coloc/YCS/green%20plus%20red%20auto%20threshold/slice0022_Las17-GFP_YCS_1_w2Penta-Red_57b585366f625_hrm.tif.tif	file:///C:/Users/hursvere/Desktop/pan1%20Las17%20mito%20coloc/input/Las17/single%20planes%20for%20coloc/YCS/green%20plus%20red%20auto%20threshold/slice0022_Las17-GFP_YCS_1_w3Penta-Green-100_57b5856dcd03b_hrm.tif.tif	2048
-1	-1	0.391183	1	1	0.00519819	148.976	1	1	0.880003	0.742077	0.747119	125.68	0	0	1.26562	0	0.75	slice0022_Las17-GFP_YCS_2_w2Penta-Red_57b585367bf20_hrm.tif.tif	slice0022_Las17-GFP_YCS_2_w3Penta-Green-100_57b5856dd8216_hrm.tif.tif	0	0	65	1	2048	2048	65	eLvTGOmkG60KhlJqNsJsZmFJzeZJaUYGo3XDUIpFnP2gFAsjQzMqxyUoc9oBAAbAQDw=	adb7dbeb8c1d5ad4369254018a321ee9	d05e4e3f62452df8cd7a6368a11090b7	nan	0	slice0022_Las17-GFP_YCS_2_w	0	nan	0	0	0	0	0	C:\Users\hursvere\Desktop\pan1 Las17 mito coloc\input\Las17\single planes for coloc\YCS\green plus red auto threshold	C:\Users\hursvere\Desktop\pan1 Las17 mito coloc\input\Las17\single planes for coloc\YCS\green plus red auto threshold	Done	1	1	0	0	file:///C:/Users/hursvere/Desktop/pan1%20Las17%20mito%20coloc/input/Las17/single%20planes%20for%20coloc/YCS/green%20plus%20red%20auto%20threshold/slice0022_Las17-GFP_YCS_2_w2Penta-Red_57b585367bf20_hrm.tif.tif	file:///C:/Users/hursvere/Desktop/pan1%20Las17%20mito%20coloc/input/Las17/single%20planes%20for%20coloc/YCS/green%20plus%20red%20auto%20threshold/slice0022_Las17-GFP_YCS_2_w3Penta-Green-100_57b5856dd8216_hrm.tif.tif	2048
-1	-1	0.264288	1	1	0.00242807	296.432	1	1	0.848386	0.694346	0.709552	109.698	0	0	1.32812	0	0.84375	slice0022_Las17-GFP_YCS__w2Penta-Red_57b58536880be_hrm.tif.tif	slice0022_Las17-GFP_YCS__w3Penta-Green-100_57b5856de2b66_hrm.tif.tif	0	0	66	1	2048	2048	66	eLvTGOmkG60KhlJqNsKoCrAkZgsLg6TU0aphCEUizl5QqlGSmRmVoxKUNe0A8XVADg==	99014107de5e634a0d47c8b72f1cad5a	88aa48117ed9642498ced04cb07f9081	nan	0	slice0022_Las17-GFP_YCS__w	0	nan	0	0	0	0	0	C:\Users\hursvere\Desktop\pan1 Las17 mito coloc\input\Las17\single planes for coloc\YCS\green plus red auto threshold	C:\Users\hursvere\Desktop\pan1 Las17 mito coloc\input\Las17\single planes for coloc\YCS\green plus red auto threshold	Done	1	1	0	0	file:///C:/Users/hursvere/Desktop/pan1%20Las17%20mito%20coloc/input/Las17/single%20planes%20for%20coloc/YCS/green%20plus%20red%20auto%20threshold/slice0022_Las17-GFP_YCS__w2Penta-Red_57b58536880be_hrm.tif.tif	file:///C:/Users/hursvere/Desktop/pan1%20Las17%20mito%20coloc/input/Las17/single%20planes%20for%20coloc/YCS/green%20plus%20red%20auto%20threshold/slice0022_Las17-GFP_YCS__w3Penta-Green-100_57b5856de2b66_hrm.tif.tif	2048
-1	-1	0.242022	1	1	0.00268395	256.936	1	1	0.830425	0.69109	0.702905	95.3058	0	0	1.32812	0	0.828125	slice0023_Las17-GFP_YCS_1_w2Penta-Red_57b585366f625_hrm.tif.tif	slice0023_Las17-GFP_YCS_1_w3Penta-Green-100_57b5856dcd03b_hrm.tif.tif	0	0	67	1	2048	2048	67	eLvTGOmkG60KhlJqNh7tBQ3PWMTZD0pOMTBOonJcgjKnHQDOskBr	91b04551f09b476840c8e7609af5c025	ad7ab22a074a00f2425e4c958a891a27	nan	0	slice0023_Las17-GFP_YCS_1_w	0	nan	0	0	0	0	0	C:\Users\hursvere\Desktop\pan1 Las17 mito coloc\input\Las17\single planes for coloc\YCS\green plus red auto threshold	C:\Users\hursvere\Desktop\pan1 Las17 mito coloc\input\Las17\single planes for coloc\YCS\green plus red auto threshold	Done	1	1	0	0	file:///C:/Users/hursvere/Desktop/pan1%20Las17%20mito%20coloc/input/Las17/single%20planes%20for%20coloc/YCS/green%20plus%20red%20auto%20threshold/slice0023_Las17-GFP_YCS_1_w2Penta-Red_57b585366f625_hrm.tif.tif	file:///C:/Users/hursvere/Desktop/pan1%20Las17%20mito%20coloc/input/Las17/single%20planes%20for%20coloc/YCS/green%20plus%20red%20auto%20threshold/slice0023_Las17-GFP_YCS_1_w3Penta-Green-100_57b5856dcd03b_hrm.tif.tif	2048
-1	-1	0.381239	1	1	0.00504156	153.59	1	1	0.879962	0.727758	0.731737	125.925	0	0	0.78125	0	0.65625	slice0023_Las17-GFP_YCS_2_w2Penta-Red_57b585367bf20_hrm.tif.tif	slice0023_Las17-GFP_YCS_2_w3Penta-Green-100_57b5856dd8216_hrm.tif.tif	0	0	68	1	2048	2048	68	eLvTGOmkG60KhlJqNsZsZmFJzeZJaUYGo3XDUIpFnP2gFAsjQzMqxyUoc9oBAAmQQD4=	4d05a516323eb8d6967b7ddf110057f7	06e9fccd899f31f9982df940be5947a2	nan	0	slice0023_Las17-GFP_YCS_2_w	0	nan	0	0	0	0	0	C:\Users\hursvere\Desktop\pan1 Las17 mito coloc\input\Las17\single planes for coloc\YCS\green plus red auto threshold	C:\Users\hursvere\Desktop\pan1 Las17 mito coloc\input\Las17\single planes for coloc\YCS\green plus red auto threshold	Done	1	1	0	0	file:///C:/Users/hursvere/Desktop/pan1%20Las17%20mito%20coloc/input/Las17/single%20planes%20for%20coloc/YCS/green%20plus%20red%20auto%20threshold/slice0023_Las17-GFP_YCS_2_w2Penta-Red_57b585367bf20_hrm.tif.tif	file:///C:/Users/hursvere/Desktop/pan1%20Las17%20mito%20coloc/input/Las17/single%20planes%20for%20coloc/YCS/green%20plus%20red%20auto%20threshold/slice0023_Las17-GFP_YCS_2_w3Penta-Green-100_57b5856dd8216_hrm.tif.tif	2048
-1	-1	0.238596	1	1	0.00214773	329.453	1	1	0.841176	0.683131	0.695669	111.445	0	0	0.96875	0	0.609375	slice0023_Las17-GFP_YCS__w2Penta-Red_57b58536880be_hrm.tif.tif	slice0023_Las17-GFP_YCS__w3Penta-Green-100_57b5856de2b66_hrm.tif.tif	0	0	69	1	2048	2048	69	eLvTGOmkG60KhlJqNsaoCrAkZgsLg6TU0aphCEUizl5QqlGSmRmVoxKUNe0A9EJAEA==	95a44aea6f8d401aedaf79c27469f162	38c01e44ea15717b34eaa845022c4d4c	nan	0	slice0023_Las17-GFP_YCS__w	0	nan	0	0	0	0	0	C:\Users\hursvere\Desktop\pan1 Las17 mito coloc\input\Las17\single planes for coloc\YCS\green plus red auto threshold	C:\Users\hursvere\Desktop\pan1 Las17 mito coloc\input\Las17\single planes for coloc\YCS\green plus red auto threshold	Done	1	1	0	0	file:///C:/Users/hursvere/Desktop/pan1%20Las17%20mito%20coloc/input/Las17/single%20planes%20for%20coloc/YCS/green%20plus%20red%20auto%20threshold/slice0023_Las17-GFP_YCS__w2Penta-Red_57b58536880be_hrm.tif.tif	file:///C:/Users/hursvere/Desktop/pan1%20Las17%20mito%20coloc/input/Las17/single%20planes%20for%20coloc/YCS/green%20plus%20red%20auto%20threshold/slice0023_Las17-GFP_YCS__w3Penta-Green-100_57b5856de2b66_hrm.tif.tif	2048
-1	-1	0.270396	1	1	0.00256534	271.883	1	1	0.835147	0.706101	0.714682	105.978	0	0	0.984375	0	0.609375	slice0024_Las17-GFP_YCS_1_w2Penta-Red_57b585366f625_hrm.tif.tif	slice0024_Las17-GFP_YCS_1_w3Penta-Green-100_57b5856dcd03b_hrm.tif.tif	0	0	70	1	2048	2048	70	eLvTGOmkG60KhlJqNhntBQ3PWMTZD0pOMTBOonJcgjKnHQDRgkBt	96253cc4b55da0e433c2b73a3344b19b	249e880c8d1aa44fd20af27b742422b6	nan	0	slice0024_Las17-GFP_YCS_1_w	0	nan	0	0	0	0	0	C:\Users\hursvere\Desktop\pan1 Las17 mito coloc\input\Las17\single planes for coloc\YCS\green plus red auto threshold	C:\Users\hursvere\Desktop\pan1 Las17 mito coloc\input\Las17\single planes for coloc\YCS\green plus red auto threshold	Done	1	1	0	0	file:///C:/Users/hursvere/Desktop/pan1%20Las17%20mito%20coloc/input/Las17/single%20planes%20for%20coloc/YCS/green%20plus%20red%20auto%20threshold/slice0024_Las17-GFP_YCS_1_w2Penta-Red_57b585366f625_hrm.tif.tif	file:///C:/Users/hursvere/Desktop/pan1%20Las17%20mito%20coloc/input/Las17/single%20planes%20for%20coloc/YCS/green%20plus%20red%20auto%20threshold/slice0024_Las17-GFP_YCS_1_w3Penta-Green-100_57b5856dcd03b_hrm.tif.tif	2048
-1	-1	0.363131	1	1	0.00479546	161.436	1	1	0.879864	0.735185	0.738082	122.32	0	0	1.09375	0	0.71875	slice0024_Las17-GFP_YCS_2_w2Penta-Red_57b585367bf20_hrm.tif.tif	slice0024_Las17-GFP_YCS_2_w3Penta-Green-100_57b5856dd8216_hrm.tif.tif	0	0	71	1	2048	2048	71	eLvTGOmkG60KhlJqNsFsZmFJzeZJaUYGo3XDUIpFnP2gFAsjQzMqxyUoc9oBAAxgQEA=	df50c1368158c6aef793eeafc0653812	f1852f456769dc0f1c5a39916146bef1	nan	0	slice0024_Las17-GFP_YCS_2_w	0	nan	0	0	0	0	0	C:\Users\hursvere\Desktop\pan1 Las17 mito coloc\input\Las17\single planes for coloc\YCS\green plus red auto threshold	C:\Users\hursvere\Desktop\pan1 Las17 mito coloc\input\Las17\single planes for coloc\YCS\green plus red auto threshold	Done	1	1	0	0	file:///C:/Users/hursvere/Desktop/pan1%20Las17%20mito%20coloc/input/Las17/single%20planes%20for%20coloc/YCS/green%20plus%20red%20auto%20threshold/slice0024_Las17-GFP_YCS_2_w2Penta-Red_57b585367bf20_hrm.tif.tif	file:///C:/Users/hursvere/Desktop/pan1%20Las17%20mito%20coloc/input/Las17/single%20planes%20for%20coloc/YCS/green%20plus%20red%20auto%20threshold/slice0024_Las17-GFP_YCS_2_w3Penta-Green-100_57b5856dd8216_hrm.tif.tif	2048
-1	-1	0.188521	1	1	0.00192055	360.849	1	1	0.832484	0.673436	0.679749	96.0767	0	0	1.14062	0	0.8125	slice0024_Las17-GFP_YCS__w2Penta-Red_57b58536880be_hrm.tif.tif	slice0024_Las17-GFP_YCS__w3Penta-Green-100_57b5856de2b66_hrm.tif.tif	0	0	72	1	2048	2048	72	eLvTGOmkG60KhlJqNsGoCrAkZgsLg6TU0aphCEUizl5QqlGSmRmVoxKUNe0A9w9AEg==	a6e1a3f209b10a0f3359276b6d8c7c1b	f81ed875661b4217b1653f7826a461bc	nan	0	slice0024_Las17-GFP_YCS__w	0	nan	0	0	0	0	0	C:\Users\hursvere\Desktop\pan1 Las17 mito coloc\input\Las17\single planes for coloc\YCS\green plus red auto threshold	C:\Users\hursvere\Desktop\pan1 Las17 mito coloc\input\Las17\single planes for coloc\YCS\green plus red auto threshold	Done	1	1	0	0	file:///C:/Users/hursvere/Desktop/pan1%20Las17%20mito%20coloc/input/Las17/single%20planes%20for%20coloc/YCS/green%20plus%20red%20auto%20threshold/slice0024_Las17-GFP_YCS__w2Penta-Red_57b58536880be_hrm.tif.tif	file:///C:/Users/hursvere/Desktop/pan1%20Las17%20mito%20coloc/input/Las17/single%20planes%20for%20coloc/YCS/green%20plus%20red%20auto%20threshold/slice0024_Las17-GFP_YCS__w3Penta-Green-100_57b5856de2b66_hrm.tif.tif	2048
-1	-1	0.266659	1	1	0.00241764	286.283	1	1	0.831943	0.706614	0.716976	106.301	0	0	1.17188	0	0.6875	slice0025_Las17-GFP_YCS_1_w2Penta-Red_57b585366f625_hrm.tif.tif	slice0025_Las17-GFP_YCS_1_w3Penta-Green-100_57b5856dcd03b_hrm.tif.tif	0	0	73	1	2048	2048	73	eLvTGOmkG60KhlJqNh3tBQ3PWMTZD0pOMTBOonJcgjKnHQDUUkBv	dd74f96e84923aa01fdbbfd8e466fbe9	e2473169a56a3e46b286f15775394e7b	nan	0	slice0025_Las17-GFP_YCS_1_w	0	nan	0	0	0	0	0	C:\Users\hursvere\Desktop\pan1 Las17 mito coloc\input\Las17\single planes for coloc\YCS\green plus red auto threshold	C:\Users\hursvere\Desktop\pan1 Las17 mito coloc\input\Las17\single planes for coloc\YCS\green plus red auto threshold	Done	1	1	0	0	file:///C:/Users/hursvere/Desktop/pan1%20Las17%20mito%20coloc/input/Las17/single%20planes%20for%20coloc/YCS/green%20plus%20red%20auto%20threshold/slice0025_Las17-GFP_YCS_1_w2Penta-Red_57b585366f625_hrm.tif.tif	file:///C:/Users/hursvere/Desktop/pan1%20Las17%20mito%20coloc/input/Las17/single%20planes%20for%20coloc/YCS/green%20plus%20red%20auto%20threshold/slice0025_Las17-GFP_YCS_1_w3Penta-Green-100_57b5856dcd03b_hrm.tif.tif	2048
-1	-1	0.324108	1	1	0.00428808	178.265	1	1	0.874309	0.73011	0.739244	112.367	0	0	1.15625	0	0.78125	slice0025_Las17-GFP_YCS_2_w2Penta-Red_57b585367bf20_hrm.tif.tif	slice0025_Las17-GFP_YCS_2_w3Penta-Green-100_57b5856dd8216_hrm.tif.tif	0	0	74	1	2048	2048	74	eLvTGOmkG60KhlJqNsVsZmFJzeZJaUYGo3XDUIpFnP2gFAsjQzMqxyUoc9oBAA8wQEI=	f8a29d5975e5ba78f41641b8a74225ae	aefdd793a6a8d7e9fe7279d0c162d987	nan	0	slice0025_Las17-GFP_YCS_2_w	0	nan	0	0	0	0	0	C:\Users\hursvere\Desktop\pan1 Las17 mito coloc\input\Las17\single planes for coloc\YCS\green plus red auto threshold	C:\Users\hursvere\Desktop\pan1 Las17 mito coloc\input\Las17\single planes for coloc\YCS\green plus red auto threshold	Done	1	1	0	0	file:///C:/Users/hursvere/Desktop/pan1%20Las17%20mito%20coloc/input/Las17/single%20planes%20for%20coloc/YCS/green%20plus%20red%20auto%20threshold/slice0025_Las17-GFP_YCS_2_w2Penta-Red_57b585367bf20_hrm.tif.tif	file:///C:/Users/hursvere/Desktop/pan1%20Las17%20mito%20coloc/input/Las17/single%20planes%20for%20coloc/YCS/green%20plus%20red%20auto%20threshold/slice0025_Las17-GFP_YCS_2_w3Penta-Green-100_57b5856dd8216_hrm.tif.tif	2048
-1	-1	0.152432	1	1	0.00169723	398.687	1	1	0.822595	0.670775	0.673193	84.7473	0	0	0.984375	0	0.78125	slice0025_Las17-GFP_YCS__w2Penta-Red_57b58536880be_hrm.tif.tif	slice0025_Las17-GFP_YCS__w3Penta-Green-100_57b5856de2b66_hrm.tif.tif	0	0	75	1	2048	2048	75	eLvTGOmkG60KhlJqNsWoCrAkZgsLg6TU0aphCEUizl5QqlGSmRmVoxKUNe0A+dxAFA==	4be51d43c328805455664ef575c67fcb	609f3f3d079a24377e263529f6e95f48	nan	0	slice0025_Las17-GFP_YCS__w	0	nan	0	0	0	0	0	C:\Users\hursvere\Desktop\pan1 Las17 mito coloc\input\Las17\single planes for coloc\YCS\green plus red auto threshold	C:\Users\hursvere\Desktop\pan1 Las17 mito coloc\input\Las17\single planes for coloc\YCS\green plus red auto threshold	Done	1	1	0	0	file:///C:/Users/hursvere/Desktop/pan1%20Las17%20mito%20coloc/input/Las17/single%20planes%20for%20coloc/YCS/green%20plus%20red%20auto%20threshold/slice0025_Las17-GFP_YCS__w2Penta-Red_57b58536880be_hrm.tif.tif	file:///C:/Users/hursvere/Desktop/pan1%20Las17%20mito%20coloc/input/Las17/single%20planes%20for%20coloc/YCS/green%20plus%20red%20auto%20threshold/slice0025_Las17-GFP_YCS__w3Penta-Green-100_57b5856de2b66_hrm.tif.tif	2048
-1	-1	0.286979	1	1	0.00233156	301.155	1	1	0.837951	0.708711	0.721482	115.358	0	0	1.1875	0	0.671875	slice0026_Las17-GFP_YCS_1_w2Penta-Red_57b585366f625_hrm.tif.tif	slice0026_Las17-GFP_YCS_1_w3Penta-Green-100_57b5856dcd03b_hrm.tif.tif	0	0	76	1	2048	2048	76	eLvTGOmkG60KhlJqNhvtBQ3PWMTZD0pOMTBOonJcgjKnHQDXIkBx	8cea5128e47a98516aaffdbc222fb556	a233b7ed007b86e89797b297b3a783f0	nan	0	slice0026_Las17-GFP_YCS_1_w	0	nan	0	0	0	0	0	C:\Users\hursvere\Desktop\pan1 Las17 mito coloc\input\Las17\single planes for coloc\YCS\green plus red auto threshold	C:\Users\hursvere\Desktop\pan1 Las17 mito coloc\input\Las17\single planes for coloc\YCS\green plus red auto threshold	Done	1	1	0	0	file:///C:/Users/hursvere/Desktop/pan1%20Las17%20mito%20coloc/input/Las17/single%20planes%20for%20coloc/YCS/green%20plus%20red%20auto%20threshold/slice0026_Las17-GFP_YCS_1_w2Penta-Red_57b585366f625_hrm.tif.tif	file:///C:/Users/hursvere/Desktop/pan1%20Las17%20mito%20coloc/input/Las17/single%20planes%20for%20coloc/YCS/green%20plus%20red%20auto%20threshold/slice0026_Las17-GFP_YCS_1_w3Penta-Green-100_57b5856dcd03b_hrm.tif.tif	2048
-1	-1	0.222104	1	1	0.00392613	181.513	1	1	0.844183	0.724407	0.727869	68.8656	0	0	1.01562	0	0.6875	slice0026_Las17-GFP_YCS_2_w2Penta-Red_57b585367bf20_hrm.tif.tif	slice0026_Las17-GFP_YCS_2_w3Penta-Green-100_57b5856dd8216_hrm.tif.tif	0	0	77	1	2048	2048	77	eLvTGOmkG60KhlJqNsNsZmFJzeZJaUYGo3XDUIpFnP2gFAsjQzMqxyUoc9oBABIAQEQ=	878b1edf0881ec7251445c0e07c798b2	c67db411c4f794fa0145b0947fc35b4e	nan	0	slice0026_Las17-GFP_YCS_2_w	0	nan	0	0	0	0	0	C:\Users\hursvere\Desktop\pan1 Las17 mito coloc\input\Las17\single planes for coloc\YCS\green plus red auto threshold	C:\Users\hursvere\Desktop\pan1 Las17 mito coloc\input\Las17\single planes for coloc\YCS\green plus red auto threshold	Done	1	1	0	0	file:///C:/Users/hursvere/Desktop/pan1%20Las17%20mito%20coloc/input/Las17/single%20planes%20for%20coloc/YCS/green%20plus%20red%20auto%20threshold/slice0026_Las17-GFP_YCS_2_w2Penta-Red_57b585367bf20_hrm.tif.tif	file:///C:/Users/hursvere/Desktop/pan1%20Las17%20mito%20coloc/input/Las17/single%20planes%20for%20coloc/YCS/green%20plus%20red%20auto%20threshold/slice0026_Las17-GFP_YCS_2_w3Penta-Green-100_57b5856dd8216_hrm.tif.tif	2048
-1	-1	0.188679	1	1	0.00153157	444.491	1	1	0.825088	0.670655	0.668839	114.685	0	0	0.96875	0	0.578125	slice0026_Las17-GFP_YCS__w2Penta-Red_57b58536880be_hrm.tif.tif	slice0026_Las17-GFP_YCS__w3Penta-Green-100_57b5856de2b66_hrm.tif.tif	0	0	78	1	2048	2048	78	eLvTGOmkG60KhlJqNsOoCrAkZgsLg6TU0aphCEUizl5QqlGSmRmVoxKUNe0A/KlAFg==	ea678976398c7e6dba98e420acba0f53	8dd6b4008b903871def2cda38066659f	nan	0	slice0026_Las17-GFP_YCS__w	0	nan	0	0	0	0	0	C:\Users\hursvere\Desktop\pan1 Las17 mito coloc\input\Las17\single planes for coloc\YCS\green plus red auto threshold	C:\Users\hursvere\Desktop\pan1 Las17 mito coloc\input\Las17\single planes for coloc\YCS\green plus red auto threshold	Done	1	1	0	0	file:///C:/Users/hursvere/Desktop/pan1%20Las17%20mito%20coloc/input/Las17/single%20planes%20for%20coloc/YCS/green%20plus%20red%20auto%20threshold/slice0026_Las17-GFP_YCS__w2Penta-Red_57b58536880be_hrm.tif.tif	file:///C:/Users/hursvere/Desktop/pan1%20Las17%20mito%20coloc/input/Las17/single%20planes%20for%20coloc/YCS/green%20plus%20red%20auto%20threshold/slice0026_Las17-GFP_YCS__w3Penta-Green-100_57b5856de2b66_hrm.tif.tif	2048
-1	-1	0.302697	1	1	0.00232451	305.982	1	1	0.843361	0.708019	0.721319	124.429	0	0	1.04688	0	0.609375	slice0027_Las17-GFP_YCS_1_w2Penta-Red_57b585366f625_hrm.tif.tif	slice0027_Las17-GFP_YCS_1_w3Penta-Green-100_57b5856dcd03b_hrm.tif.tif	0	0	79	1	2048	2048	79	eLvTGOmkG60KhlJqNh/tBQ3PWMTZD0pOMTBOonJcgjKnHQDZ8kBz	8225744a9d1161c7cf8fe5c2fce3e304	dd149a85d41ebbd602df7d9b7851fef7	nan	0	slice0027_Las17-GFP_YCS_1_w	0	nan	0	0	0	0	0	C:\Users\hursvere\Desktop\pan1 Las17 mito coloc\input\Las17\single planes for coloc\YCS\green plus red auto threshold	C:\Users\hursvere\Desktop\pan1 Las17 mito coloc\input\Las17\single planes for coloc\YCS\green plus red auto threshold	Done	1	1	0	0	file:///C:/Users/hursvere/Desktop/pan1%20Las17%20mito%20coloc/input/Las17/single%20planes%20for%20coloc/YCS/green%20plus%20red%20auto%20threshold/slice0027_Las17-GFP_YCS_1_w2Penta-Red_57b585366f625_hrm.tif.tif	file:///C:/Users/hursvere/Desktop/pan1%20Las17%20mito%20coloc/input/Las17/single%20planes%20for%20coloc/YCS/green%20plus%20red%20auto%20threshold/slice0027_Las17-GFP_YCS_1_w3Penta-Green-100_57b5856dcd03b_hrm.tif.tif	2048
-1	-1	0.239627	1	1	0.00386421	187.401	1	1	0.850974	0.727241	0.728027	75.7698	0	0	1.125	0	0.71875	slice0027_Las17-GFP_YCS_2_w2Penta-Red_57b585367bf20_hrm.tif.tif	slice0027_Las17-GFP_YCS_2_w3Penta-Green-100_57b5856dd8216_hrm.tif.tif	0	0	80	1	2048	2048	80	eLvTGOmkG60KhlJqNsdsZmFJzeZJaUYGo3XDUIpFnP2gFAsjQzMqxyUoc9oBABTQQEY=	57c834034a92712bd675f8dc979d35ce	da0d10ffb926c8aacac34d99877162ee	nan	0	slice0027_Las17-GFP_YCS_2_w	0	nan	0	0	0	0	0	C:\Users\hursvere\Desktop\pan1 Las17 mito coloc\input\Las17\single planes for coloc\YCS\green plus red auto threshold	C:\Users\hursvere\Desktop\pan1 Las17 mito coloc\input\Las17\single planes for coloc\YCS\green plus red auto threshold	Done	1	1	0	0	file:///C:/Users/hursvere/Desktop/pan1%20Las17%20mito%20coloc/input/Las17/single%20planes%20for%20coloc/YCS/green%20plus%20red%20auto%20threshold/slice0027_Las17-GFP_YCS_2_w2Penta-Red_57b585367bf20_hrm.tif.tif	file:///C:/Users/hursvere/Desktop/pan1%20Las17%20mito%20coloc/input/Las17/single%20planes%20for%20coloc/YCS/green%20plus%20red%20auto%20threshold/slice0027_Las17-GFP_YCS_2_w3Penta-Green-100_57b5856dd8216_hrm.tif.tif	2048
-1	-1	0.270966	1	1	0.00139082	502.241	1	1	0.835781	0.690492	0.684228	167.463	0	0	1.25	0	0.640625	slice0027_Las17-GFP_YCS__w2Penta-Red_57b58536880be_hrm.tif.tif	slice0027_Las17-GFP_YCS__w3Penta-Green-100_57b5856de2b66_hrm.tif.tif	0	0	81	1	2048	2048	81	eLvTGOmkG60KhlJqNseoCrAkZgsLg6TU0aphCEUizl5QqlGSmRmVoxKUNe0A/3ZAGA==	fa4150c3d345be20ab6af00ed661b379	9a016ccaaac515c60153db4ac9c63764	nan	0	slice0027_Las17-GFP_YCS__w	0	nan	0	0	0	0	0	C:\Users\hursvere\Desktop\pan1 Las17 mito coloc\input\Las17\single planes for coloc\YCS\green plus red auto threshold	C:\Users\hursvere\Desktop\pan1 Las17 mito coloc\input\Las17\single planes for coloc\YCS\green plus red auto threshold	Done	1	1	0	0	file:///C:/Users/hursvere/Desktop/pan1%20Las17%20mito%20coloc/input/Las17/single%20planes%20for%20coloc/YCS/green%20plus%20red%20auto%20threshold/slice0027_Las17-GFP_YCS__w2Penta-Red_57b58536880be_hrm.tif.tif	file:///C:/Users/hursvere/Desktop/pan1%20Las17%20mito%20coloc/input/Las17/single%20planes%20for%20coloc/YCS/green%20plus%20red%20auto%20threshold/slice0027_Las17-GFP_YCS__w3Penta-Green-100_57b5856de2b66_hrm.tif.tif	2048
-1	-1	0.316522	1	1	0.00228299	316.537	1	1	0.850088	0.713328	0.726755	136.291	0	0	1.23438	0	0.609375	slice0028_Las17-GFP_YCS_1_w2Penta-Red_57b585366f625_hrm.tif.tif	slice0028_Las17-GFP_YCS_1_w3Penta-Green-100_57b5856dcd03b_hrm.tif.tif	0	0	82	1	2048	2048	82	eLvTGOmkG60KhlJqthjtBQ3PWMTZD0pOMTBOonJcgjKnHQDcwkB1	cfbc7062f0c639a8a49762ed481c6ab5	3af8fdbe4e8dd117d885b9723350a620	nan	0	slice0028_Las17-GFP_YCS_1_w	0	nan	0	0	0	0	0	C:\Users\hursvere\Desktop\pan1 Las17 mito coloc\input\Las17\single planes for coloc\YCS\green plus red auto threshold	C:\Users\hursvere\Desktop\pan1 Las17 mito coloc\input\Las17\single planes for coloc\YCS\green plus red auto threshold	Done	1	1	0	0	file:///C:/Users/hursvere/Desktop/pan1%20Las17%20mito%20coloc/input/Las17/single%20planes%20for%20coloc/YCS/green%20plus%20red%20auto%20threshold/slice0028_Las17-GFP_YCS_1_w2Penta-Red_57b585366f625_hrm.tif.tif	file:///C:/Users/hursvere/Desktop/pan1%20Las17%20mito%20coloc/input/Las17/single%20planes%20for%20coloc/YCS/green%20plus%20red%20auto%20threshold/slice0028_Las17-GFP_YCS_1_w3Penta-Green-100_57b5856dcd03b_hrm.tif.tif	2048
-1	-1	0.322875	1	1	0.00374834	201.85	1	1	0.869829	0.739363	0.736999	106.582	0	0	1.14062	0	0.71875	slice0028_Las17-GFP_YCS_2_w2Penta-Red_57b585367bf20_hrm.tif.tif	slice0028_Las17-GFP_YCS_2_w3Penta-Green-100_57b5856dd8216_hrm.tif.tif	0	0	83	1	2048	2048	83	eLvTGOmkG60KhlJqtsBsZmFJzeZJaUYGo3XDUIpFnP2gFAsjQzMqxyUoc9oBABegQEg=	1103614237544b780f7d7d4893cd7f01	7e379a8e5de772ccf84829e5a5425bea	nan	0	slice0028_Las17-GFP_YCS_2_w	0	nan	0	0	0	0	0	C:\Users\hursvere\Desktop\pan1 Las17 mito coloc\input\Las17\single planes for coloc\YCS\green plus red auto threshold	C:\Users\hursvere\Desktop\pan1 Las17 mito coloc\input\Las17\single planes for coloc\YCS\green plus red auto threshold	Done	1	1	0	0	file:///C:/Users/hursvere/Desktop/pan1%20Las17%20mito%20coloc/input/Las17/single%20planes%20for%20coloc/YCS/green%20plus%20red%20auto%20threshold/slice0028_Las17-GFP_YCS_2_w2Penta-Red_57b585367bf20_hrm.tif.tif	file:///C:/Users/hursvere/Desktop/pan1%20Las17%20mito%20coloc/input/Las17/single%20planes%20for%20coloc/YCS/green%20plus%20red%20auto%20threshold/slice0028_Las17-GFP_YCS_2_w3Penta-Green-100_57b5856dd8216_hrm.tif.tif	2048
-1	-1	0.303556	1	1	0.00129416	543.069	1	1	0.838342	0.702511	0.704072	189.426	0	0	0.9375	0	0.671875	slice0028_Las17-GFP_YCS__w2Penta-Red_57b58536880be_hrm.tif.tif	slice0028_Las17-GFP_YCS__w3Penta-Green-100_57b5856de2b66_hrm.tif.tif	0	0	84	1	2048	2048	84	eLvTGOmkG60KhlJqtsCoCrAkZgsLg6TU0aphCEUizl5QqlGSmRmVoxKUNe0AAlJAGg==	bde4c4087b0c83e1e490b13ccb92af7d	2f9884c37ad1ec87e876fadb58cfd091	nan	0	slice0028_Las17-GFP_YCS__w	0	nan	0	0	0	0	0	C:\Users\hursvere\Desktop\pan1 Las17 mito coloc\input\Las17\single planes for coloc\YCS\green plus red auto threshold	C:\Users\hursvere\Desktop\pan1 Las17 mito coloc\input\Las17\single planes for coloc\YCS\green plus red auto threshold	Done	1	1	0	0	file:///C:/Users/hursvere/Desktop/pan1%20Las17%20mito%20coloc/input/Las17/single%20planes%20for%20coloc/YCS/green%20plus%20red%20auto%20threshold/slice0028_Las17-GFP_YCS__w2Penta-Red_57b58536880be_hrm.tif.tif	file:///C:/Users/hursvere/Desktop/pan1%20Las17%20mito%20coloc/input/Las17/single%20planes%20for%20coloc/YCS/green%20plus%20red%20auto%20threshold/slice0028_Las17-GFP_YCS__w3Penta-Green-100_57b5856de2b66_hrm.tif.tif	2048
-1	-1	0.320654	1	1	0.0022351	323.601	1	1	0.850458	0.712528	0.729459	142.631	0	0	1.1875	0	0.609375	slice0029_Las17-GFP_YCS_1_w2Penta-Red_57b585366f625_hrm.tif.tif	slice0029_Las17-GFP_YCS_1_w3Penta-Green-100_57b5856dcd03b_hrm.tif.tif	0	0	85	1	2048	2048	85	eLvTGOmkG60Khl9qHu0FDblYxNkPSk4xME6iclyCMqcdAN+SQHc=	52da8e2039c13b9e99ac3826cfa66326	42275a33848a9b0bcb4bf3e8a8b4145a	nan	0	slice0029_Las17-GFP_YCS_1_w	0	nan	0	0	0	0	0	C:\Users\hursvere\Desktop\pan1 Las17 mito coloc\input\Las17\single planes for coloc\YCS\green plus red auto threshold	C:\Users\hursvere\Desktop\pan1 Las17 mito coloc\input\Las17\single planes for coloc\YCS\green plus red auto threshold	Done	1	1	0	0	file:///C:/Users/hursvere/Desktop/pan1%20Las17%20mito%20coloc/input/Las17/single%20planes%20for%20coloc/YCS/green%20plus%20red%20auto%20threshold/slice0029_Las17-GFP_YCS_1_w2Penta-Red_57b585366f625_hrm.tif.tif	file:///C:/Users/hursvere/Desktop/pan1%20Las17%20mito%20coloc/input/Las17/single%20planes%20for%20coloc/YCS/green%20plus%20red%20auto%20threshold/slice0029_Las17-GFP_YCS_1_w3Penta-Green-100_57b5856dcd03b_hrm.tif.tif	2048
-1	-1	0.398787	1	1	0.00347864	223.836	1	1	0.882408	0.749374	0.754124	140.53	0	0	1.10938	0	0.734375	slice0029_Las17-GFP_YCS_2_w2Penta-Red_57b585367bf20_hrm.tif.tif	slice0029_Las17-GFP_YCS_2_w3Penta-Green-100_57b5856dd8216_hrm.tif.tif	0	0	86	1	2048	2048	86	eLvTGOmkG60KhnJqNsKams2T0owMRuuGoRSLOPtBKRZGhmZUjktQ5rQDABpwQEo=	fe50846b68fa92220c0b12b43b77d894	f4714250b6a18e0d8ad10e81927329d4	nan	0	slice0029_Las17-GFP_YCS_2_w	0	nan	0	0	0	0	0	C:\Users\hursvere\Desktop\pan1 Las17 mito coloc\input\Las17\single planes for coloc\YCS\green plus red auto threshold	C:\Users\hursvere\Desktop\pan1 Las17 mito coloc\input\Las17\single planes for coloc\YCS\green plus red auto threshold	Done	1	1	0	0	file:///C:/Users/hursvere/Desktop/pan1%20Las17%20mito%20coloc/input/Las17/single%20planes%20for%20coloc/YCS/green%20plus%20red%20auto%20threshold/slice0029_Las17-GFP_YCS_2_w2Penta-Red_57b585367bf20_hrm.tif.tif	file:///C:/Users/hursvere/Desktop/pan1%20Las17%20mito%20coloc/input/Las17/single%20planes%20for%20coloc/YCS/green%20plus%20red%20auto%20threshold/slice0029_Las17-GFP_YCS_2_w3Penta-Green-100_57b5856dd8216_hrm.tif.tif	2048
-1	-1	0.287386	1	1	0.00123972	559.412	1	1	0.832774	0.703283	0.710938	184.688	0	0	1.15625	0	0.734375	slice0029_Las17-GFP_YCS__w2Penta-Red_57b58536880be_hrm.tif.tif	slice0029_Las17-GFP_YCS__w3Penta-Green-100_57b5856de2b66_hrm.tif.tif	0	0	87	1	2048	2048	87	eLvTGOmkG60KhnJqxpqYLSwMklJHq4YhFIk4e0GpRklmZlSOSlDWtAMABR9AHA==	40627988b754589aa775702032b08529	3e703491afb322d8368931faa32b5965	nan	0	slice0029_Las17-GFP_YCS__w	0	nan	0	0	0	0	0	C:\Users\hursvere\Desktop\pan1 Las17 mito coloc\input\Las17\single planes for coloc\YCS\green plus red auto threshold	C:\Users\hursvere\Desktop\pan1 Las17 mito coloc\input\Las17\single planes for coloc\YCS\green plus red auto threshold	Done	1	1	0	0	file:///C:/Users/hursvere/Desktop/pan1%20Las17%20mito%20coloc/input/Las17/single%20planes%20for%20coloc/YCS/green%20plus%20red%20auto%20threshold/slice0029_Las17-GFP_YCS__w2Penta-Red_57b58536880be_hrm.tif.tif	file:///C:/Users/hursvere/Desktop/pan1%20Las17%20mito%20coloc/input/Las17/single%20planes%20for%20coloc/YCS/green%20plus%20red%20auto%20threshold/slice0029_Las17-GFP_YCS__w3Penta-Green-100_57b5856de2b66_hrm.tif.tif	2048
-1	-1	0.355893	1	1	0.00227162	322.576	1	1	0.856021	0.71375	0.737601	161.294	0	0	1.26562	0	0.734375	slice0030_Las17-GFP_YCS_1_w2Penta-Red_57b585366f625_hrm.tif.tif	slice0030_Las17-GFP_YCS_1_w3Penta-Green-100_57b5856dcd03b_hrm.tif.tif	0	0	88	1	2048	2048	88	eLvTGOmkG60KhlBqNkZvZo32goZJLOLsByWnGBgnUTkuQZnTDgDJFEBn	b2fc6cd09b5f588185137925605b5809	a4051d9a880c27b8ef230f69928c3f44	nan	0	slice0030_Las17-GFP_YCS_1_w	0	nan	0	0	0	0	0	C:\Users\hursvere\Desktop\pan1 Las17 mito coloc\input\Las17\single planes for coloc\YCS\green plus red auto threshold	C:\Users\hursvere\Desktop\pan1 Las17 mito coloc\input\Las17\single planes for coloc\YCS\green plus red auto threshold	Done	1	1	0	0	file:///C:/Users/hursvere/Desktop/pan1%20Las17%20mito%20coloc/input/Las17/single%20planes%20for%20coloc/YCS/green%20plus%20red%20auto%20threshold/slice0030_Las17-GFP_YCS_1_w2Penta-Red_57b585366f625_hrm.tif.tif	file:///C:/Users/hursvere/Desktop/pan1%20Las17%20mito%20coloc/input/Las17/single%20planes%20for%20coloc/YCS/green%20plus%20red%20auto%20threshold/slice0030_Las17-GFP_YCS_1_w3Penta-Green-100_57b5856dcd03b_hrm.tif.tif	2048
-1	-1	0.417339	1	1	0.00321791	244.15	1	1	0.88637	0.74161	0.748753	153.287	0	0	1.09375	0	0.703125	slice0030_Las17-GFP_YCS_2_w2Penta-Red_57b585367bf20_hrm.tif.tif	slice0030_Las17-GFP_YCS_2_w3Penta-Green-100_57b5856dd8216_hrm.tif.tif	0	0	89	1	2048	2048	89	eLvTGOmkG60KhlBqNsbSzMKSms2T0owMRuuGoRSLOPtBKRZGhmZUjktQ5rQDAAPyQDo=	a534263ed89b2ef9c68e2e3b3179884d	07db4f6aff24bc6f0c3912e26c29dbb5	nan	0	slice0030_Las17-GFP_YCS_2_w	0	nan	0	0	0	0	0	C:\Users\hursvere\Desktop\pan1 Las17 mito coloc\input\Las17\single planes for coloc\YCS\green plus red auto threshold	C:\Users\hursvere\Desktop\pan1 Las17 mito coloc\input\Las17\single planes for coloc\YCS\green plus red auto threshold	Done	1	1	0	0	file:///C:/Users/hursvere/Desktop/pan1%20Las17%20mito%20coloc/input/Las17/single%20planes%20for%20coloc/YCS/green%20plus%20red%20auto%20threshold/slice0030_Las17-GFP_YCS_2_w2Penta-Red_57b585367bf20_hrm.tif.tif	file:///C:/Users/hursvere/Desktop/pan1%20Las17%20mito%20coloc/input/Las17/single%20planes%20for%20coloc/YCS/green%20plus%20red%20auto%20threshold/slice0030_Las17-GFP_YCS_2_w3Penta-Green-100_57b5856dd8216_hrm.tif.tif	2048
-1	-1	0.227801	1	1	0.00114966	582.097	1	1	0.818054	0.696634	0.698382	161.521	0	0	0.984375	0	0.703125	slice0030_Las17-GFP_YCS__w2Penta-Red_57b58536880be_hrm.tif.tif	slice0030_Las17-GFP_YCS__w3Penta-Green-100_57b5856de2b66_hrm.tif.tif	0	0	90	1	2048	2048	90	eLvTGOmkG60KhlBqNkZvZmFNzBYWBkmpo1XDEIpEnL2gVKMkMzMqRyUoa9oBAO6qQAw=	6f0da8b14084f0e056b490b1103286b7	f653f33d950ae4d6fd15cdff32bb137c	nan	0	slice0030_Las17-GFP_YCS__w	0	nan	0	0	0	0	0	C:\Users\hursvere\Desktop\pan1 Las17 mito coloc\input\Las17\single planes for coloc\YCS\green plus red auto threshold	C:\Users\hursvere\Desktop\pan1 Las17 mito coloc\input\Las17\single planes for coloc\YCS\green plus red auto threshold	Done	1	1	0	0	file:///C:/Users/hursvere/Desktop/pan1%20Las17%20mito%20coloc/input/Las17/single%20planes%20for%20coloc/YCS/green%20plus%20red%20auto%20threshold/slice0030_Las17-GFP_YCS__w2Penta-Red_57b58536880be_hrm.tif.tif	file:///C:/Users/hursvere/Desktop/pan1%20Las17%20mito%20coloc/input/Las17/single%20planes%20for%20coloc/YCS/green%20plus%20red%20auto%20threshold/slice0030_Las17-GFP_YCS__w3Penta-Green-100_57b5856de2b66_hrm.tif.tif	2048
-1	-1	0.375537	1	1	0.00208565	350.171	1	1	0.854596	0.713795	0.74151	171.23	0	0	1.0625	0	0.609375	slice0031_Las17-GFP_YCS_1_w2Penta-Red_57b585366f625_hrm.tif.tif	slice0031_Las17-GFP_YCS_1_w3Penta-Green-100_57b5856dcd03b_hrm.tif.tif	0	0	91	1	2048	2048	91	eLvTGOmkG60KhlBqNh7tBQ3TWMTZD0pOMTBOonJcgjKnHQDL5EBp	6b29a9485e2dc82d75a17e12dbac020a	ca72cb5ff498ba374cdd3fe34bea0c4f	nan	0	slice0031_Las17-GFP_YCS_1_w	0	nan	0	0	0	0	0	C:\Users\hursvere\Desktop\pan1 Las17 mito coloc\input\Las17\single planes for coloc\YCS\green plus red auto threshold	C:\Users\hursvere\Desktop\pan1 Las17 mito coloc\input\Las17\single planes for coloc\YCS\green plus red auto threshold	Done	1	1	0	0	file:///C:/Users/hursvere/Desktop/pan1%20Las17%20mito%20coloc/input/Las17/single%20planes%20for%20coloc/YCS/green%20plus%20red%20auto%20threshold/slice0031_Las17-GFP_YCS_1_w2Penta-Red_57b585366f625_hrm.tif.tif	file:///C:/Users/hursvere/Desktop/pan1%20Las17%20mito%20coloc/input/Las17/single%20planes%20for%20coloc/YCS/green%20plus%20red%20auto%20threshold/slice0031_Las17-GFP_YCS_1_w3Penta-Green-100_57b5856dcd03b_hrm.tif.tif	2048
-1	-1	0.427442	1	1	0.00315157	251.478	1	1	0.890253	0.741966	0.74962	169.577	0	0	0.9375	0	0.703125	slice0031_Las17-GFP_YCS_2_w2Penta-Red_57b585367bf20_hrm.tif.tif	slice0031_Las17-GFP_YCS_2_w3Penta-Green-100_57b5856dd8216_hrm.tif.tif	0	0	92	1	2048	2048	92	eLvTGOmkG60KhlBqNkZvQBthTc3mSWlGBqN1w1CKRZz9oBQLI0MzKsclKHPaAQAGwkA8	244f1202301c19e84bb915eb4a743249	23ebeec70887e76998be08963bd6f1fc	nan	0	slice0031_Las17-GFP_YCS_2_w	0	nan	0	0	0	0	0	C:\Users\hursvere\Desktop\pan1 Las17 mito coloc\input\Las17\single planes for coloc\YCS\green plus red auto threshold	C:\Users\hursvere\Desktop\pan1 Las17 mito coloc\input\Las17\single planes for coloc\YCS\green plus red auto threshold	Done	1	1	0	0	file:///C:/Users/hursvere/Desktop/pan1%20Las17%20mito%20coloc/input/Las17/single%20planes%20for%20coloc/YCS/green%20plus%20red%20auto%20threshold/slice0031_Las17-GFP_YCS_2_w2Penta-Red_57b585367bf20_hrm.tif.tif	file:///C:/Users/hursvere/Desktop/pan1%20Las17%20mito%20coloc/input/Las17/single%20planes%20for%20coloc/YCS/green%20plus%20red%20auto%20threshold/slice0031_Las17-GFP_YCS_2_w3Penta-Green-100_57b5856dd8216_hrm.tif.tif	2048
-1	-1	0.180463	1	1	0.00101161	632.23	1	1	0.799732	0.698496	0.685147	161.894	0	0	0.984375	0	0.671875	slice0031_Las17-GFP_YCS__w2Penta-Red_57b58536880be_hrm.tif.tif	slice0031_Las17-GFP_YCS__w3Penta-Green-100_57b5856de2b66_hrm.tif.tif	0	0	93	1	2048	2048	93	eLvTGOmkG60KhlBqNsZsQGNJzBYWBkmpo1XDEIpEnL2gVKMkMzMqRyUoa9oBAPF3QA4=	5e306ad308548cb0c1748898cbf2aed8	2550886eba6fe7c6f85126f1226468c5	nan	0	slice0031_Las17-GFP_YCS__w	0	nan	0	0	0	0	0	C:\Users\hursvere\Desktop\pan1 Las17 mito coloc\input\Las17\single planes for coloc\YCS\green plus red auto threshold	C:\Users\hursvere\Desktop\pan1 Las17 mito coloc\input\Las17\single planes for coloc\YCS\green plus red auto threshold	Done	1	1	0	0	file:///C:/Users/hursvere/Desktop/pan1%20Las17%20mito%20coloc/input/Las17/single%20planes%20for%20coloc/YCS/green%20plus%20red%20auto%20threshold/slice0031_Las17-GFP_YCS__w2Penta-Red_57b58536880be_hrm.tif.tif	file:///C:/Users/hursvere/Desktop/pan1%20Las17%20mito%20coloc/input/Las17/single%20planes%20for%20coloc/YCS/green%20plus%20red%20auto%20threshold/slice0031_Las17-GFP_YCS__w3Penta-Green-100_57b5856de2b66_hrm.tif.tif	2048
-1	-1	0.386049	1	1	0.00190258	386.845	1	1	0.857907	0.715117	0.744995	186.247	0	0	1.10938	0	0.65625	slice0032_Las17-GFP_YCS_1_w2Penta-Red_57b585366f625_hrm.tif.tif	slice0032_Las17-GFP_YCS_1_w3Penta-Green-100_57b5856dcd03b_hrm.tif.tif	0	0	94	1	2048	2048	94	eLvTGOmkG60KhlBqNjYa7QUNz1jE2Q9KTjEwTqJyXIIypx0AzrRAaw==	d17afe3d6275e5832131492e0a2436f6	bda8a6e44a788a3862c099dbdaca4c77	nan	0	slice0032_Las17-GFP_YCS_1_w	0	nan	0	0	0	0	0	C:\Users\hursvere\Desktop\pan1 Las17 mito coloc\input\Las17\single planes for coloc\YCS\green plus red auto threshold	C:\Users\hursvere\Desktop\pan1 Las17 mito coloc\input\Las17\single planes for coloc\YCS\green plus red auto threshold	Done	1	1	0	0	file:///C:/Users/hursvere/Desktop/pan1%20Las17%20mito%20coloc/input/Las17/single%20planes%20for%20coloc/YCS/green%20plus%20red%20auto%20threshold/slice0032_Las17-GFP_YCS_1_w2Penta-Red_57b585366f625_hrm.tif.tif	file:///C:/Users/hursvere/Desktop/pan1%20Las17%20mito%20coloc/input/Las17/single%20planes%20for%20coloc/YCS/green%20plus%20red%20auto%20threshold/slice0032_Las17-GFP_YCS_1_w3Penta-Green-100_57b5856dcd03b_hrm.tif.tif	2048
-1	-1	0.439929	1	1	0.00316189	254.527	1	1	0.897099	0.749753	0.757776	182.093	0	0	0.890625	0	0.71875	slice0032_Las17-GFP_YCS_2_w2Penta-Red_57b585367bf20_hrm.tif.tif	slice0032_Las17-GFP_YCS_2_w3Penta-Green-100_57b5856dd8216_hrm.tif.tif	0	0	95	1	2048	2048	95	eLvTGOmkG60KhlBqNjbCbGZhSc3mSWlGBqN1w1CKRZz9oBQLI0MzKsclKHPaAQAJkkA+	2bb4f6fdee28ae2849f3d0cde34012fa	9e35a1136a526e34cb2c472bd7e6cbad	nan	0	slice0032_Las17-GFP_YCS_2_w	0	nan	0	0	0	0	0	C:\Users\hursvere\Desktop\pan1 Las17 mito coloc\input\Las17\single planes for coloc\YCS\green plus red auto threshold	C:\Users\hursvere\Desktop\pan1 Las17 mito coloc\input\Las17\single planes for coloc\YCS\green plus red auto threshold	Done	1	1	0	0	file:///C:/Users/hursvere/Desktop/pan1%20Las17%20mito%20coloc/input/Las17/single%20planes%20for%20coloc/YCS/green%20plus%20red%20auto%20threshold/slice0032_Las17-GFP_YCS_2_w2Penta-Red_57b585367bf20_hrm.tif.tif	file:///C:/Users/hursvere/Desktop/pan1%20Las17%20mito%20coloc/input/Las17/single%20planes%20for%20coloc/YCS/green%20plus%20red%20auto%20threshold/slice0032_Las17-GFP_YCS_2_w3Penta-Green-100_57b5856dd8216_hrm.tif.tif	2048
-1	-1	0.208262	1	1	0.000915488	712.419	1	1	0.807596	0.713475	0.705798	259.534	0	0	0.796875	0	0.75	slice0032_Las17-GFP_YCS__w2Penta-Red_57b58536880be_hrm.tif.tif	slice0032_Las17-GFP_YCS__w3Penta-Green-100_57b5856de2b66_hrm.tif.tif	0	0	96	1	2048	2048	96	eLvTGOmkG60KhlBqNjbCqAqwJGYLC4Ok1NGqYQhFIs5eUKpRkpkZlaMSlDXtAPREQBA=	acfcb49d9966f6344b030ce4a3c2ac33	1c9d9f71aa4661925a9ecf04c9c2f662	nan	0	slice0032_Las17-GFP_YCS__w	0	nan	0	0	0	0	0	C:\Users\hursvere\Desktop\pan1 Las17 mito coloc\input\Las17\single planes for coloc\YCS\green plus red auto threshold	C:\Users\hursvere\Desktop\pan1 Las17 mito coloc\input\Las17\single planes for coloc\YCS\green plus red auto threshold	Done	1	1	0	0	file:///C:/Users/hursvere/Desktop/pan1%20Las17%20mito%20coloc/input/Las17/single%20planes%20for%20coloc/YCS/green%20plus%20red%20auto%20threshold/slice0032_Las17-GFP_YCS__w2Penta-Red_57b58536880be_hrm.tif.tif	file:///C:/Users/hursvere/Desktop/pan1%20Las17%20mito%20coloc/input/Las17/single%20planes%20for%20coloc/YCS/green%20plus%20red%20auto%20threshold/slice0032_Las17-GFP_YCS__w3Penta-Green-100_57b5856de2b66_hrm.tif.tif	2048
-1	-1	0.389974	1	1	0.00175126	423.68	1	1	0.861377	0.719814	0.74929	208.142	0	0	1.09375	0	0.734375	slice0033_Las17-GFP_YCS_1_w2Penta-Red_57b585366f625_hrm.tif.tif	slice0033_Las17-GFP_YCS_1_w3Penta-Green-100_57b5856dcd03b_hrm.tif.tif	0	0	97	1	2048	2048	97	eLvTGOmkG60KhlBqNjYe7QUNz1jE2Q9KTjEwTqJyXIIypx0A0YRAbQ==	fb9329bece7ebca15985a41aeabf8f63	950444098ae692c950cce7d6907f3099	nan	0	slice0033_Las17-GFP_YCS_1_w	0	nan	0	0	0	0	0	C:\Users\hursvere\Desktop\pan1 Las17 mito coloc\input\Las17\single planes for coloc\YCS\green plus red auto threshold	C:\Users\hursvere\Desktop\pan1 Las17 mito coloc\input\Las17\single planes for coloc\YCS\green plus red auto threshold	Done	1	1	0	0	file:///C:/Users/hursvere/Desktop/pan1%20Las17%20mito%20coloc/input/Las17/single%20planes%20for%20coloc/YCS/green%20plus%20red%20auto%20threshold/slice0033_Las17-GFP_YCS_1_w2Penta-Red_57b585366f625_hrm.tif.tif	file:///C:/Users/hursvere/Desktop/pan1%20Las17%20mito%20coloc/input/Las17/single%20planes%20for%20coloc/YCS/green%20plus%20red%20auto%20threshold/slice0033_Las17-GFP_YCS_1_w3Penta-Green-100_57b5856dcd03b_hrm.tif.tif	2048
-1	-1	0.424662	1	1	0.00311672	259.945	1	1	0.900099	0.754832	0.766071	182.212	0	0	1.01562	0	0.59375	slice0033_Las17-GFP_YCS_2_w2Penta-Red_57b585367bf20_hrm.tif.tif	slice0033_Las17-GFP_YCS_2_w3Penta-Green-100_57b5856dd8216_hrm.tif.tif	0	0	98	1	2048	2048	98	eLvTGOmkG60KhlBqNjbGbGZhSc3mSWlGBqN1w1CKRZz9oBQLI0MzKsclKHPaAQAMYkBA	f76900d9e14663dc5ff6db007d8da9d0	4bbcf4ad6f719eb7504e5367c5872173	nan	0	slice0033_Las17-GFP_YCS_2_w	0	nan	0	0	0	0	0	C:\Users\hursvere\Desktop\pan1 Las17 mito coloc\input\Las17\single planes for coloc\YCS\green plus red auto threshold	C:\Users\hursvere\Desktop\pan1 Las17 mito coloc\input\Las17\single planes for coloc\YCS\green plus red auto threshold	Done	1	1	0	0	file:///C:/Users/hursvere/Desktop/pan1%20Las17%20mito%20coloc/input/Las17/single%20planes%20for%20coloc/YCS/green%20plus%20red%20auto%20threshold/slice0033_Las17-GFP_YCS_2_w2Penta-Red_57b585367bf20_hrm.tif.tif	file:///C:/Users/hursvere/Desktop/pan1%20Las17%20mito%20coloc/input/Las17/single%20planes%20for%20coloc/YCS/green%20plus%20red%20auto%20threshold/slice0033_Las17-GFP_YCS_2_w3Penta-Green-100_57b5856dd8216_hrm.tif.tif	2048
-1	-1	0.203549	1	1	0.000946355	669.526	1	1	0.795996	0.716499	0.707292	267.342	0	0	0.953125	0	0.71875	slice0033_Las17-GFP_YCS__w2Penta-Red_57b58536880be_hrm.tif.tif	slice0033_Las17-GFP_YCS__w3Penta-Green-100_57b5856de2b66_hrm.tif.tif	0	0	99	1	2048	2048	99	eLvTGOmkG60KhlBqNjbGqAqwJGYLC4Ok1NGqYQhFIs5eUKpRkpkZlaMSlDXtAPcRQBI=	102c32496824ec104aabc5be9c8668a4	318644eb8bd4b40dc8c10620fbaa172e	nan	0	slice0033_Las17-GFP_YCS__w	0	nan	0	0	0	0	0	C:\Users\hursvere\Desktop\pan1 Las17 mito coloc\input\Las17\single planes for coloc\YCS\green plus red auto threshold	C:\Users\hursvere\Desktop\pan1 Las17 mito coloc\input\Las17\single planes for coloc\YCS\green plus red auto threshold	Done	1	1	0	0	file:///C:/Users/hursvere/Desktop/pan1%20Las17%20mito%20coloc/input/Las17/single%20planes%20for%20coloc/YCS/green%20plus%20red%20auto%20threshold/slice0033_Las17-GFP_YCS__w2Penta-Red_57b58536880be_hrm.tif.tif	file:///C:/Users/hursvere/Desktop/pan1%20Las17%20mito%20coloc/input/Las17/single%20planes%20for%20coloc/YCS/green%20plus%20red%20auto%20threshold/slice0033_Las17-GFP_YCS__w3Penta-Green-100_57b5856de2b66_hrm.tif.tif	2048
-1	-1	0.367725	1	1	0.00166801	448.965	1	1	0.865377	0.723022	0.748561	219.566	0	0	0.9375	0	0.65625	slice0034_Las17-GFP_YCS_1_w2Penta-Red_57b585366f625_hrm.tif.tif	slice0034_Las17-GFP_YCS_1_w3Penta-Green-100_57b5856dcd03b_hrm.tif.tif	0	0	100	1	2048	2048	100	eLvTGOmkG60KhlBqNjYZ7QUNz1jE2Q9KTjEwTqJyXIIypx0A1FRAbw==	bdf04f5885d61d9084710cea1942fcdc	c554c9575363ba4f8c4ea357ed585c7f	nan	0	slice0034_Las17-GFP_YCS_1_w	0	nan	0	0	0	0	0	C:\Users\hursvere\Desktop\pan1 Las17 mito coloc\input\Las17\single planes for coloc\YCS\green plus red auto threshold	C:\Users\hursvere\Desktop\pan1 Las17 mito coloc\input\Las17\single planes for coloc\YCS\green plus red auto threshold	Done	1	1	0	0	file:///C:/Users/hursvere/Desktop/pan1%20Las17%20mito%20coloc/input/Las17/single%20planes%20for%20coloc/YCS/green%20plus%20red%20auto%20threshold/slice0034_Las17-GFP_YCS_1_w2Penta-Red_57b585366f625_hrm.tif.tif	file:///C:/Users/hursvere/Desktop/pan1%20Las17%20mito%20coloc/input/Las17/single%20planes%20for%20coloc/YCS/green%20plus%20red%20auto%20threshold/slice0034_Las17-GFP_YCS_1_w3Penta-Green-100_57b5856dcd03b_hrm.tif.tif	2048
-1	-1	0.347509	1	1	0.00287675	279.135	1	1	0.896104	0.740142	0.754148	165.161	0	0	0.859375	0	0.609375	slice0034_Las17-GFP_YCS_2_w2Penta-Red_57b585367bf20_hrm.tif.tif	slice0034_Las17-GFP_YCS_2_w3Penta-Green-100_57b5856dd8216_hrm.tif.tif	0	0	101	1	2048	2048	101	eLvTGOmkG60KhlBqNjbBbGZhSc3mSWlGBqN1w1CKRZz9oBQLI0MzKsclKHPaAQAPMkBC	7b670df9188b6dad01902cd2c90e6437	3ad108d6574ba42dd0957ee160db32de	nan	0	slice0034_Las17-GFP_YCS_2_w	0	nan	0	0	0	0	0	C:\Users\hursvere\Desktop\pan1 Las17 mito coloc\input\Las17\single planes for coloc\YCS\green plus red auto threshold	C:\Users\hursvere\Desktop\pan1 Las17 mito coloc\input\Las17\single planes for coloc\YCS\green plus red auto threshold	Done	1	1	0	0	file:///C:/Users/hursvere/Desktop/pan1%20Las17%20mito%20coloc/input/Las17/single%20planes%20for%20coloc/YCS/green%20plus%20red%20auto%20threshold/slice0034_Las17-GFP_YCS_2_w2Penta-Red_57b585367bf20_hrm.tif.tif	file:///C:/Users/hursvere/Desktop/pan1%20Las17%20mito%20coloc/input/Las17/single%20planes%20for%20coloc/YCS/green%20plus%20red%20auto%20threshold/slice0034_Las17-GFP_YCS_2_w3Penta-Green-100_57b5856dd8216_hrm.tif.tif	2048
-1	-1	0.192493	1	1	0.00117335	515.977	1	1	0.778089	0.719344	0.698422	224.863	0	0	0.953125	0	0.609375	slice0034_Las17-GFP_YCS__w2Penta-Red_57b58536880be_hrm.tif.tif	slice0034_Las17-GFP_YCS__w3Penta-Green-100_57b5856de2b66_hrm.tif.tif	0	0	102	1	2048	2048	102	eLvTGOmkG60KhlBqNjbBqAqwJGYLC4Ok1NGqYQhFIs5eUKpRkpkZlaMSlDXtAPneQBQ=	bfd2995b3e254acf8d8031dead611d95	334f997668cada421969967bae35ba94	nan	0	slice0034_Las17-GFP_YCS__w	0	nan	0	0	0	0	0	C:\Users\hursvere\Desktop\pan1 Las17 mito coloc\input\Las17\single planes for coloc\YCS\green plus red auto threshold	C:\Users\hursvere\Desktop\pan1 Las17 mito coloc\input\Las17\single planes for coloc\YCS\green plus red auto threshold	Done	1	1	0	0	file:///C:/Users/hursvere/Desktop/pan1%20Las17%20mito%20coloc/input/Las17/single%20planes%20for%20coloc/YCS/green%20plus%20red%20auto%20threshold/slice0034_Las17-GFP_YCS__w2Penta-Red_57b58536880be_hrm.tif.tif	file:///C:/Users/hursvere/Desktop/pan1%20Las17%20mito%20coloc/input/Las17/single%20planes%20for%20coloc/YCS/green%20plus%20red%20auto%20threshold/slice0034_Las17-GFP_YCS__w3Penta-Green-100_57b5856de2b66_hrm.tif.tif	2048
-1	-1	0.317634	1	1	0.00167524	452.397	1	1	0.870561	0.719105	0.751825	219.314	0	0	1.09375	0	0.609375	slice0035_Las17-GFP_YCS_1_w2Penta-Red_57b585366f625_hrm.tif.tif	slice0035_Las17-GFP_YCS_1_w3Penta-Green-100_57b5856dcd03b_hrm.tif.tif	0	0	103	1	2048	2048	103	eLvTGOmkG60KhlBqNjYd7QUNz1jE2Q9KTjEwTqJyXIIypx0A1yRAcQ==	cdb0ca31270216142a364920e7f851a2	93961f1baf8d7a7b93a040fed54d48fb	nan	0	slice0035_Las17-GFP_YCS_1_w	0	nan	0	0	0	0	0	C:\Users\hursvere\Desktop\pan1 Las17 mito coloc\input\Las17\single planes for coloc\YCS\green plus red auto threshold	C:\Users\hursvere\Desktop\pan1 Las17 mito coloc\input\Las17\single planes for coloc\YCS\green plus red auto threshold	Done	1	1	0	0	file:///C:/Users/hursvere/Desktop/pan1%20Las17%20mito%20coloc/input/Las17/single%20planes%20for%20coloc/YCS/green%20plus%20red%20auto%20threshold/slice0035_Las17-GFP_YCS_1_w2Penta-Red_57b585366f625_hrm.tif.tif	file:///C:/Users/hursvere/Desktop/pan1%20Las17%20mito%20coloc/input/Las17/single%20planes%20for%20coloc/YCS/green%20plus%20red%20auto%20threshold/slice0035_Las17-GFP_YCS_1_w3Penta-Green-100_57b5856dcd03b_hrm.tif.tif	2048
-1	-1	0.363719	1	1	0.00252472	311.829	1	1	0.887288	0.74624	0.754041	198.796	0	0	1.09375	0	0.8125	slice0035_Las17-GFP_YCS_2_w2Penta-Red_57b585367bf20_hrm.tif.tif	slice0035_Las17-GFP_YCS_2_w3Penta-Green-100_57b5856dd8216_hrm.tif.tif	0	0	104	1	2048	2048	104	eLvTGOmkG60KhlBqNjbFbGZhSc3mSWlGBqN1w1CKRZz9oBQLI0MzKsclKHPaAQASAkBE	bf91be299d327ac2d774cabb9b328c5c	dbadf5f00908bd0fb8e64986ef2ebeb4	nan	0	slice0035_Las17-GFP_YCS_2_w	0	nan	0	0	0	0	0	C:\Users\hursvere\Desktop\pan1 Las17 mito coloc\input\Las17\single planes for coloc\YCS\green plus red auto threshold	C:\Users\hursvere\Desktop\pan1 Las17 mito coloc\input\Las17\single planes for coloc\YCS\green plus red auto threshold	Done	1	1	0	0	file:///C:/Users/hursvere/Desktop/pan1%20Las17%20mito%20coloc/input/Las17/single%20planes%20for%20coloc/YCS/green%20plus%20red%20auto%20threshold/slice0035_Las17-GFP_YCS_2_w2Penta-Red_57b585367bf20_hrm.tif.tif	file:///C:/Users/hursvere/Desktop/pan1%20Las17%20mito%20coloc/input/Las17/single%20planes%20for%20coloc/YCS/green%20plus%20red%20auto%20threshold/slice0035_Las17-GFP_YCS_2_w3Penta-Green-100_57b5856dd8216_hrm.tif.tif	2048
-1	-1	0.239379	1	1	0.00174589	437.943	1	1	0.874415	0.71487	0.746107	180.55	0	0	1.0625	0	0.609375	slice0036_Las17-GFP_YCS_1_w2Penta-Red_57b585366f625_hrm.tif.tif	slice0036_Las17-GFP_YCS_1_w3Penta-Green-100_57b5856dcd03b_hrm.tif.tif	0	0	105	1	2048	2048	105	eLvTGOmkG60KhlBqNjYb7QUNz1jE2Q9KTjEwTqJyXIIypx0A2fRAcw==	7ebf229a280a47ac68b5a0b0a9e83326	b4865eb4d1583a2298f368129a5b41c6	nan	0	slice0036_Las17-GFP_YCS_1_w	0	nan	0	0	0	0	0	C:\Users\hursvere\Desktop\pan1 Las17 mito coloc\input\Las17\single planes for coloc\YCS\green plus red auto threshold	C:\Users\hursvere\Desktop\pan1 Las17 mito coloc\input\Las17\single planes for coloc\YCS\green plus red auto threshold	Done	1	1	0	0	file:///C:/Users/hursvere/Desktop/pan1%20Las17%20mito%20coloc/input/Las17/single%20planes%20for%20coloc/YCS/green%20plus%20red%20auto%20threshold/slice0036_Las17-GFP_YCS_1_w2Penta-Red_57b585366f625_hrm.tif.tif	file:///C:/Users/hursvere/Desktop/pan1%20Las17%20mito%20coloc/input/Las17/single%20planes%20for%20coloc/YCS/green%20plus%20red%20auto%20threshold/slice0036_Las17-GFP_YCS_1_w3Penta-Green-100_57b5856dcd03b_hrm.tif.tif	2048
-1	-1	0.375952	1	1	0.00211406	362.019	1	1	0.874831	0.741767	0.75017	213.678	0	0	0.96875	0	0.671875	slice0036_Las17-GFP_YCS_2_w2Penta-Red_57b585367bf20_hrm.tif.tif	slice0036_Las17-GFP_YCS_2_w3Penta-Green-100_57b5856dd8216_hrm.tif.tif	0	0	106	1	2048	2048	106	eLvTGOmkG60KhlBqNjbDbGZhSc3mSWlGBqN1w1CKRZz9oBQLI0MzKsclKHPaAQAU0kBG	f2fcd8df9e90b00cfd0228e4dd36d28c	de0bd57896f79f5042ed4287c743f815	nan	0	slice0036_Las17-GFP_YCS_2_w	0	nan	0	0	0	0	0	C:\Users\hursvere\Desktop\pan1 Las17 mito coloc\input\Las17\single planes for coloc\YCS\green plus red auto threshold	C:\Users\hursvere\Desktop\pan1 Las17 mito coloc\input\Las17\single planes for coloc\YCS\green plus red auto threshold	Done	1	1	0	0	file:///C:/Users/hursvere/Desktop/pan1%20Las17%20mito%20coloc/input/Las17/single%20planes%20for%20coloc/YCS/green%20plus%20red%20auto%20threshold/slice0036_Las17-GFP_YCS_2_w2Penta-Red_57b585367bf20_hrm.tif.tif	file:///C:/Users/hursvere/Desktop/pan1%20Las17%20mito%20coloc/input/Las17/single%20planes%20for%20coloc/YCS/green%20plus%20red%20auto%20threshold/slice0036_Las17-GFP_YCS_2_w3Penta-Green-100_57b5856dd8216_hrm.tif.tif	2048
-1	-1	0.136587	1	1	0.00176933	419.143	1	1	0.861162	0.689685	0.720413	108.637	0	0	1.15625	0	0.609375	slice0037_Las17-GFP_YCS_1_w2Penta-Red_57b585366f625_hrm.tif.tif	slice0037_Las17-GFP_YCS_1_w3Penta-Green-100_57b5856dcd03b_hrm.tif.tif	0	0	107	1	2048	2048	107	eLvTGOmkG60KhlBqNjYf7QUNz1jE2Q9KTjEwTqJyXIIypx0A3MRAdQ==	abb59234e4161200e145c2b3d419c0a3	8160ae9acfaabe194084523f6bad00ce	nan	0	slice0037_Las17-GFP_YCS_1_w	0	nan	0	0	0	0	0	C:\Users\hursvere\Desktop\pan1 Las17 mito coloc\input\Las17\single planes for coloc\YCS\green plus red auto threshold	C:\Users\hursvere\Desktop\pan1 Las17 mito coloc\input\Las17\single planes for coloc\YCS\green plus red auto threshold	Done	1	1	0	0	file:///C:/Users/hursvere/Desktop/pan1%20Las17%20mito%20coloc/input/Las17/single%20planes%20for%20coloc/YCS/green%20plus%20red%20auto%20threshold/slice0037_Las17-GFP_YCS_1_w2Penta-Red_57b585366f625_hrm.tif.tif	file:///C:/Users/hursvere/Desktop/pan1%20Las17%20mito%20coloc/input/Las17/single%20planes%20for%20coloc/YCS/green%20plus%20red%20auto%20threshold/slice0037_Las17-GFP_YCS_1_w3Penta-Green-100_57b5856dcd03b_hrm.tif.tif	2048
-1	-1	0.329212	1	1	0.00174809	413.354	1	1	0.850048	0.730263	0.741267	199.206	0	0	1.21875	0	0.5625	slice0037_Las17-GFP_YCS_2_w2Penta-Red_57b585367bf20_hrm.tif.tif	slice0037_Las17-GFP_YCS_2_w3Penta-Green-100_57b5856dd8216_hrm.tif.tif	0	0	108	1	2048	2048	108	eLvTGOmkG60KhlBqNjbHbGZhSc3mSWlGBqN1w1CKRZz9oBQLI0MzKsclKHPaAQAXokBI	5eb0aa48dda084ce111d1860b1e23cb8	126bf4731529a0b7bcf3cc0026333286	nan	0	slice0037_Las17-GFP_YCS_2_w	0	nan	0	0	0	0	0	C:\Users\hursvere\Desktop\pan1 Las17 mito coloc\input\Las17\single planes for coloc\YCS\green plus red auto threshold	C:\Users\hursvere\Desktop\pan1 Las17 mito coloc\input\Las17\single planes for coloc\YCS\green plus red auto threshold	Done	1	1	0	0	file:///C:/Users/hursvere/Desktop/pan1%20Las17%20mito%20coloc/input/Las17/single%20planes%20for%20coloc/YCS/green%20plus%20red%20auto%20threshold/slice0037_Las17-GFP_YCS_2_w2Penta-Red_57b585367bf20_hrm.tif.tif	file:///C:/Users/hursvere/Desktop/pan1%20Las17%20mito%20coloc/input/Las17/single%20planes%20for%20coloc/YCS/green%20plus%20red%20auto%20threshold/slice0037_Las17-GFP_YCS_2_w3Penta-Green-100_57b5856dd8216_hrm.tif.tif	2048
-1	-1	-0.051092	nan	0	0.00139159	473.601	1	1	0.811823	0.63222	0.664442	-47.7177	0	0	1.01562	0	0.5625	slice0038_Las17-GFP_YCS_1_w2Penta-Red_57b585366f625_hrm.tif.tif	slice0038_Las17-GFP_YCS_1_w3Penta-Green-100_57b5856dcd03b_hrm.tif.tif	0	0	109	1	2048	2048	109	eLvTGOmkG60KhlBqNrYY7QUNz1jE2Q9KTjEwTqJyXIIypx0A35RAdw==	9b3b35b6010af9c45249f6944e75dbe6	4b077d3049158f1e7791bb5532cd453a	nan	0	slice0038_Las17-GFP_YCS_1_w	0	nan	0	0	0	0	0	C:\Users\hursvere\Desktop\pan1 Las17 mito coloc\input\Las17\single planes for coloc\YCS\green plus red auto threshold	C:\Users\hursvere\Desktop\pan1 Las17 mito coloc\input\Las17\single planes for coloc\YCS\green plus red auto threshold	Done	1	1	0	0	file:///C:/Users/hursvere/Desktop/pan1%20Las17%20mito%20coloc/input/Las17/single%20planes%20for%20coloc/YCS/green%20plus%20red%20auto%20threshold/slice0038_Las17-GFP_YCS_1_w2Penta-Red_57b585366f625_hrm.tif.tif	file:///C:/Users/hursvere/Desktop/pan1%20Las17%20mito%20coloc/input/Las17/single%20planes%20for%20coloc/YCS/green%20plus%20red%20auto%20threshold/slice0038_Las17-GFP_YCS_1_w3Penta-Green-100_57b5856dcd03b_hrm.tif.tif	2048
-1	-1	0.287259	1	1	0.00157363	431.822	1	1	0.824335	0.72524	0.736501	184.783	0	0	1.70312	0	0.609375	slice0038_Las17-GFP_YCS_2_w2Penta-Red_57b585367bf20_hrm.tif.tif	slice0038_Las17-GFP_YCS_2_w3Penta-Green-100_57b5856dd8216_hrm.tif.tif	0	0	110	1	2048	2048	110	eLvTGOmkG60KhlBqNrbAbGZhSc3mSWlGBqN1w1CKRZz9oBQLI0MzKsclKHPaAQAackBK	e67f5caaaa464cdacd1d3720bc255d12	07fa1cf038200b406ad29af3291dee92	nan	0	slice0038_Las17-GFP_YCS_2_w	0	nan	0	0	0	0	0	C:\Users\hursvere\Desktop\pan1 Las17 mito coloc\input\Las17\single planes for coloc\YCS\green plus red auto threshold	C:\Users\hursvere\Desktop\pan1 Las17 mito coloc\input\Las17\single planes for coloc\YCS\green plus red auto threshold	Done	1	1	0	0	file:///C:/Users/hursvere/Desktop/pan1%20Las17%20mito%20coloc/input/Las17/single%20planes%20for%20coloc/YCS/green%20plus%20red%20auto%20threshold/slice0038_Las17-GFP_YCS_2_w2Penta-Red_57b585367bf20_hrm.tif.tif	file:///C:/Users/hursvere/Desktop/pan1%20Las17%20mito%20coloc/input/Las17/single%20planes%20for%20coloc/YCS/green%20plus%20red%20auto%20threshold/slice0038_Las17-GFP_YCS_2_w3Penta-Green-100_57b5856dd8216_hrm.tif.tif	2048
-1	-1	-0.109316	nan	0	0.000882365	642.97	1	1	0.753216	0.606267	0.618383	-140.26	0	0	0.96875	0	0.5625	slice0039_Las17-GFP_YCS_1_w2Penta-Red_57b585366f625_hrm.tif.tif	slice0039_Las17-GFP_YCS_1_w3Penta-Green-100_57b5856dcd03b_hrm.tif.tif	0	0	111	1	2048	2048	111	eLvTGOmkG60KhlBqNiYuNY/2goZcLOLsByWnGBgnUTkuQZnTDgDiZEB5	2c54330d8ee8a8a17679c2892839ade5	5b55ed85812d012db7de320326d443d9	nan	0	slice0039_Las17-GFP_YCS_1_w	0	nan	0	0	0	0	0	C:\Users\hursvere\Desktop\pan1 Las17 mito coloc\input\Las17\single planes for coloc\YCS\green plus red auto threshold	C:\Users\hursvere\Desktop\pan1 Las17 mito coloc\input\Las17\single planes for coloc\YCS\green plus red auto threshold	Done	1	1	0	0	file:///C:/Users/hursvere/Desktop/pan1%20Las17%20mito%20coloc/input/Las17/single%20planes%20for%20coloc/YCS/green%20plus%20red%20auto%20threshold/slice0039_Las17-GFP_YCS_1_w2Penta-Red_57b585366f625_hrm.tif.tif	file:///C:/Users/hursvere/Desktop/pan1%20Las17%20mito%20coloc/input/Las17/single%20planes%20for%20coloc/YCS/green%20plus%20red%20auto%20threshold/slice0039_Las17-GFP_YCS_1_w3Penta-Green-100_57b5856dcd03b_hrm.tif.tif	2048
-1	-1	0.269941	1	1	0.00173586	378.19	1	1	0.810237	0.724475	0.735523	170.739	0	0	1.17188	0	0.640625	slice0039_Las17-GFP_YCS_2_w2Penta-Red_57b585367bf20_hrm.tif.tif	slice0039_Las17-GFP_YCS_2_w3Penta-Green-100_57b5856dd8216_hrm.tif.tif	0	0	112	1	2048	2048	112	eLvTGOmkG60KhlBqNkaPPSOsqdk8Kc3IYLRuGEqxiLMflGJhZGhG5bgEZU47AB1CQEw=	bd1c963ea735228c1e65a7abf205738a	93439bee9b8a1ef72fe1f72e4930544c	nan	0	slice0039_Las17-GFP_YCS_2_w	0	nan	0	0	0	0	0	C:\Users\hursvere\Desktop\pan1 Las17 mito coloc\input\Las17\single planes for coloc\YCS\green plus red auto threshold	C:\Users\hursvere\Desktop\pan1 Las17 mito coloc\input\Las17\single planes for coloc\YCS\green plus red auto threshold	Done	1	1	0	0	file:///C:/Users/hursvere/Desktop/pan1%20Las17%20mito%20coloc/input/Las17/single%20planes%20for%20coloc/YCS/green%20plus%20red%20auto%20threshold/slice0039_Las17-GFP_YCS_2_w2Penta-Red_57b585367bf20_hrm.tif.tif	file:///C:/Users/hursvere/Desktop/pan1%20Las17%20mito%20coloc/input/Las17/single%20planes%20for%20coloc/YCS/green%20plus%20red%20auto%20threshold/slice0039_Las17-GFP_YCS_2_w3Penta-Green-100_57b5856dd8216_hrm.tif.tif	2048
	avg	0.300143
	stdevp	0.080312
[truncated: 1 more columns]

## Sheet: DMSO Pan1
Channel_Red	Channel_green	Correlation_Correlation_green_Red	Correlation_Costes_Red_green	Correlation_Costes_green_Red	Correlation_K_Red_green	Correlation_K_green_Red	Correlation_Manders_Red_green	Correlation_Manders_green_Red	Correlation_Overlap_green_Red	Correlation_RWC_Red_green	Correlation_RWC_green_Red	Correlation_Slope_green_Red	ExecutionTime_01Images	ExecutionTime_02Metadata	ExecutionTime_03NamesAndTypes	ExecutionTime_04Groups	ExecutionTime_05MeasureColocalization	FileName_Red	FileName_green	Frame_Red	Frame_green	Group_Index	Group_Number	Height_Red	Height_green	ImageNumber	ImageSet_ImageSet	MD5Digest_Red	MD5Digest_green	Metadata_FileLocation	Metadata_Frame	Metadata_Sample	Metadata_Series	Metadata_channel	ModuleError_01Images	ModuleError_02Metadata	ModuleError_03NamesAndTypes	ModuleError_04Groups	ModuleError_05MeasureColocalization	PathName_Red	PathName_green	ProcessingStatus	Scaling_Red	Scaling_green	Series_Red	Series_green	URL_Red	URL_green	Width_Red
-1	-1	1.27385e-05	1	1	0.0556647	8.35695	1	1	0.682046	0.670615	0.649029	0.000299537	0	0	3.85938	0	1.01562	slice0001_Pan1-GFP_DMSO_1_w2Penta-Red_57b58536dd9de_hrm.tif.tif	slice0001_Pan1-GFP_DMSO_1_w3Penta-Green-100_57b5856e39682_hrm.tif.tif	0	0	1	1	2048	2048	1	eLtOU6SIG20CDOqUOdoKHz7xhrMZbmxpZmFE5dgDZUA7AHKiN9s=	e9087ccb7d9c32a49f156ec2ac056676	427921cdb2283c0a219ad970c658a999	nan	0	slice0001_Pan1-GFP_DMSO_1_w	0	nan	0	0	0	0	0	C:\Users\hursvere\Desktop\pan1 Las17 mito coloc\input\Pan1\single planes\DMSO\green plus red auto threshold	C:\Users\hursvere\Desktop\pan1 Las17 mito coloc\input\Pan1\single planes\DMSO\green plus red auto threshold	Done	1	1	0	0	file:///C:/Users/hursvere/Desktop/pan1%20Las17%20mito%20coloc/input/Pan1/single%20planes/DMSO/green%20plus%20red%20auto%20threshold/slice0001_Pan1-GFP_DMSO_1_w2Penta-Red_57b58536dd9de_hrm.tif.tif	file:///C:/Users/hursvere/Desktop/pan1%20Las17%20mito%20coloc/input/Pan1/single%20planes/DMSO/green%20plus%20red%20auto%20threshold/slice0001_Pan1-GFP_DMSO_1_w3Penta-Green-100_57b5856e39682_hrm.tif.tif	2048
-1	-1	-0.0264834	nan	0	0.0835949	7.60773	1	1	0.797476	0.641817	0.661284	-0.433943	0	0	4.40625	0	1.21875	slice0001_Pan1-GFP_DMSO__w2Penta-Red_57b58536eaf8b_hrm.tif.tif	slice0001_Pan1-GFP_DMSO__w3Penta-Green-100_57b5856e440ce_hrm.tif.tif	0	0	2	1	2048	2048	2	eLtOU6SIG20CDOqUiaU1N9oEGJLRhrMRbmJikEztHhQo+9kBAGbTN8k=	b8c061a4489ec24f3a0db4a2ec4b8ec2	3979b50838c42360cb10bb9c404ae6d6	nan	0	slice0001_Pan1-GFP_DMSO__w	0	nan	0	0	0	0	0	C:\Users\hursvere\Desktop\pan1 Las17 mito coloc\input\Pan1\single planes\DMSO\green plus red auto threshold	C:\Users\hursvere\Desktop\pan1 Las17 mito coloc\input\Pan1\single planes\DMSO\green plus red auto threshold	Done	1	1	0	0	file:///C:/Users/hursvere/Desktop/pan1%20Las17%20mito%20coloc/input/Pan1/single%20planes/DMSO/green%20plus%20red%20auto%20threshold/slice0001_Pan1-GFP_DMSO__w2Penta-Red_57b58536eaf8b_hrm.tif.tif	file:///C:/Users/hursvere/Desktop/pan1%20Las17%20mito%20coloc/input/Pan1/single%20planes/DMSO/green%20plus%20red%20auto%20threshold/slice0001_Pan1-GFP_DMSO__w3Penta-Green-100_57b5856e440ce_hrm.tif.tif	2048
-1	-1	-0.057174	nan	0	0.0347581	10.2569	1	1	0.597085	0.626453	0.629481	-1.99403	0	0	4.84375	0	0.609375	slice0002_Pan1-GFP_DMSO_1_w2Penta-Red_57b58536dd9de_hrm.tif.tif	slice0002_Pan1-GFP_DMSO_1_w3Penta-Green-100_57b5856e39682_hrm.tif.tif	0	0	3	1	2048	2048	3	eLtOU6SIG20CDOqUaWA02gofLvGGsxlubGlmYUTl2ANlQDsAdWQ33Q==	0fb54cf3160046e861a9fcd684bc4f8c	7e848cee3398962fe73bafdef2d34a11	nan	0	slice0002_Pan1-GFP_DMSO_1_w	0	nan	0	0	0	0	0	C:\Users\hursvere\Desktop\pan1 Las17 mito coloc\input\Pan1\single planes\DMSO\green plus red auto threshold	C:\Users\hursvere\Desktop\pan1 Las17 mito coloc\input\Pan1\single planes\DMSO\green plus red auto threshold	Done	1	1	0	0	file:///C:/Users/hursvere/Desktop/pan1%20Las17%20mito%20coloc/input/Pan1/single%20planes/DMSO/green%20plus%20red%20auto%20threshold/slice0002_Pan1-GFP_DMSO_1_w2Penta-Red_57b58536dd9de_hrm.tif.tif	file:///C:/Users/hursvere/Desktop/pan1%20Las17%20mito%20coloc/input/Pan1/single%20planes/DMSO/green%20plus%20red%20auto%20threshold/slice0002_Pan1-GFP_DMSO_1_w3Penta-Green-100_57b5856e39682_hrm.tif.tif	2048
-1	-1	0.0216789	1	1	0.110535	6.6324	1	1	0.856221	0.650681	0.656807	0.212755	0	0	4.1875	0	1.23438	slice0002_Pan1-GFP_DMSO__w2Penta-Red_57b58536eaf8b_hrm.tif.tif	slice0002_Pan1-GFP_DMSO__w3Penta-Green-100_57b5856e440ce_hrm.tif.tif	0	0	4	1	2048	2048	4	eLtOU6SIG20CDOqUaWA02gQYHtGGsxFuYmKQTO0eFCj72QEAaZI3yw==	a4b9a7841199866975c1d2ccdc14380b	a127074c74eaf50c4e1cc5f8a8338b38	nan	0	slice0002_Pan1-GFP_DMSO__w	0	nan	0	0	0	0	0	C:\Users\hursvere\Desktop\pan1 Las17 mito coloc\input\Pan1\single planes\DMSO\green plus red auto threshold	C:\Users\hursvere\Desktop\pan1 Las17 mito coloc\input\Pan1\single planes\DMSO\green plus red auto threshold	Done	1	1	0	0	file:///C:/Users/hursvere/Desktop/pan1%20Las17%20mito%20coloc/input/Pan1/single%20planes/DMSO/green%20plus%20red%20auto%20threshold/slice0002_Pan1-GFP_DMSO__w2Penta-Red_57b58536eaf8b_hrm.tif.tif	file:///C:/Users/hursvere/Desktop/pan1%20Las17%20mito%20coloc/input/Pan1/single%20planes/DMSO/green%20plus%20red%20auto%20threshold/slice0002_Pan1-GFP_DMSO__w3Penta-Green-100_57b5856e440ce_hrm.tif.tif	2048
-1	-1	-0.0985947	nan	0	0.0302511	11.0493	1	1	0.578148	0.558935	0.607883	-3.90371	0	0	4.51562	0	0.53125	slice0003_Pan1-GFP_DMSO_1_w2Penta-Red_57b58536dd9de_hrm.tif.tif	slice0003_Pan1-GFP_DMSO_1_w3Penta-Green-100_57b5856e39682_hrm.tif.tif	0	0	5	1	2048	2048	5	eLtOU6SIG20CDOqUaWA82gofLvGGsxlubGlmYUTl2ANlQDsAeCY33w==	148310d79d28cd2bdf5e9dbf48614d3f	41e45069af00ef50c3c7d45806ff9b66	nan	0	slice0003_Pan1-GFP_DMSO_1_w	0	nan	0	0	0	0	0	C:\Users\hursvere\Desktop\pan1 Las17 mito coloc\input\Pan1\single planes\DMSO\green plus red auto threshold	C:\Users\hursvere\Desktop\pan1 Las17 mito coloc\input\Pan1\single planes\DMSO\green plus red auto threshold	Done	1	1	0	0	file:///C:/Users/hursvere/Desktop/pan1%20Las17%20mito%20coloc/input/Pan1/single%20planes/DMSO/green%20plus%20red%20auto%20threshold/slice0003_Pan1-GFP_DMSO_1_w2Penta-Red_57b58536dd9de_hrm.tif.tif	file:///C:/Users/hursvere/Desktop/pan1%20Las17%20mito%20coloc/input/Pan1/single%20planes/DMSO/green%20plus%20red%20auto%20threshold/slice0003_Pan1-GFP_DMSO_1_w3Penta-Green-100_57b5856e39682_hrm.tif.tif	2048
-1	-1	0.024769	1	1	0.0968067	6.9255	1	1	0.818801	0.65421	0.657015	0.265576	0	0	4.03125	0	1.46875	slice0003_Pan1-GFP_DMSO__w2Penta-Red_57b58536eaf8b_hrm.tif.tif	slice0003_Pan1-GFP_DMSO__w3Penta-Green-100_57b5856e440ce_hrm.tif.tif	0	0	6	1	2048	2048	6	eLtOU6SIG20CDOqUaWA82gQYHtGGsxFuYmKQTO0eFCj72QEAbFE3zQ==	9615a20cdd48bc62f34ba2d9c60d0298	7d037619816386c857d54f6ef36a590b	nan	0	slice0003_Pan1-GFP_DMSO__w	0	nan	0	0	0	0	0	C:\Users\hursvere\Desktop\pan1 Las17 mito coloc\input\Pan1\single planes\DMSO\green plus red auto threshold	C:\Users\hursvere\Desktop\pan1 Las17 mito coloc\input\Pan1\single planes\DMSO\green plus red auto threshold	Done	1	1	0	0	file:///C:/Users/hursvere/Desktop/pan1%20Las17%20mito%20coloc/input/Pan1/single%20planes/DMSO/green%20plus%20red%20auto%20threshold/slice0003_Pan1-GFP_DMSO__w2Penta-Red_57b58536eaf8b_hrm.tif.tif	file:///C:/Users/hursvere/Desktop/pan1%20Las17%20mito%20coloc/input/Pan1/single%20planes/DMSO/green%20plus%20red%20auto%20threshold/slice0003_Pan1-GFP_DMSO__w3Penta-Green-100_57b5856e440ce_hrm.tif.tif	2048
-1	-1	-0.0203418	nan	0	0.0535488	10.315	1	1	0.743206	0.608006	0.615168	-0.463813	0	0	5.375	0	0.546875	slice0004_Pan1-GFP_DMSO_1_w2Penta-Red_57b58536dd9de_hrm.tif.tif	slice0004_Pan1-GFP_DMSO_1_w3Penta-Green-100_57b5856e39682_hrm.tif.tif	0	0	7	1	2048	2048	7	eLtOU6SIG20CDOqUaWAy2gofLvGGsxlubGlmYUTl2ANlQDsAeug34Q==	45cb3a1687f7df387bd717f22727322d	2fadf7fed36df4b182eef9b5d0d7d666	nan	0	slice0004_Pan1-GFP_DMSO_1_w	0	nan	0	0	0	0	0	C:\Users\hursvere\Desktop\pan1 Las17 mito coloc\input\Pan1\single planes\DMSO\green plus red auto threshold	C:\Users\hursvere\Desktop\pan1 Las17 mito coloc\input\Pan1\single planes\DMSO\green plus red auto threshold	Done	1	1	0	0	file:///C:/Users/hursvere/Desktop/pan1%20Las17%20mito%20coloc/input/Pan1/single%20planes/DMSO/green%20plus%20red%20auto%20threshold/slice0004_Pan1-GFP_DMSO_1_w2Penta-Red_57b58536dd9de_hrm.tif.tif	file:///C:/Users/hursvere/Desktop/pan1%20Las17%20mito%20coloc/input/Pan1/single%20planes/DMSO/green%20plus%20red%20auto%20threshold/slice0004_Pan1-GFP_DMSO_1_w3Penta-Green-100_57b5856e39682_hrm.tif.tif	2048
-1	-1	0.0075276	1	1	0.0960519	6.49182	1	1	0.789653	0.651004	0.650903	0.0803251	0	0	5.54688	0	0.75	slice0004_Pan1-GFP_DMSO__w2Penta-Red_57b58536eaf8b_hrm.tif.tif	slice0004_Pan1-GFP_DMSO__w3Penta-Green-100_57b5856e440ce_hrm.tif.tif	0	0	8	1	2048	2048	8	eLtOU6SIG20CDOqUaWAy2gQYHtGGsxFuYmKQTO0eFCj72QEAbxA3zw==	4464d62bb6e4e6bf736664fb342ab0aa	cb1c5359552f3c13d8c081ccf963984f	nan	0	slice0004_Pan1-GFP_DMSO__w	0	nan	0	0	0	0	0	C:\Users\hursvere\Desktop\pan1 Las17 mito coloc\input\Pan1\single planes\DMSO\green plus red auto threshold	C:\Users\hursvere\Desktop\pan1 Las17 mito coloc\input\Pan1\single planes\DMSO\green plus red auto threshold	Done	1	1	0	0	file:///C:/Users/hursvere/Desktop/pan1%20Las17%20mito%20coloc/input/Pan1/single%20planes/DMSO/green%20plus%20red%20auto%20threshold/slice0004_Pan1-GFP_DMSO__w2Penta-Red_57b58536eaf8b_hrm.tif.tif	file:///C:/Users/hursvere/Desktop/pan1%20Las17%20mito%20coloc/input/Pan1/single%20planes/DMSO/green%20plus%20red%20auto%20threshold/slice0004_Pan1-GFP_DMSO__w3Penta-Green-100_57b5856e440ce_hrm.tif.tif	2048
-1	-1	-0.0581216	nan	0	0.0534865	11.2205	1	1	0.774689	0.616172	0.625877	-1.44518	0	0	1.67188	0	0.40625	slice0005_Pan1-GFP_DMSO_1_w2Penta-Red_57b58536dd9de_hrm.tif.tif	slice0005_Pan1-GFP_DMSO_1_w3Penta-Green-100_57b5856e39682_hrm.tif.tif	0	0	9	1	2048	2048	9	eLtOU6SIG20CDOqUaWA62gofLvGGsxlubGlmYUTl2ANlQDsAfao34w==	f533fef964ab656304213d43206cbe90	c769fa31d0de693ffa6a6dd031a0068a	nan	0	slice0005_Pan1-GFP_DMSO_1_w	0	nan	0	0	0	0	0	C:\Users\hursvere\Desktop\pan1 Las17 mito coloc\input\Pan1\single planes\DMSO\green plus red auto threshold	C:\Users\hursvere\Desktop\pan1 Las17 mito coloc\input\Pan1\single planes\DMSO\green plus red auto threshold	Done	1	1	0	0	file:///C:/Users/hursvere/Desktop/pan1%20Las17%20mito%20coloc/input/Pan1/single%20planes/DMSO/green%20plus%20red%20auto%20threshold/slice0005_Pan1-GFP_DMSO_1_w2Penta-Red_57b58536dd9de_hrm.tif.tif	file:///C:/Users/hursvere/Desktop/pan1%20Las17%20mito%20coloc/input/Pan1/single%20planes/DMSO/green%20plus%20red%20auto%20threshold/slice0005_Pan1-GFP_DMSO_1_w3Penta-Green-100_57b5856e39682_hrm.tif.tif	2048
-1	-1	-0.0160962	nan	0	0.0960992	6.22402	1	1	0.773385	0.644156	0.648696	-0.165693	0	0	1.79688	0	0.375	slice0005_Pan1-GFP_DMSO__w2Penta-Red_57b58536eaf8b_hrm.tif.tif	slice0005_Pan1-GFP_DMSO__w3Penta-Green-100_57b5856e440ce_hrm.tif.tif	0	0	10	1	2048	2048	10	eLtOU6SIG20CDOqUaWA62gQYHtGGsxFuYmKQTO0eFCj72QEAcc830Q==	0ce1e7bbd7824077e85ef3d946632954	14607193cd3a2572e2c7aba2f94f7707	nan	0	slice0005_Pan1-GFP_DMSO__w	0	nan	0	0	0	0	0	C:\Users\hursvere\Desktop\pan1 Las17 mito coloc\input\Pan1\single planes\DMSO\green plus red auto threshold	C:\Users\hursvere\Desktop\pan1 Las17 mito coloc\input\Pan1\single planes\DMSO\green plus red auto threshold	Done	1	1	0	0	file:///C:/Users/hursvere/Desktop/pan1%20Las17%20mito%20coloc/input/Pan1/single%20planes/DMSO/green%20plus%20red%20auto%20threshold/slice0005_Pan1-GFP_DMSO__w2Penta-Red_57b58536eaf8b_hrm.tif.tif	file:///C:/Users/hursvere/Desktop/pan1%20Las17%20mito%20coloc/input/Pan1/single%20planes/DMSO/green%20plus%20red%20auto%20threshold/slice0005_Pan1-GFP_DMSO__w3Penta-Green-100_57b5856e440ce_hrm.tif.tif	2048
-1	-1	-0.161947	nan	0	0.0271833	14.2649	1	1	0.622711	0.532859	0.589872	-7.58843	0	0	1.0625	0	0.40625	slice0006_Pan1-GFP_DMSO_1_w2Penta-Red_57b58536dd9de_hrm.tif.tif	slice0006_Pan1-GFP_DMSO_1_w3Penta-Green-100_57b5856e39682_hrm.tif.tif	0	0	11	1	2048	2048	11	eLtOU6SIG20CDOqUaYBeKIy2wodsvOFshhtbmlkYUTn2QBnQDgCAbDfl	769afc9f1a5b712905e21590ba2e9cf2	bd2e9ae37fa792ff4643bc974d489b6f	nan	0	slice0006_Pan1-GFP_DMSO_1_w	0	nan	0	0	0	0	0	C:\Users\hursvere\Desktop\pan1 Las17 mito coloc\input\Pan1\single planes\DMSO\green plus red auto threshold	C:\Users\hursvere\Desktop\pan1 Las17 mito coloc\input\Pan1\single planes\DMSO\green plus red auto threshold	Done	1	1	0	0	file:///C:/Users/hursvere/Desktop/pan1%20Las17%20mito%20coloc/input/Pan1/single%20planes/DMSO/green%20plus%20red%20auto%20threshold/slice0006_Pan1-GFP_DMSO_1_w2Penta-Red_57b58536dd9de_hrm.tif.tif	file:///C:/Users/hursvere/Desktop/pan1%20Las17%20mito%20coloc/input/Pan1/single%20planes/DMSO/green%20plus%20red%20auto%20threshold/slice0006_Pan1-GFP_DMSO_1_w3Penta-Green-100_57b5856e39682_hrm.tif.tif	2048
-1	-1	-0.0226581	nan	0	0.0954323	6.5134	1	1	0.788409	0.645371	0.64726	-0.22255	0	0	1.96875	0	0.515625	slice0006_Pan1-GFP_DMSO__w2Penta-Red_57b58536eaf8b_hrm.tif.tif	slice0006_Pan1-GFP_DMSO__w3Penta-Green-100_57b5856e440ce_hrm.tif.tif	0	0	12	1	2048	2048	12	eLtOU6SIG20CDOqUaYBZKIw2AYZktOFshJuYGCRTuwcFyn52AHSON9M=	20b3f1c3753b3d1bc6d796cb4932eff1	0c3ad41ce8c03370f5068eab699c82b1	nan	0	slice0006_Pan1-GFP_DMSO__w	0	nan	0	0	0	0	0	C:\Users\hursvere\Desktop\pan1 Las17 mito coloc\input\Pan1\single planes\DMSO\green plus red auto threshold	C:\Users\hursvere\Desktop\pan1 Las17 mito coloc\input\Pan1\single planes\DMSO\green plus red auto threshold	Done	1	1	0	0	file:///C:/Users/hursvere/Desktop/pan1%20Las17%20mito%20coloc/input/Pan1/single%20planes/DMSO/green%20plus%20red%20auto%20threshold/slice0006_Pan1-GFP_DMSO__w2Penta-Red_57b58536eaf8b_hrm.tif.tif	file:///C:/Users/hursvere/Desktop/pan1%20Las17%20mito%20coloc/input/Pan1/single%20planes/DMSO/green%20plus%20red%20auto%20threshold/slice0006_Pan1-GFP_DMSO__w3Penta-Green-100_57b5856e440ce_hrm.tif.tif	2048
-1	-1	-0.154671	nan	0	0.0291303	12.8246	1	1	0.611214	0.554206	0.608778	-6.17744	0	0	2.15625	0	0.484375	slice0007_Pan1-GFP_DMSO_1_w2Penta-Red_57b58536dd9de_hrm.tif.tif	slice0007_Pan1-GFP_DMSO_1_w3Penta-Green-100_57b5856e39682_hrm.tif.tif	0	0	13	1	2048	2048	13	eLtOU6SIG20CDOqUaWA+2gofLvGGsxlubGlmYUTl2ANlQDsAgy435w==	2a9b68d8ac676eeab17d5fad892cb813	5d11cfda5cadb4e93fb43e1a56245455	nan	0	slice0007_Pan1-GFP_DMSO_1_w	0	nan	0	0	0	0	0	C:\Users\hursvere\Desktop\pan1 Las17 mito coloc\input\Pan1\single planes\DMSO\green plus red auto threshold	C:\Users\hursvere\Desktop\pan1 Las17 mito coloc\input\Pan1\single planes\DMSO\green plus red auto threshold	Done	1	1	0	0	file:///C:/Users/hursvere/Desktop/pan1%20Las17%20mito%20coloc/input/Pan1/single%20planes/DMSO/green%20plus%20red%20auto%20threshold/slice0007_Pan1-GFP_DMSO_1_w2Penta-Red_57b58536dd9de_hrm.tif.tif	file:///C:/Users/hursvere/Desktop/pan1%20Las17%20mito%20coloc/input/Pan1/single%20planes/DMSO/green%20plus%20red%20auto%20threshold/slice0007_Pan1-GFP_DMSO_1_w3Penta-Green-100_57b5856e39682_hrm.tif.tif	2048
-1	-1	-0.0209714	nan	0	0.0955354	6.79867	1	1	0.805924	0.643034	0.634294	-0.20954	0	0	1.9375	0	0.390625	slice0007_Pan1-GFP_DMSO__w2Penta-Red_57b58536eaf8b_hrm.tif.tif	slice0007_Pan1-GFP_DMSO__w3Penta-Green-100_57b5856e440ce_hrm.tif.tif	0	0	14	1	2048	2048	14	eLtOU6SIG20CDOqUaWA+2gQYHtGGsxFuYmKQTO0eFCj72QEAd0031Q==	49b29a834e8711c946ef6d0d113dcabe	7e12761ab727117bcfa6ce883f37e1e6	nan	0	slice0007_Pan1-GFP_DMSO__w	0	nan	0	0	0	0	0	C:\Users\hursvere\Desktop\pan1 Las17 mito coloc\input\Pan1\single planes\DMSO\green plus red auto threshold	C:\Users\hursvere\Desktop\pan1 Las17 mito coloc\input\Pan1\single planes\DMSO\green plus red auto threshold	Done	1	1	0	0	file:///C:/Users/hursvere/Desktop/pan1%20Las17%20mito%20coloc/input/Pan1/single%20planes/DMSO/green%20plus%20red%20auto%20threshold/slice0007_Pan1-GFP_DMSO__w2Penta-Red_57b58536eaf8b_hrm.tif.tif	file:///C:/Users/hursvere/Desktop/pan1%20Las17%20mito%20coloc/input/Pan1/single%20planes/DMSO/green%20plus%20red%20auto%20threshold/slice0007_Pan1-GFP_DMSO__w3Penta-Green-100_57b5856e440ce_hrm.tif.tif	2048
-1	-1	-0.118567	nan	0	0.0489832	8.57416	1	1	0.648066	0.587292	0.612487	-2.204	0	0	1.84375	0	0.5625	slice0008_Pan1-GFP_DMSO_1_w2Penta-Red_57b58536dd9de_hrm.tif.tif	slice0008_Pan1-GFP_DMSO_1_w3Penta-Green-100_57b5856e39682_hrm.tif.tif	0	0	15	1	2048	2048	15	eLtOU6SIG20CDOqUaUBk6TnaCh/88YazGW5saWZhROXYA2VAOwCF8Dfp	6fd955d63232abeff166346a5036eabc	bbaef482bc8883e2d091805a33902a14	nan	0	slice0008_Pan1-GFP_DMSO_1_w	0	nan	0	0	0	0	0	C:\Users\hursvere\Desktop\pan1 Las17 mito coloc\input\Pan1\single planes\DMSO\green plus red auto threshold	C:\Users\hursvere\Desktop\pan1 Las17 mito coloc\input\Pan1\single planes\DMSO\green plus red auto threshold	Done	1	1	0	0	file:///C:/Users/hursvere/Desktop/pan1%20Las17%20mito%20coloc/input/Pan1/single%20planes/DMSO/green%20plus%20red%20auto%20threshold/slice0008_Pan1-GFP_DMSO_1_w2Penta-Red_57b58536dd9de_hrm.tif.tif	file:///C:/Users/hursvere/Desktop/pan1%20Las17%20mito%20coloc/input/Pan1/single%20planes/DMSO/green%20plus%20red%20auto%20threshold/slice0008_Pan1-GFP_DMSO_1_w3Penta-Green-100_57b5856e39682_hrm.tif.tif	2048
-1	-1	-0.0352964	nan	0	0.0820711	7.17338	1	1	0.767285	0.648549	0.635897	-0.385288	0	0	3.0625	0	0.515625	slice0008_Pan1-GFP_DMSO__w2Penta-Red_57b58536eaf8b_hrm.tif.tif	slice0008_Pan1-GFP_DMSO__w3Penta-Green-100_57b5856e440ce_hrm.tif.tif	0	0	16	1	2048	2048	16	eLtOU6SIG20CDOqUaYBeeo42AYZotOFshJuYGCRTuwcFyn52AHoMN9c=	c017aeb007852997142e719b29b6d58d	f4ec1d08e461d38120bbc53a824cf512	nan	0	slice0008_Pan1-GFP_DMSO__w	0	nan	0	0	0	0	0	C:\Users\hursvere\Desktop\pan1 Las17 mito coloc\input\Pan1\single planes\DMSO\green plus red auto threshold	C:\Users\hursvere\Desktop\pan1 Las17 mito coloc\input\Pan1\single planes\DMSO\green plus red auto threshold	Done	1	1	0	0	file:///C:/Users/hursvere/Desktop/pan1%20Las17%20mito%20coloc/input/Pan1/single%20planes/DMSO/green%20plus%20red%20auto%20threshold/slice0008_Pan1-GFP_DMSO__w2Penta-Red_57b58536eaf8b_hrm.tif.tif	file:///C:/Users/hursvere/Desktop/pan1%20Las17%20mito%20coloc/input/Pan1/single%20planes/DMSO/green%20plus%20red%20auto%20threshold/slice0008_Pan1-GFP_DMSO__w3Penta-Green-100_57b5856e440ce_hrm.tif.tif	2048
-1	-1	-0.112642	nan	0	0.0652371	8.37063	1	1	0.738969	0.603452	0.613002	-1.46282	0	0	1.82812	0	0.5625	slice0009_Pan1-GFP_DMSO_1_w2Penta-Red_57b58536dd9de_hrm.tif.tif	slice0009_Pan1-GFP_DMSO_1_w3Penta-Green-100_57b5856e39682_hrm.tif.tif	0	0	17	1	2048	2048	17	eLtOU6SIG20CDOqUidEEGG2FD9l4w9kMN7Y0szCicuyBMqAdAIiyN+s=	b3107f77670e07a28d3148a708bdefac	2c80b263de2edbb28e83bb503d0f874e	nan	0	slice0009_Pan1-GFP_DMSO_1_w	0	nan	0	0	0	0	0	C:\Users\hursvere\Desktop\pan1 Las17 mito coloc\input\Pan1\single planes\DMSO\green plus red auto threshold	C:\Users\hursvere\Desktop\pan1 Las17 mito coloc\input\Pan1\single planes\DMSO\green plus red auto threshold	Done	1	1	0	0	file:///C:/Users/hursvere/Desktop/pan1%20Las17%20mito%20coloc/input/Pan1/single%20planes/DMSO/green%20plus%20red%20auto%20threshold/slice0009_Pan1-GFP_DMSO_1_w2Penta-Red_57b58536dd9de_hrm.tif.tif	file:///C:/Users/hursvere/Desktop/pan1%20Las17%20mito%20coloc/input/Pan1/single%20planes/DMSO/green%20plus%20red%20auto%20threshold/slice0009_Pan1-GFP_DMSO_1_w3Penta-Green-100_57b5856e39682_hrm.tif.tif	2048
-1	-1	-0.0473712	nan	0	0.0603708	7.61043	1	1	0.677826	0.645555	0.643455	-0.623238	0	0	2.51562	0	1.03125	slice0009_Pan1-GFP_DMSO__w2Penta-Red_57b58536eaf8b_hrm.tif.tif	slice0009_Pan1-GFP_DMSO__w3Penta-Green-100_57b5856e440ce_hrm.tif.tif	0	0	18	1	2048	2048	18	eLtOU6SIG20CDOqUOdoEGC7RhrMRbmJikEztHhQo+9kBAHzLN9k=	0063584899407b788897f8ed9bcf95d0	090db1f15f4501ad9be1e8c73a4f23d6	nan	0	slice0009_Pan1-GFP_DMSO__w	0	nan	0	0	0	0	0	C:\Users\hursvere\Desktop\pan1 Las17 mito coloc\input\Pan1\single planes\DMSO\green plus red auto threshold	C:\Users\hursvere\Desktop\pan1 Las17 mito coloc\input\Pan1\single planes\DMSO\green plus red auto threshold	Done	1	1	0	0	file:///C:/Users/hursvere/Desktop/pan1%20Las17%20mito%20coloc/input/Pan1/single%20planes/DMSO/green%20plus%20red%20auto%20threshold/slice0009_Pan1-GFP_DMSO__w2Penta-Red_57b58536eaf8b_hrm.tif.tif	file:///C:/Users/hursvere/Desktop/pan1%20Las17%20mito%20coloc/input/Pan1/single%20planes/DMSO/green%20plus%20red%20auto%20threshold/slice0009_Pan1-GFP_DMSO__w3Penta-Green-100_57b5856e440ce_hrm.tif.tif	2048
-1	-1	-0.0833193	nan	0	0.104904	6.64429	1	1	0.834874	0.611171	0.623598	-0.616362	0	0	0.765625	0	0.390625	slice0010_Pan1-GFP_DMSO_1_w2Penta-Red_57b58536dd9de_hrm.tif.tif	slice0010_Pan1-GFP_DMSO_1_w3Penta-Green-100_57b5856e39682_hrm.tif.tif	0	0	19	1	2048	2048	19	eLtOU6SIG20CDOqUaWgw2gofLvGGsxlubGlmYUTl2ANlQDsAcqQ32w==	701dff123ffed515884aef6823416773	0bf5ddc49ac600132e70a66025927b01	nan	0	slice0010_Pan1-GFP_DMSO_1_w	0	nan	0	0	0	0	0	C:\Users\hursvere\Desktop\pan1 Las17 mito coloc\input\Pan1\single planes\DMSO\green plus red auto threshold	C:\Users\hursvere\Desktop\pan1 Las17 mito coloc\input\Pan1\single planes\DMSO\green plus red auto threshold	Done	1	1	0	0	file:///C:/Users/hursvere/Desktop/pan1%20Las17%20mito%20coloc/input/Pan1/single%20planes/DMSO/green%20plus%20red%20auto%20threshold/slice0010_Pan1-GFP_DMSO_1_w2Penta-Red_57b58536dd9de_hrm.tif.tif	file:///C:/Users/hursvere/Desktop/pan1%20Las17%20mito%20coloc/input/Pan1/single%20planes/DMSO/green%20plus%20red%20auto%20threshold/slice0010_Pan1-GFP_DMSO_1_w3Penta-Green-100_57b5856e39682_hrm.tif.tif	2048
-1	-1	-0.0371416	nan	0	0.0403655	8.87747	1	1	0.598618	0.639405	0.658012	-0.575996	0	0	0.6875	0	0.21875	slice0010_Pan1-GFP_DMSO__w2Penta-Red_57b58536eaf8b_hrm.tif.tif	slice0010_Pan1-GFP_DMSO__w3Penta-Green-100_57b5856e440ce_hrm.tif.tif	0	0	20	1	2048	2048	20	eLtOU6SIG20CDOqUaWgw2gQYHtGGsxFuYmKQTO0eFCj72QEAZtU3yQ==	57e3c8fe671cf21de531fdad1d4bba5a	d0f40994d908d6826ef07daa00fe88be	nan	0	slice0010_Pan1-GFP_DMSO__w	0	nan	0	0	0	0	0	C:\Users\hursvere\Desktop\pan1 Las17 mito coloc\input\Pan1\single planes\DMSO\green plus red auto threshold	C:\Users\hursvere\Desktop\pan1 Las17 mito coloc\input\Pan1\single planes\DMSO\green plus red auto threshold	Done	1	1	0	0	file:///C:/Users/hursvere/Desktop/pan1%20Las17%20mito%20coloc/input/Pan1/single%20planes/DMSO/green%20plus%20red%20auto%20threshold/slice0010_Pan1-GFP_DMSO__w2Penta-Red_57b58536eaf8b_hrm.tif.tif	file:///C:/Users/hursvere/Desktop/pan1%20Las17%20mito%20coloc/input/Pan1/single%20planes/DMSO/green%20plus%20red%20auto%20threshold/slice0010_Pan1-GFP_DMSO__w3Penta-Green-100_57b5856e440ce_hrm.tif.tif	2048
-1	-1	-0.0689448	nan	0	0.146115	5.07528	1	1	0.861148	0.658688	0.648742	-0.338257	0	0	3.04688	0	0.890625	slice0011_Pan1-GFP_DMSO_1_w2Penta-Red_57b58536dd9de_hrm.tif.tif	slice0011_Pan1-GFP_DMSO_1_w3Penta-Green-100_57b5856e39682_hrm.tif.tif	0	0	21	1	2048	2048	21	eLtOU6SIG20CDOqUaTjaCh828YazGW5saWZhROXYA2VAOwB1Zjfd	40868a1697b4208c23ae876ff74a924a	7d45951a63389c348c78d1a95ce5055b	nan	0	slice0011_Pan1-GFP_DMSO_1_w	0	nan	0	0	0	0	0	C:\Users\hursvere\Desktop\pan1 Las17 mito coloc\input\Pan1\single planes\DMSO\green plus red auto threshold	C:\Users\hursvere\Desktop\pan1 Las17 mito coloc\input\Pan1\single planes\DMSO\green plus red auto threshold	Done	1	1	0	0	file:///C:/Users/hursvere/Desktop/pan1%20Las17%20mito%20coloc/input/Pan1/single%20planes/DMSO/green%20plus%20red%20auto%20threshold/slice0011_Pan1-GFP_DMSO_1_w2Penta-Red_57b58536dd9de_hrm.tif.tif	file:///C:/Users/hursvere/Desktop/pan1%20Las17%20mito%20coloc/input/Pan1/single%20planes/DMSO/green%20plus%20red%20auto%20threshold/slice0011_Pan1-GFP_DMSO_1_w3Penta-Green-100_57b5856e39682_hrm.tif.tif	2048
-1	-1	0.134129	1	1	0.0486123	9.09856	1	1	0.665058	0.670113	0.702148	1.4909	0	0	2.32812	0	0.640625	slice0011_Pan1-GFP_DMSO__w2Penta-Red_57b58536eaf8b_hrm.tif.tif	slice0011_Pan1-GFP_DMSO__w3Penta-Green-100_57b5856e440ce_hrm.tif.tif	0	0	22	1	2048	2048	22	eLtOU6SIG20CDOqUaYjZmhttAgzJaMPZCDcxMUimdg8KlP3sAGmUN8s=	74fc6ab638c93c58afeaff08b573fc02	b2510dab6b5238940eed44c4b9419035	nan	0	slice0011_Pan1-GFP_DMSO__w	0	nan	0	0	0	0	0	C:\Users\hursvere\Desktop\pan1 Las17 mito coloc\input\Pan1\single planes\DMSO\green plus red auto threshold	C:\Users\hursvere\Desktop\pan1 Las17 mito coloc\input\Pan1\single planes\DMSO\green plus red auto threshold	Done	1	1	0	0	file:///C:/Users/hursvere/Desktop/pan1%20Las17%20mito%20coloc/input/Pan1/single%20planes/DMSO/green%20plus%20red%20auto%20threshold/slice0011_Pan1-GFP_DMSO__w2Penta-Red_57b58536eaf8b_hrm.tif.tif	file:///C:/Users/hursvere/Desktop/pan1%20Las17%20mito%20coloc/input/Pan1/single%20planes/DMSO/green%20plus%20red%20auto%20threshold/slice0011_Pan1-GFP_DMSO__w3Penta-Green-100_57b5856e440ce_hrm.tif.tif	2048
-1	-1	-0.20049	nan	0	0.192458	3.95764	1	1	0.872743	0.612503	0.611689	-0.54616	0	0	2.85938	0	1.01562	slice0012_Pan1-GFP_DMSO_1_w2Penta-Red_57b58536dd9de_hrm.tif.tif	slice0012_Pan1-GFP_DMSO_1_w3Penta-Green-100_57b5856e39682_hrm.tif.tif	0	0	23	1	2048	2048	23	eLtOU6SIG20CDOqUaWg02gofLvGGsxlubGlmYUTl2ANlQDsAeCg33w==	17c24226d99c4db402465ba1c7c15107	8ed99636c08c994537ebb23c8e1a19f7	nan	0	slice0012_Pan1-GFP_DMSO_1_w	0	nan	0	0	0	0	0	C:\Users\hursvere\Desktop\pan1 Las17 mito coloc\input\Pan1\single planes\DMSO\green plus red auto threshold	C:\Users\hursvere\Desktop\pan1 Las17 mito coloc\input\Pan1\single planes\DMSO\green plus red auto threshold	Done	1	1	0	0	file:///C:/Users/hursvere/Desktop/pan1%20Las17%20mito%20coloc/input/Pan1/single%20planes/DMSO/green%20plus%20red%20auto%20threshold/slice0012_Pan1-GFP_DMSO_1_w2Penta-Red_57b58536dd9de_hrm.tif.tif	file:///C:/Users/hursvere/Desktop/pan1%20Las17%20mito%20coloc/input/Pan1/single%20planes/DMSO/green%20plus%20red%20auto%20threshold/slice0012_Pan1-GFP_DMSO_1_w3Penta-Green-100_57b5856e39682_hrm.tif.tif	2048
-1	-1	0.405088	1	1	0.0583558	10.2616	1	1	0.773839	0.673294	0.691009	4.45922	0	0	2.39062	0	0.65625	slice0012_Pan1-GFP_DMSO__w2Penta-Red_57b58536eaf8b_hrm.tif.tif	slice0012_Pan1-GFP_DMSO__w3Penta-Green-100_57b5856e440ce_hrm.tif.tif	0	0	24	1	2048	2048	24	eLtOU6SIG20CDOqUaWg02gQYHtGGsxFuYmKQTO0eFCj72QEAbFM3zQ==	51968c9f3d6c957486a1912c03398976	d325dfda8d3a8e39db0ceba31fadc6fb	nan	0	slice0012_Pan1-GFP_DMSO__w	0	nan	0	0	0	0	0	C:\Users\hursvere\Desktop\pan1 Las17 mito coloc\input\Pan1\single planes\DMSO\green plus red auto threshold	C:\Users\hursvere\Desktop\pan1 Las17 mito coloc\input\Pan1\single planes\DMSO\green plus red auto threshold	Done	1	1	0	0	file:///C:/Users/hursvere/Desktop/pan1%20Las17%20mito%20coloc/input/Pan1/single%20planes/DMSO/green%20plus%20red%20auto%20threshold/slice0012_Pan1-GFP_DMSO__w2Penta-Red_57b58536eaf8b_hrm.tif.tif	file:///C:/Users/hursvere/Desktop/pan1%20Las17%20mito%20coloc/input/Pan1/single%20planes/DMSO/green%20plus%20red%20auto%20threshold/slice0012_Pan1-GFP_DMSO__w3Penta-Green-100_57b5856e440ce_hrm.tif.tif	2048
-1	-1	-0.379847	nan	0	0.152259	5.47981	1	1	0.913429	0.602949	0.574566	-0.993225	0	0	1.3125	0	0.578125	slice0013_Pan1-GFP_DMSO_1_w2Penta-Red_57b58536dd9de_hrm.tif.tif	slice0013_Pan1-GFP_DMSO_1_w3Penta-Green-100_57b5856e39682_hrm.tif.tif	0	0	25	1	2048	2048	25	eLtOU6SIG20CDOqUaWg82gofLvGGsxlubGlmYUTl2ANlQDsAeuo34Q==	b442055410e31c2905134f79686bfbc9	37ff3e22c4ae872bf108b73c538b5a44	nan	0	slice0013_Pan1-GFP_DMSO_1_w	0	nan	0	0	0	0	0	C:\Users\hursvere\Desktop\pan1 Las17 mito coloc\input\Pan1\single planes\DMSO\green plus red auto threshold	C:\Users\hursvere\Desktop\pan1 Las17 mito coloc\input\Pan1\single planes\DMSO\green plus red auto threshold	Done	1	1	0	0	file:///C:/Users/hursvere/Desktop/pan1%20Las17%20mito%20coloc/input/Pan1/single%20planes/DMSO/green%20plus%20red%20auto%20threshold/slice0013_Pan1-GFP_DMSO_1_w2Penta-Red_57b58536dd9de_hrm.tif.tif	file:///C:/Users/hursvere/Desktop/pan1%20Las17%20mito%20coloc/input/Pan1/single%20planes/DMSO/green%20plus%20red%20auto%20threshold/slice0013_Pan1-GFP_DMSO_1_w3Penta-Green-100_57b5856e39682_hrm.tif.tif	2048
-1	-1	0.496845	1	1	0.0512634	12.6188	1	1	0.80429	0.697145	0.704898	8.65885	0	0	1.07812	0	0.671875	slice0013_Pan1-GFP_DMSO__w2Penta-Red_57b58536eaf8b_hrm.tif.tif	slice0013_Pan1-GFP_DMSO__w3Penta-Green-100_57b5856e440ce_hrm.tif.tif	0	0	26	1	2048	2048	26	eLtOU6SIG20CDOqUaWg82gQYHtGGsxFuYmKQTO0eFCj72QEAbxI3zw==	e5f7b18841621193ab0df6272e9d7f53	f3fcd6846d66dc10b3bea4e545f7affc	nan	0	slice0013_Pan1-GFP_DMSO__w	0	nan	0	0	0	0	0	C:\Users\hursvere\Desktop\pan1 Las17 mito coloc\input\Pan1\single planes\DMSO\green plus red auto threshold	C:\Users\hursvere\Desktop\pan1 Las17 mito coloc\input\Pan1\single planes\DMSO\green plus red auto threshold	Done	1	1	0	0	file:///C:/Users/hursvere/Desktop/pan1%20Las17%20mito%20coloc/input/Pan1/single%20planes/DMSO/green%20plus%20red%20auto%20threshold/slice0013_Pan1-GFP_DMSO__w2Penta-Red_57b58536eaf8b_hrm.tif.tif	file:///C:/Users/hursvere/Desktop/pan1%20Las17%20mito%20coloc/input/Pan1/single%20planes/DMSO/green%20plus%20red%20auto%20threshold/slice0013_Pan1-GFP_DMSO__w3Penta-Green-100_57b5856e440ce_hrm.tif.tif	2048
-1	-1	-0.137381	nan	0	0.0831838	9.38015	1	1	0.883333	0.597253	0.593388	-2.44394	0	0	2.29688	0	1.20312	slice0014_Pan1-GFP_DMSO_1_w2Penta-Red_57b58536dd9de_hrm.tif.tif	slice0014_Pan1-GFP_DMSO_1_w3Penta-Green-100_57b5856e39682_hrm.tif.tif	0	0	27	1	2048	2048	27	eLtOU6SIG20CDOqUaWgy2gofLvGGsxlubGlmYUTl2ANlQDsAfaw34w==	16dcdeb1874a2aa165addfb111bccb95	3fac6df335a612e97657f3fb56af8413	nan	0	slice0014_Pan1-GFP_DMSO_1_w	0	nan	0	0	0	0	0	C:\Users\hursvere\Desktop\pan1 Las17 mito coloc\input\Pan1\single planes\DMSO\green plus red auto threshold	C:\Users\hursvere\Desktop\pan1 Las17 mito coloc\input\Pan1\single planes\DMSO\green plus red auto threshold	Done	1	1	0	0	file:///C:/Users/hursvere/Desktop/pan1%20Las17%20mito%20coloc/input/Pan1/single%20planes/DMSO/green%20plus%20red%20auto%20threshold/slice0014_Pan1-GFP_DMSO_1_w2Penta-Red_57b58536dd9de_hrm.tif.tif	file:///C:/Users/hursvere/Desktop/pan1%20Las17%20mito%20coloc/input/Pan1/single%20planes/DMSO/green%20plus%20red%20auto%20threshold/slice0014_Pan1-GFP_DMSO_1_w3Penta-Green-100_57b5856e39682_hrm.tif.tif	2048
-1	-1	0.407967	1	1	0.0395714	15.4548	1	1	0.782028	0.704819	0.7039	10.3698	0	0	0.40625	0	0.328125	slice0014_Pan1-GFP_DMSO__w2Penta-Red_57b58536eaf8b_hrm.tif.tif	slice0014_Pan1-GFP_DMSO__w3Penta-Green-100_57b5856e440ce_hrm.tif.tif	0	0	28	1	2048	2048	28	eLtOU6SIG20CDOqUaWgy2gQYHtGGsxFuYmKQTO0eFCj72QEAcdE30Q==	d11b7aee8965b4aec3783ee5ff307473	5f3a2f65691e9f2c390f8ac3cfac62ec	nan	0	slice0014_Pan1-GFP_DMSO__w	0	nan	0	0	0	0	0	C:\Users\hursvere\Desktop\pan1 Las17 mito coloc\input\Pan1\single planes\DMSO\green plus red auto threshold	C:\Users\hursvere\Desktop\pan1 Las17 mito coloc\input\Pan1\single planes\DMSO\green plus red auto threshold	Done	1	1	0	0	file:///C:/Users/hursvere/Desktop/pan1%20Las17%20mito%20coloc/input/Pan1/single%20planes/DMSO/green%20plus%20red%20auto%20threshold/slice0014_Pan1-GFP_DMSO__w2Penta-Red_57b58536eaf8b_hrm.tif.tif	file:///C:/Users/hursvere/Desktop/pan1%20Las17%20mito%20coloc/input/Pan1/single%20planes/DMSO/green%20plus%20red%20auto%20threshold/slice0014_Pan1-GFP_DMSO__w3Penta-Green-100_57b5856e440ce_hrm.tif.tif	2048
-1	-1	-0.461503	nan	0	0.0502152	13.0101	1	1	0.808272	0.509273	0.597818	-29.6927	0	0	0.671875	0	0.25	slice0015_Pan1-GFP_DMSO_1_w2Penta-Red_57b58536dd9de_hrm.tif.tif	slice0015_Pan1-GFP_DMSO_1_w3Penta-Green-100_57b5856e39682_hrm.tif.tif	0	0	29	1	2048	2048	29	eLtOU6SIG20CDOqUaWg62gofLvGGsxlubGlmYUTl2ANlQDsAgG435Q==	3b1104d1173baf848e7d3936d9f2179d	f51ee4b6deef24dc8559a6b48ca20fc7	nan	0	slice0015_Pan1-GFP_DMSO_1_w	0	nan	0	0	0	0	0	C:\Users\hursvere\Desktop\pan1 Las17 mito coloc\input\Pan1\single planes\DMSO\green plus red auto threshold	C:\Users\hursvere\Desktop\pan1 Las17 mito coloc\input\Pan1\single planes\DMSO\green plus red auto threshold	Done	1	1	0	0	file:///C:/Users/hursvere/Desktop/pan1%20Las17%20mito%20coloc/input/Pan1/single%20planes/DMSO/green%20plus%20red%20auto%20threshold/slice0015_Pan1-GFP_DMSO_1_w2Penta-Red_57b58536dd9de_hrm.tif.tif	file:///C:/Users/hursvere/Desktop/pan1%20Las17%20mito%20coloc/input/Pan1/single%20planes/DMSO/green%20plus%20red%20auto%20threshold/slice0015_Pan1-GFP_DMSO_1_w3Penta-Green-100_57b5856e39682_hrm.tif.tif	2048
-1	-1	0.210918	1	1	0.031185	19.6504	1	1	0.782813	0.68918	0.67447	6.91252	0	0	0.890625	0	0.328125	slice0015_Pan1-GFP_DMSO__w2Penta-Red_57b58536eaf8b_hrm.tif.tif	slice0015_Pan1-GFP_DMSO__w3Penta-Green-100_57b5856e440ce_hrm.tif.tif	0	0	30	1	2048	2048	30	eLtOU6SIG20CDOqUaWg62gQYHtGGsxFuYmKQTO0eFCj72QEAdJA30w==	ff1ca9a24b85b56093547c65b5b7029c	b90df94b8bf775dca846bfc95f729a89	nan	0	slice0015_Pan1-GFP_DMSO__w	0	nan	0	0	0	0	0	C:\Users\hursvere\Desktop\pan1 Las17 mito coloc\input\Pan1\single planes\DMSO\green plus red auto threshold	C:\Users\hursvere\Desktop\pan1 Las17 mito coloc\input\Pan1\single planes\DMSO\green plus red auto threshold	Done	1	1	0	0	file:///C:/Users/hursvere/Desktop/pan1%20Las17%20mito%20coloc/input/Pan1/single%20planes/DMSO/green%20plus%20red%20auto%20threshold/slice0015_Pan1-GFP_DMSO__w2Penta-Red_57b58536eaf8b_hrm.tif.tif	file:///C:/Users/hursvere/Desktop/pan1%20Las17%20mito%20coloc/input/Pan1/single%20planes/DMSO/green%20plus%20red%20auto%20threshold/slice0015_Pan1-GFP_DMSO__w3Penta-Green-100_57b5856e440ce_hrm.tif.tif	2048
-1	-1	-0.275061	nan	0	0.0631634	14.1011	1	1	0.943754	0.586084	0.613322	-11.422	0	0	2.29688	0	0.5625	slice0016_Pan1-GFP_DMSO_1_w2Penta-Red_57b58536dd9de_hrm.tif.tif	slice0016_Pan1-GFP_DMSO_1_w3Penta-Green-100_57b5856e39682_hrm.tif.tif	0	0	31	1	2048	2048	31	eLtOU6SIG20CDOqUaYheKIy2wodsvOFshhtbmlkYUTn2QBnQDgCDMDfn	2efa6cd9c28d17a7295e601632974600	93bb656037819bd89f722aeedda7a27e	nan	0	slice0016_Pan1-GFP_DMSO_1_w	0	nan	0	0	0	0	0	C:\Users\hursvere\Desktop\pan1 Las17 mito coloc\input\Pan1\single planes\DMSO\green plus red auto threshold	C:\Users\hursvere\Desktop\pan1 Las17 mito coloc\input\Pan1\single planes\DMSO\green plus red auto threshold	Done	1	1	0	0	file:///C:/Users/hursvere/Desktop/pan1%20Las17%20mito%20coloc/input/Pan1/single%20planes/DMSO/green%20plus%20red%20auto%20threshold/slice0016_Pan1-GFP_DMSO_1_w2Penta-Red_57b58536dd9de_hrm.tif.tif	file:///C:/Users/hursvere/Desktop/pan1%20Las17%20mito%20coloc/input/Pan1/single%20planes/DMSO/green%20plus%20red%20auto%20threshold/slice0016_Pan1-GFP_DMSO_1_w3Penta-Green-100_57b5856e39682_hrm.tif.tif	2048
-1	-1	0.000995952	1	1	0.0326308	20.2133	1	1	0.812144	0.64795	0.658506	0.0394948	0	0	1.15625	0	0.484375	slice0016_Pan1-GFP_DMSO__w2Penta-Red_57b58536eaf8b_hrm.tif.tif	slice0016_Pan1-GFP_DMSO__w3Penta-Green-100_57b5856e440ce_hrm.tif.tif	0	0	32	1	2048	2048	32	eLtOU6SIG20CDOqUaYhZKIw2AYZktOFshJuYGCRTuwcFyn52AHdPN9U=	0c90b05e5da9835f5b01df99b2eae19a	28659ebda23d29d5a081c9e76ebc2f9d	nan	0	slice0016_Pan1-GFP_DMSO__w	0	nan	0	0	0	0	0	C:\Users\hursvere\Desktop\pan1 Las17 mito coloc\input\Pan1\single planes\DMSO\green plus red auto threshold	C:\Users\hursvere\Desktop\pan1 Las17 mito coloc\input\Pan1\single planes\DMSO\green plus red auto threshold	Done	1	1	0	0	file:///C:/Users/hursvere/Desktop/pan1%20Las17%20mito%20coloc/input/Pan1/single%20planes/DMSO/green%20plus%20red%20auto%20threshold/slice0016_Pan1-GFP_DMSO__w2Penta-Red_57b58536eaf8b_hrm.tif.tif	file:///C:/Users/hursvere/Desktop/pan1%20Las17%20mito%20coloc/input/Pan1/single%20planes/DMSO/green%20plus%20red%20auto%20threshold/slice0016_Pan1-GFP_DMSO__w3Penta-Green-100_57b5856e440ce_hrm.tif.tif	2048
-1	-1	0.0231693	1	1	0.0669067	14.6855	1	1	0.99124	0.673688	0.678043	0.366552	0	0	1.03125	0	0.4375	slice0017_Pan1-GFP_DMSO_1_w2Penta-Red_57b58536dd9de_hrm.tif.tif	slice0017_Pan1-GFP_DMSO_1_w3Penta-Green-100_57b5856e39682_hrm.tif.tif	0	0	33	1	2048	2048	33	eLtOU6SIG20CDOqUaWg+2gofLvGGsxlubGlmYUTl2ANlQDsAhfI36Q==	35d3ab3605b2117a0a8850c8f13f8c1b	91051c94d79af4f430fb822438984fbc	nan	0	slice0017_Pan1-GFP_DMSO_1_w	0	nan	0	0	0	0	0	C:\Users\hursvere\Desktop\pan1 Las17 mito coloc\input\Pan1\single planes\DMSO\green plus red auto threshold	C:\Users\hursvere\Desktop\pan1 Las17 mito coloc\input\Pan1\single planes\DMSO\green plus red auto threshold	Done	1	1	0	0	file:///C:/Users/hursvere/Desktop/pan1%20Las17%20mito%20coloc/input/Pan1/single%20planes/DMSO/green%20plus%20red%20auto%20threshold/slice0017_Pan1-GFP_DMSO_1_w2Penta-Red_57b58536dd9de_hrm.tif.tif	file:///C:/Users/hursvere/Desktop/pan1%20Las17%20mito%20coloc/input/Pan1/single%20planes/DMSO/green%20plus%20red%20auto%20threshold/slice0017_Pan1-GFP_DMSO_1_w3Penta-Green-100_57b5856e39682_hrm.tif.tif	2048
-1	-1	-0.241557	nan	0	0.0315907	18.9679	1	1	0.774086	0.588261	0.590363	-7.77681	0	0	0.953125	0	0.5	slice0017_Pan1-GFP_DMSO__w2Penta-Red_57b58536eaf8b_hrm.tif.tif	slice0017_Pan1-GFP_DMSO__w3Penta-Green-100_57b5856e440ce_hrm.tif.tif	0	0	34	1	2048	2048	34	eLtOU6SIG20CDOqUaWg+2gQYHtGGsxFuYmKQTO0eFCj72QEAeg431w==	736e2744c4bfbf3c9cda79c757025be8	039d174c517eb927dbe6d84a74d374f1	nan	0	slice0017_Pan1-GFP_DMSO__w	0	nan	0	0	0	0	0	C:\Users\hursvere\Desktop\pan1 Las17 mito coloc\input\Pan1\single planes\DMSO\green plus red auto threshold	C:\Users\hursvere\Desktop\pan1 Las17 mito coloc\input\Pan1\single planes\DMSO\green plus red auto threshold	Done	1	1	0	0	file:///C:/Users/hursvere/Desktop/pan1%20Las17%20mito%20coloc/input/Pan1/single%20planes/DMSO/green%20plus%20red%20auto%20threshold/slice0017_Pan1-GFP_DMSO__w2Penta-Red_57b58536eaf8b_hrm.tif.tif	file:///C:/Users/hursvere/Desktop/pan1%20Las17%20mito%20coloc/input/Pan1/single%20planes/DMSO/green%20plus%20red%20auto%20threshold/slice0017_Pan1-GFP_DMSO__w3Penta-Green-100_57b5856e440ce_hrm.tif.tif	2048
-1	-1	-0.348591	nan	0	0.0436939	18.0461	1	1	0.887978	0.582199	0.563928	-13.9059	0	0	1.625	0	0.390625	slice0018_Pan1-GFP_DMSO_1_w2Penta-Red_57b58536dd9de_hrm.tif.tif	slice0018_Pan1-GFP_DMSO_1_w3Penta-Green-100_57b5856e39682_hrm.tif.tif	0	0	35	1	2048	2048	35	eLtOU6SIG20CDOqUSWzpOdoKH/zxhrMZbmxpZmFE5dgDZUA7AIi0N+s=	25bc6d85697840e38525abc15680d736	4babcc8726f8cad6ce1e7a908b1d9616	nan	0	slice0018_Pan1-GFP_DMSO_1_w	0	nan	0	0	0	0	0	C:\Users\hursvere\Desktop\pan1 Las17 mito coloc\input\Pan1\single planes\DMSO\green plus red auto threshold	C:\Users\hursvere\Desktop\pan1 Las17 mito coloc\input\Pan1\single planes\DMSO\green plus red auto threshold	Done	1	1	0	0	file:///C:/Users/hursvere/Desktop/pan1%20Las17%20mito%20coloc/input/Pan1/single%20planes/DMSO/green%20plus%20red%20auto%20threshold/slice0018_Pan1-GFP_DMSO_1_w2Penta-Red_57b58536dd9de_hrm.tif.tif	file:///C:/Users/hursvere/Desktop/pan1%20Las17%20mito%20coloc/input/Pan1/single%20planes/DMSO/green%20plus%20red%20auto%20threshold/slice0018_Pan1-GFP_DMSO_1_w3Penta-Green-100_57b5856e39682_hrm.tif.tif	2048
-1	-1	-0.145224	nan	0	0.0338677	17.443	1	1	0.768607	0.619934	0.608923	-3.38503	0	0	0.515625	0	0.21875	slice0018_Pan1-GFP_DMSO__w2Penta-Red_57b58536eaf8b_hrm.tif.tif	slice0018_Pan1-GFP_DMSO__w3Penta-Green-100_57b5856e440ce_hrm.tif.tif	0	0	36	1	2048	2048	36	eLtOU6SIG20CDOqUiVF6jjYBhmi04WyEm5gYJFO7BwXKfnYAfM032Q==	41fcfb26e61db3d5062c2f70e2cbafb4	ee8007649d81b545416390a2253acd90	nan	0	slice0018_Pan1-GFP_DMSO__w	0	nan	0	0	0	0	0	C:\Users\hursvere\Desktop\pan1 Las17 mito coloc\input\Pan1\single planes\DMSO\green plus red auto threshold	C:\Users\hursvere\Desktop\pan1 Las17 mito coloc\input\Pan1\single planes\DMSO\green plus red auto threshold	Done	1	1	0	0	file:///C:/Users/hursvere/Desktop/pan1%20Las17%20mito%20coloc/input/Pan1/single%20planes/DMSO/green%20plus%20red%20auto%20threshold/slice0018_Pan1-GFP_DMSO__w2Penta-Red_57b58536eaf8b_hrm.tif.tif	file:///C:/Users/hursvere/Desktop/pan1%20Las17%20mito%20coloc/input/Pan1/single%20planes/DMSO/green%20plus%20red%20auto%20threshold/slice0018_Pan1-GFP_DMSO__w3Penta-Green-100_57b5856e440ce_hrm.tif.tif	2048
-1	-1	-0.313282	nan	0	0.0203411	22.8943	1	1	0.682418	0.557269	0.551429	-23.4382	0	0	0.609375	0	0.375	slice0019_Pan1-GFP_DMSO_1_w2Penta-Red_57b58536dd9de_hrm.tif.tif	slice0019_Pan1-GFP_DMSO_1_w3Penta-Green-100_57b5856e39682_hrm.tif.tif	0	0	37	1	2048	2048	37	eLtOU6SIG20CDOqUaYieMkdb4UM23nA2w40tzSyMqBx7oAxoBwCLdjft	60011bcec068ab352e67afb6727d05b6	e814d1d12c2c959f64e7e8c842116102	nan	0	slice0019_Pan1-GFP_DMSO_1_w	0	nan	0	0	0	0	0	C:\Users\hursvere\Desktop\pan1 Las17 mito coloc\input\Pan1\single planes\DMSO\green plus red auto threshold	C:\Users\hursvere\Desktop\pan1 Las17 mito coloc\input\Pan1\single planes\DMSO\green plus red auto threshold	Done	1	1	0	0	file:///C:/Users/hursvere/Desktop/pan1%20Las17%20mito%20coloc/input/Pan1/single%20planes/DMSO/green%20plus%20red%20auto%20threshold/slice0019_Pan1-GFP_DMSO_1_w2Penta-Red_57b58536dd9de_hrm.tif.tif	file:///C:/Users/hursvere/Desktop/pan1%20Las17%20mito%20coloc/input/Pan1/single%20planes/DMSO/green%20plus%20red%20auto%20threshold/slice0019_Pan1-GFP_DMSO_1_w3Penta-Green-100_57b5856e39682_hrm.tif.tif	2048
-1	-1	-0.0313163	nan	0	0.0334676	18.4673	1	1	0.786166	0.664735	0.643206	-0.655854	0	0	0.546875	0	0.34375	slice0019_Pan1-GFP_DMSO__w2Penta-Red_57b58536eaf8b_hrm.tif.tif	slice0019_Pan1-GFP_DMSO__w3Penta-Green-100_57b5856e440ce_hrm.tif.tif	0	0	38	1	2048	2048	38	eLtOU6SIG20CDOqUaTjaBBgm0YazEW5iYpBM7R4UKPvZAQB/jDfb	c03f8ee3c40535c7b33bc0b24cbf8669	b97fd79bfd330deaead2ba73a4665de4	nan	0	slice0019_Pan1-GFP_DMSO__w	0	nan	0	0	0	0	0	C:\Users\hursvere\Desktop\pan1 Las17 mito coloc\input\Pan1\single planes\DMSO\green plus red auto threshold	C:\Users\hursvere\Desktop\pan1 Las17 mito coloc\input\Pan1\single planes\DMSO\green plus red auto threshold	Done	1	1	0	0	file:///C:/Users/hursvere/Desktop/pan1%20Las17%20mito%20coloc/input/Pan1/single%20planes/DMSO/green%20plus%20red%20auto%20threshold/slice0019_Pan1-GFP_DMSO__w2Penta-Red_57b58536eaf8b_hrm.tif.tif	file:///C:/Users/hursvere/Desktop/pan1%20Las17%20mito%20coloc/input/Pan1/single%20planes/DMSO/green%20plus%20red%20auto%20threshold/slice0019_Pan1-GFP_DMSO__w3Penta-Green-100_57b5856e440ce_hrm.tif.tif	2048
-1	-1	-0.211615	nan	0	0.0148531	21.8069	1	1	0.569122	0.503798	0.57339	-23.6439	0	0	0.75	0	0.484375	slice0020_Pan1-GFP_DMSO_1_w2Penta-Red_57b58536dd9de_hrm.tif.tif	slice0020_Pan1-GFP_DMSO_1_w3Penta-Green-100_57b5856e39682_hrm.tif.tif	0	0	39	1	2048	2048	39	eLtOU6SIG20CDOqUaWQw2gofLvGGsxlubGlmYUTl2ANlQDsAdWg33Q==	6e45d0707ed10e5e7124be81e6737ad6	a286b076f6a348d4ac74ce9fde4c0ef4	nan	0	slice0020_Pan1-GFP_DMSO_1_w	0	nan	0	0	0	0	0	C:\Users\hursvere\Desktop\pan1 Las17 mito coloc\input\Pan1\single planes\DMSO\green plus red auto threshold	C:\Users\hursvere\Desktop\pan1 Las17 mito coloc\input\Pan1\single planes\DMSO\green plus red auto threshold	Done	1	1	0	0	file:///C:/Users/hursvere/Desktop/pan1%20Las17%20mito%20coloc/input/Pan1/single%20planes/DMSO/green%20plus%20red%20auto%20threshold/slice0020_Pan1-GFP_DMSO_1_w2Penta-Red_57b58536dd9de_hrm.tif.tif	file:///C:/Users/hursvere/Desktop/pan1%20Las17%20mito%20coloc/input/Pan1/single%20planes/DMSO/green%20plus%20red%20auto%20threshold/slice0020_Pan1-GFP_DMSO_1_w3Penta-Green-100_57b5856e39682_hrm.tif.tif	2048
-1	-1	0.0959265	1	1	0.0302953	19.7903	1	1	0.774309	0.688094	0.686101	2.63782	0	0	0.75	0	0.5625	slice0020_Pan1-GFP_DMSO__w2Penta-Red_57b58536eaf8b_hrm.tif.tif	slice0020_Pan1-GFP_DMSO__w3Penta-Green-100_57b5856e440ce_hrm.tif.tif	0	0	40	1	2048	2048	40	eLtOU6SIG20CDOqUaWQw2gQYHtGGsxFuYmKQTO0eFCj72QEAaZY3yw==	65a97bfb51bb377cbfc9a6be864b35de	a33040efd88c8e5774f0803673da2d21	nan	0	slice0020_Pan1-GFP_DMSO__w	0	nan	0	0	0	0	0	C:\Users\hursvere\Desktop\pan1 Las17 mito coloc\input\Pan1\single planes\DMSO\green plus red auto threshold	C:\Users\hursvere\Desktop\pan1 Las17 mito coloc\input\Pan1\single planes\DMSO\green plus red auto threshold	Done	1	1	0	0	file:///C:/Users/hursvere/Desktop/pan1%20Las17%20mito%20coloc/input/Pan1/single%20planes/DMSO/green%20plus%20red%20auto%20threshold/slice0020_Pan1-GFP_DMSO__w2Penta-Red_57b58536eaf8b_hrm.tif.tif	file:///C:/Users/hursvere/Desktop/pan1%20Las17%20mito%20coloc/input/Pan1/single%20planes/DMSO/green%20plus%20red%20auto%20threshold/slice0020_Pan1-GFP_DMSO__w3Penta-Green-100_57b5856e440ce_hrm.tif.tif	2048
-1	-1	-0.45014	nan	0	0.0772522	11.2204	1	1	0.931023	0.529643	0.541747	-7.19157	0	0	0.90625	0	0.515625	slice0021_Pan1-GFP_DMSO_1_w2Penta-Red_57b58536dd9de_hrm.tif.tif	slice0021_Pan1-GFP_DMSO_1_w3Penta-Green-100_57b5856e39682_hrm.tif.tif	0	0	41	1	2048	2048	41	eLtOU6SIG20CDOqUaTTaCh828YazGW5saWZhROXYA2VAOwB4Kjff	0317bcb91947a44ee83a10558556a079	dcff57b86a87b61bbf736aa2af833228	nan	0	slice0021_Pan1-GFP_DMSO_1_w	0	nan	0	0	0	0	0	C:\Users\hursvere\Desktop\pan1 Las17 mito coloc\input\Pan1\single planes\DMSO\green plus red auto threshold	C:\Users\hursvere\Desktop\pan1 Las17 mito coloc\input\Pan1\single planes\DMSO\green plus red auto threshold	Done	1	1	0	0	file:///C:/Users/hursvere/Desktop/pan1%20Las17%20mito%20coloc/input/Pan1/single%20planes/DMSO/green%20plus%20red%20auto%20threshold/slice0021_Pan1-GFP_DMSO_1_w2Penta-Red_57b58536dd9de_hrm.tif.tif	file:///C:/Users/hursvere/Desktop/pan1%20Las17%20mito%20coloc/input/Pan1/single%20planes/DMSO/green%20plus%20red%20auto%20threshold/slice0021_Pan1-GFP_DMSO_1_w3Penta-Green-100_57b5856e39682_hrm.tif.tif	2048
-1	-1	0.0666395	1	1	0.0267196	22.4685	1	1	0.774822	0.660227	0.647191	2.17227	0	0	0.875	0	0.5	slice0021_Pan1-GFP_DMSO__w2Penta-Red_57b58536eaf8b_hrm.tif.tif	slice0021_Pan1-GFP_DMSO__w3Penta-Green-100_57b5856e440ce_hrm.tif.tif	0	0	42	1	2048	2048	42	eLtOU6SIG20CDOqUaYTZmhttAgzJaMPZCDcxMUimdg8KlP3sAGxVN80=	b243832c51803fd66377c9dcdcee12e9	e12327522ec19083f8574e9bef2801b3	nan	0	slice0021_Pan1-GFP_DMSO__w	0	nan	0	0	0	0	0	C:\Users\hursvere\Desktop\pan1 Las17 mito coloc\input\Pan1\single planes\DMSO\green plus red auto threshold	C:\Users\hursvere\Desktop\pan1 Las17 mito coloc\input\Pan1\single planes\DMSO\green plus red auto threshold	Done	1	1	0	0	file:///C:/Users/hursvere/Desktop/pan1%20Las17%20mito%20coloc/input/Pan1/single%20planes/DMSO/green%20plus%20red%20auto%20threshold/slice0021_Pan1-GFP_DMSO__w2Penta-Red_57b58536eaf8b_hrm.tif.tif	file:///C:/Users/hursvere/Desktop/pan1%20Las17%20mito%20coloc/input/Pan1/single%20planes/DMSO/green%20plus%20red%20auto%20threshold/slice0021_Pan1-GFP_DMSO__w3Penta-Green-100_57b5856e440ce_hrm.tif.tif	2048
-1	-1	-0.038471	nan	0	0.098933	8.22297	1	1	0.901955	0.681057	0.679778	-0.501913	0	0	0.796875	0	0.375	slice0022_Pan1-GFP_DMSO_1_w2Penta-Red_57b58536dd9de_hrm.tif.tif	slice0022_Pan1-GFP_DMSO_1_w3Penta-Green-100_57b5856e39682_hrm.tif.tif	0	0	43	1	2048	2048	43	eLtOU6SIG20CDOqUaWQ02gofLvGGsxlubGlmYUTl2ANlQDsAeuw34Q==	c2da3d11c94589ce25ebce7df5381aac	9615a1de564eb209f0b185c983cd48b7	nan	0	slice0022_Pan1-GFP_DMSO_1_w	0	nan	0	0	0	0	0	C:\Users\hursvere\Desktop\pan1 Las17 mito coloc\input\Pan1\single planes\DMSO\green plus red auto threshold	C:\Users\hursvere\Desktop\pan1 Las17 mito coloc\input\Pan1\single planes\DMSO\green plus red auto threshold	Done	1	1	0	0	file:///C:/Users/hursvere/Desktop/pan1%20Las17%20mito%20coloc/input/Pan1/single%20planes/DMSO/green%20plus%20red%20auto%20threshold/slice0022_Pan1-GFP_DMSO_1_w2Penta-Red_57b58536dd9de_hrm.tif.tif	file:///C:/Users/hursvere/Desktop/pan1%20Las17%20mito%20coloc/input/Pan1/single%20planes/DMSO/green%20plus%20red%20auto%20threshold/slice0022_Pan1-GFP_DMSO_1_w3Penta-Green-100_57b5856e39682_hrm.tif.tif	2048
-1	-1	-0.0626868	nan	0	0.0255563	27.2247	1	1	0.834123	0.668208	0.646362	-2.45155	0	0	1.14062	0	0.390625	slice0022_Pan1-GFP_DMSO__w2Penta-Red_57b58536eaf8b_hrm.tif.tif	slice0022_Pan1-GFP_DMSO__w3Penta-Green-100_57b5856e440ce_hrm.tif.tif	0	0	44	1	2048	2048	44	eLtOU6SIG20CDOqUaWQ02gQYHtGGsxFuYmKQTO0eFCj72QEAbxQ3zw==	cdbef713250b6df2e560fd551c9e7789	0bb54504faf0ea39085e4fc2156d968b	nan	0	slice0022_Pan1-GFP_DMSO__w	0	nan	0	0	0	0	0	C:\Users\hursvere\Desktop\pan1 Las17 mito coloc\input\Pan1\single planes\DMSO\green plus red auto threshold	C:\Users\hursvere\Desktop\pan1 Las17 mito coloc\input\Pan1\single planes\DMSO\green plus red auto threshold	Done	1	1	0	0	file:///C:/Users/hursvere/Desktop/pan1%20Las17%20mito%20coloc/input/Pan1/single%20planes/DMSO/green%20plus%20red%20auto%20threshold/slice0022_Pan1-GFP_DMSO__w2Penta-Red_57b58536eaf8b_hrm.tif.tif	file:///C:/Users/hursvere/Desktop/pan1%20Las17%20mito%20coloc/input/Pan1/single%20planes/DMSO/green%20plus%20red%20auto%20threshold/slice0022_Pan1-GFP_DMSO__w3Penta-Green-100_57b5856e440ce_hrm.tif.tif	2048
-1	-1	0.00201694	1	1	0.130965	6.21633	1	1	0.902287	0.682612	0.686834	0.0158319	0	0	0.8125	0	0.53125	slice0023_Pan1-GFP_DMSO_1_w2Penta-Red_57b58536dd9de_hrm.tif.tif	slice0023_Pan1-GFP_DMSO_1_w3Penta-Green-100_57b5856e39682_hrm.tif.tif	0	0	45	1	2048	2048	45	eLtOU6SIG20CDOqUaWQ82gofLvGGsxlubGlmYUTl2ANlQDsAfa434w==	a79e34347ad055fb7d34cc9621763ab2	8181b72daead75f7b59392ece866859f	nan	0	slice0023_Pan1-GFP_DMSO_1_w	0	nan	0	0	0	0	0	C:\Users\hursvere\Desktop\pan1 Las17 mito coloc\input\Pan1\single planes\DMSO\green plus red auto threshold	C:\Users\hursvere\Desktop\pan1 Las17 mito coloc\input\Pan1\single planes\DMSO\green plus red auto threshold	Done	1	1	0	0	file:///C:/Users/hursvere/Desktop/pan1%20Las17%20mito%20coloc/input/Pan1/single%20planes/DMSO/green%20plus%20red%20auto%20threshold/slice0023_Pan1-GFP_DMSO_1_w2Penta-Red_57b58536dd9de_hrm.tif.tif	file:///C:/Users/hursvere/Desktop/pan1%20Las17%20mito%20coloc/input/Pan1/single%20planes/DMSO/green%20plus%20red%20auto%20threshold/slice0023_Pan1-GFP_DMSO_1_w3Penta-Green-100_57b5856e39682_hrm.tif.tif	2048
-1	-1	-0.209072	nan	0	0.0212685	35.7111	1	1	0.871505	0.646478	0.61569	-13.3252	0	0	0.84375	0	0.375	slice0023_Pan1-GFP_DMSO__w2Penta-Red_57b58536eaf8b_hrm.tif.tif	slice0023_Pan1-GFP_DMSO__w3Penta-Green-100_57b5856e440ce_hrm.tif.tif	0	0	46	1	2048	2048	46	eLtOU6SIG20CDOqUaWQ82gQYHtGGsxFuYmKQTO0eFCj72QEAcdM30Q==	39f392094fd6de7e604b1fc7b1e313c5	959f2f60869e00bb68e37a7940edbfbc	nan	0	slice0023_Pan1-GFP_DMSO__w	0	nan	0	0	0	0	0	C:\Users\hursvere\Desktop\pan1 Las17 mito coloc\input\Pan1\single planes\DMSO\green plus red auto threshold	C:\Users\hursvere\Desktop\pan1 Las17 mito coloc\input\Pan1\single planes\DMSO\green plus red auto threshold	Done	1	1	0	0	file:///C:/Users/hursvere/Desktop/pan1%20Las17%20mito%20coloc/input/Pan1/single%20planes/DMSO/green%20plus%20red%20auto%20threshold/slice0023_Pan1-GFP_DMSO__w2Penta-Red_57b58536eaf8b_hrm.tif.tif	file:///C:/Users/hursvere/Desktop/pan1%20Las17%20mito%20coloc/input/Pan1/single%20planes/DMSO/green%20plus%20red%20auto%20threshold/slice0023_Pan1-GFP_DMSO__w3Penta-Green-100_57b5856e440ce_hrm.tif.tif	2048
-1	-1	-0.212793	nan	0	0.167848	4.87828	1	1	0.90488	0.631967	0.64522	-0.888557	0	0	1.07812	0	0.453125	slice0024_Pan1-GFP_DMSO_1_w2Penta-Red_57b58536dd9de_hrm.tif.tif	slice0024_Pan1-GFP_DMSO_1_w3Penta-Green-100_57b5856e39682_hrm.tif.tif	0	0	47	1	2048	2048	47	eLtOU6SIG20CDOqUaWQy2gofLvGGsxlubGlmYUTl2ANlQDsAgHA35Q==	e352070d22a8009e96f76c81ebb937e6	98dba2ac1673eb9f4d61759dd8ddbecd	nan	0	slice0024_Pan1-GFP_DMSO_1_w	0	nan	0	0	0	0	0	C:\Users\hursvere\Desktop\pan1 Las17 mito coloc\input\Pan1\single planes\DMSO\green plus red auto threshold	C:\Users\hursvere\Desktop\pan1 Las17 mito coloc\input\Pan1\single planes\DMSO\green plus red auto threshold	Done	1	1	0	0	file:///C:/Users/hursvere/Desktop/pan1%20Las17%20mito%20coloc/input/Pan1/single%20planes/DMSO/green%20plus%20red%20auto%20threshold/slice0024_Pan1-GFP_DMSO_1_w2Penta-Red_57b58536dd9de_hrm.tif.tif	file:///C:/Users/hursvere/Desktop/pan1%20Las17%20mito%20coloc/input/Pan1/single%20planes/DMSO/green%20plus%20red%20auto%20threshold/slice0024_Pan1-GFP_DMSO_1_w3Penta-Green-100_57b5856e39682_hrm.tif.tif	2048
-1	-1	-0.459784	nan	0	0.0210731	39.8336	1	1	0.916197	0.673573	0.613146	-28.845	0	0	0.953125	0	0.53125	slice0024_Pan1-GFP_DMSO__w2Penta-Red_57b58536eaf8b_hrm.tif.tif	slice0024_Pan1-GFP_DMSO__w3Penta-Green-100_57b5856e440ce_hrm.tif.tif	0	0	48	1	2048	2048	48	eLtOU6SIG20CDOqUaWQy2gQYHtGGsxFuYmKQTO0eFCj72QEAdJI30w==	8d4d502e15e98b5eef3f8e0462a5a38e	f3b6344e5866b4968c256627604cd2d5	nan	0	slice0024_Pan1-GFP_DMSO__w	0	nan	0	0	0	0	0	C:\Users\hursvere\Desktop\pan1 Las17 mito coloc\input\Pan1\single planes\DMSO\green plus red auto threshold	C:\Users\hursvere\Desktop\pan1 Las17 mito coloc\input\Pan1\single planes\DMSO\green plus red auto threshold	Done	1	1	0	0	file:///C:/Users/hursvere/Desktop/pan1%20Las17%20mito%20coloc/input/Pan1/single%20planes/DMSO/green%20plus%20red%20auto%20threshold/slice0024_Pan1-GFP_DMSO__w2Penta-Red_57b58536eaf8b_hrm.tif.tif	file:///C:/Users/hursvere/Desktop/pan1%20Las17%20mito%20coloc/input/Pan1/single%20planes/DMSO/green%20plus%20red%20auto%20threshold/slice0024_Pan1-GFP_DMSO__w3Penta-Green-100_57b5856e440ce_hrm.tif.tif	2048
-1	-1	nan	nan	nan	nan	nan	nan	nan	nan	nan	nan	nan	0	0	1.10938	0	0.46875	slice0025_Pan1-GFP_DMSO_1_w2Penta-Red_57b58536dd9de_hrm.tif.tif	slice0025_Pan1-GFP_DMSO_1_w3Penta-Green-100_57b5856e39682_hrm.tif.tif	0	0	49	1	2048	2048	49	eLtOU6SIG20CDOqUaWQ62gofLvGGsxlubGlmYUTl2ANlQDsAgzI35w==	f6e037d7412b42a95e640e68de44480b	64c657cf2abcfacfc1609c0507f1a827	nan	0	slice0025_Pan1-GFP_DMSO_1_w	0	nan	0	0	0	0	0	C:\Users\hursvere\Desktop\pan1 Las17 mito coloc\input\Pan1\single planes\DMSO\green plus red auto threshold	C:\Users\hursvere\Desktop\pan1 Las17 mito coloc\input\Pan1\single planes\DMSO\green plus red auto threshold	Done	1	1	0	0	file:///C:/Users/hursvere/Desktop/pan1%20Las17%20mito%20coloc/input/Pan1/single%20planes/DMSO/green%20plus%20red%20auto%20threshold/slice0025_Pan1-GFP_DMSO_1_w2Penta-Red_57b58536dd9de_hrm.tif.tif	file:///C:/Users/hursvere/Desktop/pan1%20Las17%20mito%20coloc/input/Pan1/single%20planes/DMSO/green%20plus%20red%20auto%20threshold/slice0025_Pan1-GFP_DMSO_1_w3Penta-Green-100_57b5856e39682_hrm.tif.tif	2048
-1	-1	0.21527	1	1	0.0287764	32.4218	1	1	0.965911	0.680074	0.686264	10.4447	0	0	1.10938	0	0.5625	slice0025_Pan1-GFP_DMSO__w2Penta-Red_57b58536eaf8b_hrm.tif.tif	slice0025_Pan1-GFP_DMSO__w3Penta-Green-100_57b5856e440ce_hrm.tif.tif	0	0	50	1	2048	2048	50	eLtOU6SIG20CDOqUaWQ62gQYHtGGsxFuYmKQTO0eFCj72QEAd1E31Q==	e3d00eed774fdae79ae300c650cf78b4	9469b34fe4b5ad8b6b6a53010c334ae0	nan	0	slice0025_Pan1-GFP_DMSO__w	0	nan	0	0	0	0	0	C:\Users\hursvere\Desktop\pan1 Las17 mito coloc\input\Pan1\single planes\DMSO\green plus red auto threshold	C:\Users\hursvere\Desktop\pan1 Las17 mito coloc\input\Pan1\single planes\DMSO\green plus red auto threshold	Done	1	1	0	0	file:///C:/Users/hursvere/Desktop/pan1%20Las17%20mito%20coloc/input/Pan1/single%20planes/DMSO/green%20plus%20red%20auto%20threshold/slice0025_Pan1-GFP_DMSO__w2Penta-Red_57b58536eaf8b_hrm.tif.tif	file:///C:/Users/hursvere/Desktop/pan1%20Las17%20mito%20coloc/input/Pan1/single%20planes/DMSO/green%20plus%20red%20auto%20threshold/slice0025_Pan1-GFP_DMSO__w3Penta-Green-100_57b5856e440ce_hrm.tif.tif	2048
-1	-1	nan	nan	nan	nan	nan	nan	nan	nan	nan	nan	nan	0	0	0.984375	0	0.453125	slice0026_Pan1-GFP_DMSO_1_w2Penta-Red_57b58536dd9de_hrm.tif.tif	slice0026_Pan1-GFP_DMSO_1_w3Penta-Green-100_57b5856e39682_hrm.tif.tif	0	0	51	1	2048	2048	51	eLtOU6SIG20CDOqUiVEojLbCh2y84WyGG1uaWRhROfZAGdAOAIX0N+k=	1cd13b152e75af91d0225877e7388cea	fd33758c0161e3c2dce70317b6a55b61	nan	0	slice0026_Pan1-GFP_DMSO_1_w	0	nan	0	0	0	0	0	C:\Users\hursvere\Desktop\pan1 Las17 mito coloc\input\Pan1\single planes\DMSO\green plus red auto threshold	C:\Users\hursvere\Desktop\pan1 Las17 mito coloc\input\Pan1\single planes\DMSO\green plus red auto threshold	Done	1	1	0	0	file:///C:/Users/hursvere/Desktop/pan1%20Las17%20mito%20coloc/input/Pan1/single%20planes/DMSO/green%20plus%20red%20auto%20threshold/slice0026_Pan1-GFP_DMSO_1_w2Penta-Red_57b58536dd9de_hrm.tif.tif	file:///C:/Users/hursvere/Desktop/pan1%20Las17%20mito%20coloc/input/Pan1/single%20planes/DMSO/green%20plus%20red%20auto%20threshold/slice0026_Pan1-GFP_DMSO_1_w3Penta-Green-100_57b5856e39682_hrm.tif.tif	2048
-1	-1	0.347051	1	1	0.0402185	22.5099	1	1	0.95148	0.693219	0.696436	4.628	0	0	0.921875	0	0.546875	slice0026_Pan1-GFP_DMSO__w2Penta-Red_57b58536eaf8b_hrm.tif.tif	slice0026_Pan1-GFP_DMSO__w3Penta-Green-100_57b5856e440ce_hrm.tif.tif	0	0	52	1	2048	2048	52	eLtOU6SIG20CDOqUiaVQGG0CDMlow9kINzExSKZ2DwqU/ewAehA31w==	746de3ff1c59685e95f509a90fb92531	56b7cf7eeab357ee4528cec01d227cc8	nan	0	slice0026_Pan1-GFP_DMSO__w	0	nan	0	0	0	0	0	C:\Users\hursvere\Desktop\pan1 Las17 mito coloc\input\Pan1\single planes\DMSO\green plus red auto threshold	C:\Users\hursvere\Desktop\pan1 Las17 mito coloc\input\Pan1\single planes\DMSO\green plus red auto threshold	Done	1	1	0	0	file:///C:/Users/hursvere/Desktop/pan1%20Las17%20mito%20coloc/input/Pan1/single%20planes/DMSO/green%20plus%20red%20auto%20threshold/slice0026_Pan1-GFP_DMSO__w2Penta-Red_57b58536eaf8b_hrm.tif.tif	file:///C:/Users/hursvere/Desktop/pan1%20Las17%20mito%20coloc/input/Pan1/single%20planes/DMSO/green%20plus%20red%20auto%20threshold/slice0026_Pan1-GFP_DMSO__w3Penta-Green-100_57b5856e440ce_hrm.tif.tif	2048
-1	-1	nan	nan	nan	nan	nan	nan	nan	nan	nan	nan	nan	0	0	0.875	0	0.421875	slice0027_Pan1-GFP_DMSO_1_w2Penta-Red_57b58536dd9de_hrm.tif.tif	slice0027_Pan1-GFP_DMSO_1_w3Penta-Green-100_57b5856e39682_hrm.tif.tif	0	0	53	1	2048	2048	53	eLtOU6SIG20CDOqUaWQ+2gofLvGGsxlubGlmYUTl2ANlQDsAiLY36w==	96d9a34389925a7025dc5221f65101b0	1128bf613a6f32d6f874c8c29bb72eb9	nan	0	slice0027_Pan1-GFP_DMSO_1_w	0	nan	0	0	0	0	0	C:\Users\hursvere\Desktop\pan1 Las17 mito coloc\input\Pan1\single planes\DMSO\green plus red auto threshold	C:\Users\hursvere\Desktop\pan1 Las17 mito coloc\input\Pan1\single planes\DMSO\green plus red auto threshold	Done	1	1	0	0	file:///C:/Users/hursvere/Desktop/pan1%20Las17%20mito%20coloc/input/Pan1/single%20planes/DMSO/green%20plus%20red%20auto%20threshold/slice0027_Pan1-GFP_DMSO_1_w2Penta-Red_57b58536dd9de_hrm.tif.tif	file:///C:/Users/hursvere/Desktop/pan1%20Las17%20mito%20coloc/input/Pan1/single%20planes/DMSO/green%20plus%20red%20auto%20threshold/slice0027_Pan1-GFP_DMSO_1_w3Penta-Green-100_57b5856e39682_hrm.tif.tif	2048
-1	-1	-0.163052	nan	0	0.0530963	15.846	1	1	0.917258	0.659042	0.663532	-0.4718	0	0	0.984375	0	0.515625	slice0027_Pan1-GFP_DMSO__w2Penta-Red_57b58536eaf8b_hrm.tif.tif	slice0027_Pan1-GFP_DMSO__w3Penta-Green-100_57b5856e440ce_hrm.tif.tif	0	0	54	1	2048	2048	54	eLtOU6SIG20CDOqUaWQ+2gQYHtGGsxFuYmKQTO0eFCj72QEAfM832Q==	1f5ca5334c633b5203de14d99218642a	82165202c0d02dde105de0492a041c1a	nan	0	slice0027_Pan1-GFP_DMSO__w	0	nan	0	0	0	0	0	C:\Users\hursvere\Desktop\pan1 Las17 mito coloc\input\Pan1\single planes\DMSO\green plus red auto threshold	C:\Users\hursvere\Desktop\pan1 Las17 mito coloc\input\Pan1\single planes\DMSO\green plus red auto threshold	Done	1	1	0	0	file:///C:/Users/hursvere/Desktop/pan1%20Las17%20mito%20coloc/input/Pan1/single%20planes/DMSO/green%20plus%20red%20auto%20threshold/slice0027_Pan1-GFP_DMSO__w2Penta-Red_57b58536eaf8b_hrm.tif.tif	file:///C:/Users/hursvere/Desktop/pan1%20Las17%20mito%20coloc/input/Pan1/single%20planes/DMSO/green%20plus%20red%20auto%20threshold/slice0027_Pan1-GFP_DMSO__w3Penta-Green-100_57b5856e440ce_hrm.tif.tif	2048
-1	-1	-0.11859	nan	0	0.0258063	35.4902	1	1	0.957012	0.632769	0.621808	-3.77374	0	0	0.890625	0	0.6875	slice0028_Pan1-GFP_DMSO_1_w2Penta-Red_57b58536dd9de_hrm.tif.tif	slice0028_Pan1-GFP_DMSO_1_w3Penta-Green-100_57b5856e39682_hrm.tif.tif	0	0	55	1	2048	2048	55	eLtOU6SIG20CDOqUaURk6TnaCh/88YazGW5saWZhROXYA2VAOwCLeDft	ec2056b47b762bf2d76ec28b669835fa	0b0476d330b07344bfdc741655290ad8	nan	0	slice0028_Pan1-GFP_DMSO_1_w	0	nan	0	0	0	0	0	C:\Users\hursvere\Desktop\pan1 Las17 mito coloc\input\Pan1\single planes\DMSO\green plus red auto threshold	C:\Users\hursvere\Desktop\pan1 Las17 mito coloc\input\Pan1\single planes\DMSO\green plus red auto threshold	Done	1	1	0	0	file:///C:/Users/hursvere/Desktop/pan1%20Las17%20mito%20coloc/input/Pan1/single%20planes/DMSO/green%20plus%20red%20auto%20threshold/slice0028_Pan1-GFP_DMSO_1_w2Penta-Red_57b58536dd9de_hrm.tif.tif	file:///C:/Users/hursvere/Desktop/pan1%20Las17%20mito%20coloc/input/Pan1/single%20planes/DMSO/green%20plus%20red%20auto%20threshold/slice0028_Pan1-GFP_DMSO_1_w3Penta-Green-100_57b5856e39682_hrm.tif.tif	2048
-1	-1	-0.0501314	nan	0	0.0403358	24.168	1	1	0.987338	0.730765	0.716671	-1.75769	0	0	1.09375	0	0.75	slice0028_Pan1-GFP_DMSO__w2Penta-Red_57b58536eaf8b_hrm.tif.tif	slice0028_Pan1-GFP_DMSO__w3Penta-Green-100_57b5856e440ce_hrm.tif.tif	0	0	56	1	2048	2048	56	eLtOU6SIG20CDOqUaYReeo42AYZotOFshJuYGCRTuwcFyn52AH+ON9s=	0ef501f84d12e7a6ec74ec21bb9596ca	571e036bbed41f54091de3290ba4cfa3	nan	0	slice0028_Pan1-GFP_DMSO__w	0	nan	0	0	0	0	0	C:\Users\hursvere\Desktop\pan1 Las17 mito coloc\input\Pan1\single planes\DMSO\green plus red auto threshold	C:\Users\hursvere\Desktop\pan1 Las17 mito coloc\input\Pan1\single planes\DMSO\green plus red auto threshold	Done	1	1	0	0	file:///C:/Users/hursvere/Desktop/pan1%20Las17%20mito%20coloc/input/Pan1/single%20planes/DMSO/green%20plus%20red%20auto%20threshold/slice0028_Pan1-GFP_DMSO__w2Penta-Red_57b58536eaf8b_hrm.tif.tif	file:///C:/Users/hursvere/Desktop/pan1%20Las17%20mito%20coloc/input/Pan1/single%20planes/DMSO/green%20plus%20red%20auto%20threshold/slice0028_Pan1-GFP_DMSO__w3Penta-Green-100_57b5856e440ce_hrm.tif.tif	2048
-1	-1	-0.117447	nan	0	0.0469552	8.90956	1	1	0.6468	0.639919	0.626933	-2.12078	0	0	1.20312	0	0.765625	slice0029_Pan1-GFP_DMSO_1_w2Penta-Red_57b58536dd9de_hrm.tif.tif	slice0029_Pan1-GFP_DMSO_1_w3Penta-Green-100_57b5856e39682_hrm.tif.tif	0	0	57	1	2048	2048	57	eLtOU6SIG20CDOqUaYSeMkdb4UM23nA2w40tzSyMqBx7oAxoBwCOOjfv	3b2f39bc42d5cd5f7ddb375d8e90594c	9bc78a45690ddca5cfc948ea5e6f0864	nan	0	slice0029_Pan1-GFP_DMSO_1_w	0	nan	0	0	0	0	0	C:\Users\hursvere\Desktop\pan1 Las17 mito coloc\input\Pan1\single planes\DMSO\green plus red auto threshold	C:\Users\hursvere\Desktop\pan1 Las17 mito coloc\input\Pan1\single planes\DMSO\green plus red auto threshold	Done	1	1	0	0	file:///C:/Users/hursvere/Desktop/pan1%20Las17%20mito%20coloc/input/Pan1/single%20planes/DMSO/green%20plus%20red%20auto%20threshold/slice0029_Pan1-GFP_DMSO_1_w2Penta-Red_57b58536dd9de_hrm.tif.tif	file:///C:/Users/hursvere/Desktop/pan1%20Las17%20mito%20coloc/input/Pan1/single%20planes/DMSO/green%20plus%20red%20auto%20threshold/slice0029_Pan1-GFP_DMSO_1_w3Penta-Green-100_57b5856e39682_hrm.tif.tif	2048
-1	-1	0.605849	1	1	0.0392949	24.025	1	1	0.971628	1	1	85.9007	0	0	1.09375	0	0.734375	slice0029_Pan1-GFP_DMSO__w2Penta-Red_57b58536eaf8b_hrm.tif.tif	slice0029_Pan1-GFP_DMSO__w3Penta-Green-100_57b5856e440ce_hrm.tif.tif	0	0	58	1	2048	2048	58	eLtOU6SIG20CDOqUaTTaBBgm0YazEW5iYpBM7R4UKPvZAQCCTTfd	e0452a82cbf93cf671d3cfb03884e0f6	e6ab54e25f8ec43a7c603478d278fb8b	nan	0	slice0029_Pan1-GFP_DMSO__w	0	nan	0	0	0	0	0	C:\Users\hursvere\Desktop\pan1 Las17 mito coloc\input\Pan1\single planes\DMSO\green plus red auto threshold	C:\Users\hursvere\Desktop\pan1 Las17 mito coloc\input\Pan1\single planes\DMSO\green plus red auto threshold	Done	1	1	0	0	file:///C:/Users/hursvere/Desktop/pan1%20Las17%20mito%20coloc/input/Pan1/single%20planes/DMSO/green%20plus%20red%20auto%20threshold/slice0029_Pan1-GFP_DMSO__w2Penta-Red_57b58536eaf8b_hrm.tif.tif	file:///C:/Users/hursvere/Desktop/pan1%20Las17%20mito%20coloc/input/Pan1/single%20planes/DMSO/green%20plus%20red%20auto%20threshold/slice0029_Pan1-GFP_DMSO__w3Penta-Green-100_57b5856e440ce_hrm.tif.tif	2048
-1	-1	0.22101	1	1	0.119247	5.3725	1	1	0.800409	0.748989	0.743271	4.35026	0	0	1	0	0.703125	slice0030_Pan1-GFP_DMSO_1_w2Penta-Red_57b58536dd9de_hrm.tif.tif	slice0030_Pan1-GFP_DMSO_1_w3Penta-Green-100_57b5856e39682_hrm.tif.tif	0	0	59	1	2048	2048	59	eLtOU6SIG20CDO6UaTDaCh8u8YazGW5saWZhROXYA2VAOwB4LDff	80500534a8b2e1254ee109b7a626385d	26361386eff88abcdbbff2b834265bb6	nan	0	slice0030_Pan1-GFP_DMSO_1_w	0	nan	0	0	0	0	0	C:\Users\hursvere\Desktop\pan1 Las17 mito coloc\input\Pan1\single planes\DMSO\green plus red auto threshold	C:\Users\hursvere\Desktop\pan1 Las17 mito coloc\input\Pan1\single planes\DMSO\green plus red auto threshold	Done	1	1	0	0	file:///C:/Users/hursvere/Desktop/pan1%20Las17%20mito%20coloc/input/Pan1/single%20planes/DMSO/green%20plus%20red%20auto%20threshold/slice0030_Pan1-GFP_DMSO_1_w2Penta-Red_57b58536dd9de_hrm.tif.tif	file:///C:/Users/hursvere/Desktop/pan1%20Las17%20mito%20coloc/input/Pan1/single%20planes/DMSO/green%20plus%20red%20auto%20threshold/slice0030_Pan1-GFP_DMSO_1_w3Penta-Green-100_57b5856e39682_hrm.tif.tif	2048
-1	-1	-0.513349	nan	0	0.0116391	57.2093	1	1	0.816006	0.546331	0.595454	-183.516	0	0	1.17188	0	0.53125	slice0030_Pan1-GFP_DMSO__w2Penta-Red_57b58536eaf8b_hrm.tif.tif	slice0030_Pan1-GFP_DMSO__w3Penta-Green-100_57b5856e440ce_hrm.tif.tif	0	0	60	1	2048	2048	60	eLtOU6SIG20CDO6UaTDaBBge0YazEW5iYpBM7R4UKPvZAQBsVzfN	31a631c36e095613402bcea86813c955	e1fca8a92faba0e3a8296a4758d04f31	nan	0	slice0030_Pan1-GFP_DMSO__w	0	nan	0	0	0	0	0	C:\Users\hursvere\Desktop\pan1 Las17 mito coloc\input\Pan1\single planes\DMSO\green plus red auto threshold	C:\Users\hursvere\Desktop\pan1 Las17 mito coloc\input\Pan1\single planes\DMSO\green plus red auto threshold	Done	1	1	0	0	file:///C:/Users/hursvere/Desktop/pan1%20Las17%20mito%20coloc/input/Pan1/single%20planes/DMSO/green%20plus%20red%20auto%20threshold/slice0030_Pan1-GFP_DMSO__w2Penta-Red_57b58536eaf8b_hrm.tif.tif	file:///C:/Users/hursvere/Desktop/pan1%20Las17%20mito%20coloc/input/Pan1/single%20planes/DMSO/green%20plus%20red%20auto%20threshold/slice0030_Pan1-GFP_DMSO__w3Penta-Green-100_57b5856e440ce_hrm.tif.tif	2048
-1	-1	-0.433541	nan	0	0.012128	49.5734	1	1	0.775388	0.562557	0.597628	-57.5931	0	0	1.09375	0	0.609375	slice0031_Pan1-GFP_DMSO__w2Penta-Red_57b58536eaf8b_hrm.tif.tif	slice0031_Pan1-GFP_DMSO__w3Penta-Green-100_57b5856e440ce_hrm.tif.tif	0	0	61	1	2048	2048	61	eLtOU6SIG20CDO6UidmaG20CDMlow9kINzExSKZ2DwqU/ewAbxY3zw==	ab0ee460d298451f22c7de5d0955c4e4	fa81373284710278e1e1ec96b5803984	nan	0	slice0031_Pan1-GFP_DMSO__w	0	nan	0	0	0	0	0	C:\Users\hursvere\Desktop\pan1 Las17 mito coloc\input\Pan1\single planes\DMSO\green plus red auto threshold	C:\Users\hursvere\Desktop\pan1 Las17 mito coloc\input\Pan1\single planes\DMSO\green plus red auto threshold	Done	1	1	0	0	file:///C:/Users/hursvere/Desktop/pan1%20Las17%20mito%20coloc/input/Pan1/single%20planes/DMSO/green%20plus%20red%20auto%20threshold/slice0031_Pan1-GFP_DMSO__w2Penta-Red_57b58536eaf8b_hrm.tif.tif	file:///C:/Users/hursvere/Desktop/pan1%20Las17%20mito%20coloc/input/Pan1/single%20planes/DMSO/green%20plus%20red%20auto%20threshold/slice0031_Pan1-GFP_DMSO__w3Penta-Green-100_57b5856e440ce_hrm.tif.tif	2048
-1	-1	-0.595457	nan	0	0.0185042	35.0467	1	1	0.805302	0.585118	0.569494	-36.7788	0	0	1.20312	0	0.546875	slice0032_Pan1-GFP_DMSO__w2Penta-Red_57b58536eaf8b_hrm.tif.tif	slice0032_Pan1-GFP_DMSO__w3Penta-Green-100_57b5856e440ce_hrm.tif.tif	0	0	62	1	2048	2048	62	eLtOU6SIG20CDO6UaTTaBBge0YazEW5iYpBM7R4UKPvZAQBx1TfR	91177fbca7f4765f60c929260484b1ac	f6a7cebed5755be01aa05ff1b3e7bd18	nan	0	slice0032_Pan1-GFP_DMSO__w	0	nan	0	0	0	0	0	C:\Users\hursvere\Desktop\pan1 Las17 mito coloc\input\Pan1\single planes\DMSO\green plus red auto threshold	C:\Users\hursvere\Desktop\pan1 Las17 mito coloc\input\Pan1\single planes\DMSO\green plus red auto threshold	Done	1	1	0	0	file:///C:/Users/hursvere/Desktop/pan1%20Las17%20mito%20coloc/input/Pan1/single%20planes/DMSO/green%20plus%20red%20auto%20threshold/slice0032_Pan1-GFP_DMSO__w2Penta-Red_57b58536eaf8b_hrm.tif.tif	file:///C:/Users/hursvere/Desktop/pan1%20Las17%20mito%20coloc/input/Pan1/single%20planes/DMSO/green%20plus%20red%20auto%20threshold/slice0032_Pan1-GFP_DMSO__w3Penta-Green-100_57b5856e440ce_hrm.tif.tif	2048
-1	-1	-0.113473	nan	0	0.0258325	33.9947	1	1	0.937106	0.757985	0.747219	-3.08042	0	0	1.29688	0	0.734375	slice0033_Pan1-GFP_DMSO__w2Penta-Red_57b58536eaf8b_hrm.tif.tif	slice0033_Pan1-GFP_DMSO__w3Penta-Green-100_57b5856e440ce_hrm.tif.tif	0	0	63	1	2048	2048	63	eLtOU6SIG20CDO6UaTzaBBge0YazEW5iYpBM7R4UKPvZAQB0lDfT	7f0982ebb46ab6f7d28c46e02d9a4b2d	7ce16f4e698963c1685a2d314b821b28	nan	0	slice0033_Pan1-GFP_DMSO__w	0	nan	0	0	0	0	0	C:\Users\hursvere\Desktop\pan1 Las17 mito coloc\input\Pan1\single planes\DMSO\green plus red auto threshold	C:\Users\hursvere\Desktop\pan1 Las17 mito coloc\input\Pan1\single planes\DMSO\green plus red auto threshold	Done	1	1	0	0	file:///C:/Users/hursvere/Desktop/pan1%20Las17%20mito%20coloc/input/Pan1/single%20planes/DMSO/green%20plus%20red%20auto%20threshold/slice0033_Pan1-GFP_DMSO__w2Penta-Red_57b58536eaf8b_hrm.tif.tif	file:///C:/Users/hursvere/Desktop/pan1%20Las17%20mito%20coloc/input/Pan1/single%20planes/DMSO/green%20plus%20red%20auto%20threshold/slice0033_Pan1-GFP_DMSO__w3Penta-Green-100_57b5856e440ce_hrm.tif.tif	2048
-1	-1	nan	nan	nan	nan	nan	nan	nan	nan	nan	nan	nan	0	0	1.1875	0	0.734375	slice0034_Pan1-GFP_DMSO__w2Penta-Red_57b58536eaf8b_hrm.tif.tif	slice0034_Pan1-GFP_DMSO__w3Penta-Green-100_57b5856e440ce_hrm.tif.tif	0	0	64	1	2048	2048	64	eLtOU6SIG20CDO6UaTLaBBge0YazEW5iYpBM7R4UKPvZAQB3UzfV	91b45b24a0f2b8e8b3f8433a075f34e9	e66e7637498cb487f7d7855309bc3e93	nan	0	slice0034_Pan1-GFP_DMSO__w	0	nan	0	0	0	0	0	C:\Users\hursvere\Desktop\pan1 Las17 mito coloc\input\Pan1\single planes\DMSO\green plus red auto threshold	C:\Users\hursvere\Desktop\pan1 Las17 mito coloc\input\Pan1\single planes\DMSO\green plus red auto threshold	Done	1	1	0	0	file:///C:/Users/hursvere/Desktop/pan1%20Las17%20mito%20coloc/input/Pan1/single%20planes/DMSO/green%20plus%20red%20auto%20threshold/slice0034_Pan1-GFP_DMSO__w2Penta-Red_57b58536eaf8b_hrm.tif.tif	file:///C:/Users/hursvere/Desktop/pan1%20Las17%20mito%20coloc/input/Pan1/single%20planes/DMSO/green%20plus%20red%20auto%20threshold/slice0034_Pan1-GFP_DMSO__w3Penta-Green-100_57b5856e440ce_hrm.tif.tif	2048
-1	-1	nan	nan	nan	nan	nan	nan	nan	nan	nan	nan	nan	0	0	1.1875	0	0.703125	slice0035_Pan1-GFP_DMSO__w2Penta-Red_57b58536eaf8b_hrm.tif.tif	slice0035_Pan1-GFP_DMSO__w3Penta-Green-100_57b5856e440ce_hrm.tif.tif	0	0	65	1	2048	2048	65	eLtOU6SIG20CDO6UaTraBBge0YazEW5iYpBM7R4UKPvZAQB6EjfX	6ee1f02b08005fcaf4c4c4fb7cdf27d6	deb5405c7d0904c093e8a70ec3f6e1ad	nan	0	slice0035_Pan1-GFP_DMSO__w	0	nan	0	0	0	0	0	C:\Users\hursvere\Desktop\pan1 Las17 mito coloc\input\Pan1\single planes\DMSO\green plus red auto threshold	C:\Users\hursvere\Desktop\pan1 Las17 mito coloc\input\Pan1\single planes\DMSO\green plus red auto threshold	Done	1	1	0	0	file:///C:/Users/hursvere/Desktop/pan1%20Las17%20mito%20coloc/input/Pan1/single%20planes/DMSO/green%20plus%20red%20auto%20threshold/slice0035_Pan1-GFP_DMSO__w2Penta-Red_57b58536eaf8b_hrm.tif.tif	file:///C:/Users/hursvere/Desktop/pan1%20Las17%20mito%20coloc/input/Pan1/single%20planes/DMSO/green%20plus%20red%20auto%20threshold/slice0035_Pan1-GFP_DMSO__w3Penta-Green-100_57b5856e440ce_hrm.tif.tif	2048
-1	-1	-0.636572	1	0.192455	0.336503	1.94367	1	1	0.808735	0.542982	0.484979	-0.137461	0	0	1.10938	0	0.640625	slice0036_Pan1-GFP_DMSO__w2Penta-Red_57b58536eaf8b_hrm.tif.tif	slice0036_Pan1-GFP_DMSO__w3Penta-Green-100_57b5856e440ce_hrm.tif.tif	0	0	66	1	2048	2048	66	eLtOU6SIG20CDO6UiVkojDYBhmS04WyEm5gYJFO7BwXKfnYAfNE32Q==	5cbaf7bb7c070fab53361645092c1436	e064d29b55c70c627d638d49d73fe631	nan	0	slice0036_Pan1-GFP_DMSO__w	0	nan	0	0	0	0	0	C:\Users\hursvere\Desktop\pan1 Las17 mito coloc\input\Pan1\single planes\DMSO\green plus red auto threshold	C:\Users\hursvere\Desktop\pan1 Las17 mito coloc\input\Pan1\single planes\DMSO\green plus red auto threshold	Done	1	1	0	0	file:///C:/Users/hursvere/Desktop/pan1%20Las17%20mito%20coloc/input/Pan1/single%20planes/DMSO/green%20plus%20red%20auto%20threshold/slice0036_Pan1-GFP_DMSO__w2Penta-Red_57b58536eaf8b_hrm.tif.tif	file:///C:/Users/hursvere/Desktop/pan1%20Las17%20mito%20coloc/input/Pan1/single%20planes/DMSO/green%20plus%20red%20auto%20threshold/slice0036_Pan1-GFP_DMSO__w3Penta-Green-100_57b5856e440ce_hrm.tif.tif	2048
-1	-1	-0.235884	1	0.329733	0.54388	1.18978	1	1	0.804423	0.589689	0.575949	-0.0903691	0	0	1.39062	0	0.625	slice0037_Pan1-GFP_DMSO__w2Penta-Red_57b58536eaf8b_hrm.tif.tif	slice0037_Pan1-GFP_DMSO__w3Penta-Green-100_57b5856e440ce_hrm.tif.tif	0	0	67	1	2048	2048	67	eLtOU6SIG20CDO6UaT7aBBge0YazEW5iYpBM7R4UKPvZAQB/kDfb	923aea2b193b34dc4b8f5e8f10359f27	4e7db95cfee7328620bbb8ae940360a0	nan	0	slice0037_Pan1-GFP_DMSO__w	0	nan	0	0	0	0	0	C:\Users\hursvere\Desktop\pan1 Las17 mito coloc\input\Pan1\single planes\DMSO\green plus red auto threshold	C:\Users\hursvere\Desktop\pan1 Las17 mito coloc\input\Pan1\single planes\DMSO\green plus red auto threshold	Done	1	1	0	0	file:///C:/Users/hursvere/Desktop/pan1%20Las17%20mito%20coloc/input/Pan1/single%20planes/DMSO/green%20plus%20red%20auto%20threshold/slice0037_Pan1-GFP_DMSO__w2Penta-Red_57b58536eaf8b_hrm.tif.tif	file:///C:/Users/hursvere/Desktop/pan1%20Las17%20mito%20coloc/input/Pan1/single%20planes/DMSO/green%20plus%20red%20auto%20threshold/slice0037_Pan1-GFP_DMSO__w3Penta-Green-100_57b5856e440ce_hrm.tif.tif	2048
-1	-1	0.186903	1	0.667679	0.455723	1.5313	1	1	0.835374	0.697387	0.711436	0.112883	0	0	0.984375	0	0.59375	slice0038_Pan1-GFP_DMSO__w2Penta-Red_57b58536eaf8b_hrm.tif.tif	slice0038_Pan1-GFP_DMSO__w3Penta-Green-100_57b5856e440ce_hrm.tif.tif	0	0	68	1	2048	2048	68	eLtOU6SIG20CDO6UiV56jjYBhmi04WyEm5gYJFO7BwXKfnYAgk833Q==	62b06e2967a4b7928dcbce3a3b55373f	454941d090c954de42f08bc3de1c5da3	nan	0	slice0038_Pan1-GFP_DMSO__w	0	nan	0	0	0	0	0	C:\Users\hursvere\Desktop\pan1 Las17 mito coloc\input\Pan1\single planes\DMSO\green plus red auto threshold	C:\Users\hursvere\Desktop\pan1 Las17 mito coloc\input\Pan1\single planes\DMSO\green plus red auto threshold	Done	1	1	0	0	file:///C:/Users/hursvere/Desktop/pan1%20Las17%20mito%20coloc/input/Pan1/single%20planes/DMSO/green%20plus%20red%20auto%20threshold/slice0038_Pan1-GFP_DMSO__w2Penta-Red_57b58536eaf8b_hrm.tif.tif	file:///C:/Users/hursvere/Desktop/pan1%20Las17%20mito%20coloc/input/Pan1/single%20planes/DMSO/green%20plus%20red%20auto%20threshold/slice0038_Pan1-GFP_DMSO__w3Penta-Green-100_57b5856e440ce_hrm.tif.tif	2048
-1	-1	-0.152882	nan	0	0.235524	2.92208	1	1	0.82959	0.613792	0.633069	-0.273686	0	0	1	0	0.53125	slice0039_Pan1-GFP_DMSO__w2Penta-Red_57b58536eaf8b_hrm.tif.tif	slice0039_Pan1-GFP_DMSO__w3Penta-Green-100_57b5856e440ce_hrm.tif.tif	0	0	69	1	2048	2048	69	eLtOU6SIG20CDLWUOdoEGJLRhrMRbmJikEztHhQo+9kBAIUON98=	7bbb1e7caf8bfab19115d810e97384fc	caa1b3b593d7788e7dbed09216eddb98	nan	0	slice0039_Pan1-GFP_DMSO__w	0	nan	0	0	0	0	0	C:\Users\hursvere\Desktop\pan1 Las17 mito coloc\input\Pan1\single planes\DMSO\green plus red auto threshold	C:\Users\hursvere\Desktop\pan1 Las17 mito coloc\input\Pan1\single planes\DMSO\green plus red auto threshold	Done	1	1	0	0	file:///C:/Users/hursvere/Desktop/pan1%20Las17%20mito%20coloc/input/Pan1/single%20planes/DMSO/green%20plus%20red%20auto%20threshold/slice0039_Pan1-GFP_DMSO__w2Penta-Red_57b58536eaf8b_hrm.tif.tif	file:///C:/Users/hursvere/Desktop/pan1%20Las17%20mito%20coloc/input/Pan1/single%20planes/DMSO/green%20plus%20red%20auto%20threshold/slice0039_Pan1-GFP_DMSO__w3Penta-Green-100_57b5856e440ce_hrm.tif.tif	2048
	avg	-0.0777464
	stdevp	0.240557
[truncated: 1 more columns]

## Sheet: YCS Pan1
Channel_Red	Channel_green	Correlation_Correlation_green_Red	Correlation_Costes_Red_green	Correlation_Costes_green_Red	Correlation_K_Red_green	Correlation_K_green_Red	Correlation_Manders_Red_green	Correlation_Manders_green_Red	Correlation_Overlap_green_Red	Correlation_RWC_Red_green	Correlation_RWC_green_Red	Correlation_Slope_green_Red	ExecutionTime_01Images	ExecutionTime_02Metadata	ExecutionTime_03NamesAndTypes	ExecutionTime_04Groups	ExecutionTime_05MeasureColocalization	FileName_Red	FileName_green	Frame_Red	Frame_green	Group_Index	Group_Number	Height_Red	Height_green	ImageNumber	ImageSet_ImageSet	MD5Digest_Red	MD5Digest_green	Metadata_FileLocation	Metadata_Frame	Metadata_Sample	Metadata_Series	Metadata_channel	ModuleError_01Images	ModuleError_02Metadata	ModuleError_03NamesAndTypes	ModuleError_04Groups	ModuleError_05MeasureColocalization	PathName_Red	PathName_green	ProcessingStatus	Scaling_Red	Scaling_green	Series_Red	Series_green	URL_Red	URL_green	Width_Red
-1	-1	-0.167747	nan	0	0.0340948	20.4701	1	1	0.835418	0.616645	0.603531	-6.53263	0	0	3.39062	0	1.04688	slice0001_Pan1-GFP_YCS_1_w2Penta-Red_57b58537046ce_hrm.tif.tif	slice0001_Pan1-GFP_YCS_1_w3Penta-Green-100_57b5856e4f10c_hrm.tif.tif	0	0	1	1	2048	2048	1	eLsu3NreG63CBnO6xNKlGa3ChmKsGUNizR1kjK6hgQE07sxSTdIMDZKpHHegzGcHAB5nNrY=	62a6997f905f9cb28aa29c97037f92b6	6b255a936f12e420a494466643892b99	nan	0	slice0001_Pan1-GFP_YCS_1_w	0	nan	0	0	0	0	0	C:\Users\hursvere\Desktop\pan1 Las17 mito coloc\input\Pan1\single planes\YCS\green plus red auto threshold	C:\Users\hursvere\Desktop\pan1 Las17 mito coloc\input\Pan1\single planes\YCS\green plus red auto threshold	Done	1	1	0	0	file:///C:/Users/hursvere/Desktop/pan1%20Las17%20mito%20coloc/input/Pan1/single%20planes/YCS/green%20plus%20red%20auto%20threshold/slice0001_Pan1-GFP_YCS_1_w2Penta-Red_57b58537046ce_hrm.tif.tif	file:///C:/Users/hursvere/Desktop/pan1%20Las17%20mito%20coloc/input/Pan1/single%20planes/YCS/green%20plus%20red%20auto%20threshold/slice0001_Pan1-GFP_YCS_1_w3Penta-Green-100_57b5856e4f10c_hrm.tif.tif	2048
-1	-1	-0.221756	nan	0	0.0474425	13.3861	1	1	0.796913	0.57326	0.574115	-5.00837	0	0	5.34375	0	0.515625	slice0001_Pan1-GFP_YCS__w2Penta-Red_57b5853710fbf_hrm.tif.tif	slice0001_Pan1-GFP_YCS__w3Penta-Green-100_57b5856e59fb8_hrm.tif.tif	0	0	2	1	2048	2048	2	eLsu3NreG63CBnO6RO/SYK3BDA3SktJGa7BBHGnGkEhzB5mia2hgAI06s1RTy7QkCypHHSjr2QEAY7A2kQ==	b812522a97366dd2b6f7f1bb0d814732	f6c4ca051c0949d2e225edaea2e8b1eb	nan	0	slice0001_Pan1-GFP_YCS__w	0	nan	0	0	0	0	0	C:\Users\hursvere\Desktop\pan1 Las17 mito coloc\input\Pan1\single planes\YCS\green plus red auto threshold	C:\Users\hursvere\Desktop\pan1 Las17 mito coloc\input\Pan1\single planes\YCS\green plus red auto threshold	Done	1	1	0	0	file:///C:/Users/hursvere/Desktop/pan1%20Las17%20mito%20coloc/input/Pan1/single%20planes/YCS/green%20plus%20red%20auto%20threshold/slice0001_Pan1-GFP_YCS__w2Penta-Red_57b5853710fbf_hrm.tif.tif	file:///C:/Users/hursvere/Desktop/pan1%20Las17%20mito%20coloc/input/Pan1/single%20planes/YCS/green%20plus%20red%20auto%20threshold/slice0001_Pan1-GFP_YCS__w3Penta-Green-100_57b5856e59fb8_hrm.tif.tif	2048
-1	-1	-0.158716	nan	0	0.0349119	17.9621	1	1	0.791889	0.612503	0.606987	-6.05722	0	0	5.3125	0	0.546875	slice0002_Pan1-GFP_YCS_1_w2Penta-Red_57b58537046ce_hrm.tif.tif	slice0002_Pan1-GFP_YCS_1_w3Penta-Green-100_57b5856e4f10c_hrm.tif.tif	0	0	3	1	2048	2048	3	eLsu3NreG63CBnO6NDAarcKGRawZQ2LNHWSMrqGBATTuzFJN0gwNkqkcd6DMZwcAISU2uA==	aef22ae80110e60ae6c86d6bf5d76f64	9cdb85f101d20c32e77e092200f5e325	nan	0	slice0002_Pan1-GFP_YCS_1_w	0	nan	0	0	0	0	0	C:\Users\hursvere\Desktop\pan1 Las17 mito coloc\input\Pan1\single planes\YCS\green plus red auto threshold	C:\Users\hursvere\Desktop\pan1 Las17 mito coloc\input\Pan1\single planes\YCS\green plus red auto threshold	Done	1	1	0	0	file:///C:/Users/hursvere/Desktop/pan1%20Las17%20mito%20coloc/input/Pan1/single%20planes/YCS/green%20plus%20red%20auto%20threshold/slice0002_Pan1-GFP_YCS_1_w2Penta-Red_57b58537046ce_hrm.tif.tif	file:///C:/Users/hursvere/Desktop/pan1%20Las17%20mito%20coloc/input/Pan1/single%20planes/YCS/green%20plus%20red%20auto%20threshold/slice0002_Pan1-GFP_YCS_1_w3Penta-Green-100_57b5856e4f10c_hrm.tif.tif	2048
-1	-1	-0.265599	nan	0	0.0472347	13.8649	1	1	0.80926	0.565453	0.59043	-6.46826	0	0	4.85938	0	0.5	slice0002_Pan1-GFP_YCS__w2Penta-Red_57b5853710fbf_hrm.tif.tif	slice0002_Pan1-GFP_YCS__w3Penta-Green-100_57b5856e59fb8_hrm.tif.tif	0	0	4	1	2048	2048	4	eLsu3NreG63CBnO6NDBCTZdYazBDg7SktNEabBBHmjEk0txBpugaGhhAo84s1dQyLcmCylEHynp2AGZrNpM=	78f13876044370594dc3e477f58b2c38	5f42c939ebacfcfc9e29429321de5e75	nan	0	slice0002_Pan1-GFP_YCS__w	0	nan	0	0	0	0	0	C:\Users\hursvere\Desktop\pan1 Las17 mito coloc\input\Pan1\single planes\YCS\green plus red auto threshold	C:\Users\hursvere\Desktop\pan1 Las17 mito coloc\input\Pan1\single planes\YCS\green plus red auto threshold	Done	1	1	0	0	file:///C:/Users/hursvere/Desktop/pan1%20Las17%20mito%20coloc/input/Pan1/single%20planes/YCS/green%20plus%20red%20auto%20threshold/slice0002_Pan1-GFP_YCS__w2Penta-Red_57b5853710fbf_hrm.tif.tif	file:///C:/Users/hursvere/Desktop/pan1%20Las17%20mito%20coloc/input/Pan1/single%20planes/YCS/green%20plus%20red%20auto%20threshold/slice0002_Pan1-GFP_YCS__w3Penta-Green-100_57b5856e59fb8_hrm.tif.tif	2048
-1	-1	-0.203748	nan	0	0.0360926	15.9206	1	1	0.758034	0.591993	0.595002	-7.08558	0	0	4.04688	0	0.875	slice0003_Pan1-GFP_YCS_1_w2Penta-Red_57b58537046ce_hrm.tif.tif	slice0003_Pan1-GFP_YCS_1_w3Penta-Green-100_57b5856e4f10c_hrm.tif.tif	0	0	5	1	2048	2048	5	eLsu3NreG63CBnO6NDAercKGRawZQ2LNHWSMrqGBATTuzFJN0gwNkqkcd6DMZwcAI+M2ug==	a3489da9380fa345895618bf740398a8	fcf26ed528735a4cc6c92eab99b141b5	nan	0	slice0003_Pan1-GFP_YCS_1_w	0	nan	0	0	0	0	0	C:\Users\hursvere\Desktop\pan1 Las17 mito coloc\input\Pan1\single planes\YCS\green plus red auto threshold	C:\Users\hursvere\Desktop\pan1 Las17 mito coloc\input\Pan1\single planes\YCS\green plus red auto threshold	Done	1	1	0	0	file:///C:/Users/hursvere/Desktop/pan1%20Las17%20mito%20coloc/input/Pan1/single%20planes/YCS/green%20plus%20red%20auto%20threshold/slice0003_Pan1-GFP_YCS_1_w2Penta-Red_57b58537046ce_hrm.tif.tif	file:///C:/Users/hursvere/Desktop/pan1%20Las17%20mito%20coloc/input/Pan1/single%20planes/YCS/green%20plus%20red%20auto%20threshold/slice0003_Pan1-GFP_YCS_1_w3Penta-Green-100_57b5856e4f10c_hrm.tif.tif	2048
-1	-1	-0.206072	nan	0	0.046584	15.7192	1	1	0.855723	0.598514	0.615391	-5.75761	0	0	5.70312	0	0.5625	slice0003_Pan1-GFP_YCS__w2Penta-Red_57b5853710fbf_hrm.tif.tif	slice0003_Pan1-GFP_YCS__w3Penta-Green-100_57b5856e59fb8_hrm.tif.tif	0	0	6	1	2048	2048	6	eLsu3NreG63CBnO6NDBGTZdYazBDg7SktNEabBBHmjEk0txBpugaGhhAo84s1dQyLcmCylEHynp2AGkmNpU=	00da0d591ea96a972f51bd924f034e64	74ae2517621ad564f80c21d5e255bf29	nan	0	slice0003_Pan1-GFP_YCS__w	0	nan	0	0	0	0	0	C:\Users\hursvere\Desktop\pan1 Las17 mito coloc\input\Pan1\single planes\YCS\green plus red auto threshold	C:\Users\hursvere\Desktop\pan1 Las17 mito coloc\input\Pan1\single planes\YCS\green plus red auto threshold	Done	1	1	0	0	file:///C:/Users/hursvere/Desktop/pan1%20Las17%20mito%20coloc/input/Pan1/single%20planes/YCS/green%20plus%20red%20auto%20threshold/slice0003_Pan1-GFP_YCS__w2Penta-Red_57b5853710fbf_hrm.tif.tif	file:///C:/Users/hursvere/Desktop/pan1%20Las17%20mito%20coloc/input/Pan1/single%20planes/YCS/green%20plus%20red%20auto%20threshold/slice0003_Pan1-GFP_YCS__w3Penta-Green-100_57b5856e59fb8_hrm.tif.tif	2048
-1	-1	-0.215123	nan	0	0.0409012	14.0926	1	1	0.759212	0.603524	0.618804	-6.78605	0	0	3.59375	0	0.5625	slice0004_Pan1-GFP_YCS_1_w2Penta-Red_57b58537046ce_hrm.tif.tif	slice0004_Pan1-GFP_YCS_1_w3Penta-Green-100_57b5856e4f10c_hrm.tif.tif	0	0	7	1	2048	2048	7	eLsu3NreG63CBnO6NDAZrcKGRawZQ2LNHWSMrqGBATTuzFJN0gwNkqkcd6DMZwcAJqE2vA==	8ba0ba54fd3f795772dfe27faa888193	e3efd768340bcf1f262a41730cb9ca87	nan	0	slice0004_Pan1-GFP_YCS_1_w	0	nan	0	0	0	0	0	C:\Users\hursvere\Desktop\pan1 Las17 mito coloc\input\Pan1\single planes\YCS\green plus red auto threshold	C:\Users\hursvere\Desktop\pan1 Las17 mito coloc\input\Pan1\single planes\YCS\green plus red auto threshold	Done	1	1	0	0	file:///C:/Users/hursvere/Desktop/pan1%20Las17%20mito%20coloc/input/Pan1/single%20planes/YCS/green%20plus%20red%20auto%20threshold/slice0004_Pan1-GFP_YCS_1_w2Penta-Red_57b58537046ce_hrm.tif.tif	file:///C:/Users/hursvere/Desktop/pan1%20Las17%20mito%20coloc/input/Pan1/single%20planes/YCS/green%20plus%20red%20auto%20threshold/slice0004_Pan1-GFP_YCS_1_w3Penta-Green-100_57b5856e4f10c_hrm.tif.tif	2048
-1	-1	-0.0679679	nan	0	0.0444791	17.5722	1	1	0.884079	0.666252	0.662957	-2.21638	0	0	4.67188	0	0.78125	slice0004_Pan1-GFP_YCS__w2Penta-Red_57b5853710fbf_hrm.tif.tif	slice0004_Pan1-GFP_YCS__w3Penta-Green-100_57b5856e59fb8_hrm.tif.tif	0	0	8	1	2048	2048	8	eLsu3NreG63CBnO6NDBBTZdYazBDg7SktNEabBBHmjEk0txBpugaGhhAo84s1dQyLcmCylEHynp2AGvhNpc=	f0f4f9bb38651d70ee6404a8581102e4	28cfe89a3ea8b3c1307bed3172066822	nan	0	slice0004_Pan1-GFP_YCS__w	0	nan	0	0	0	0	0	C:\Users\hursvere\Desktop\pan1 Las17 mito coloc\input\Pan1\single planes\YCS\green plus red auto threshold	C:\Users\hursvere\Desktop\pan1 Las17 mito coloc\input\Pan1\single planes\YCS\green plus red auto threshold	Done	1	1	0	0	file:///C:/Users/hursvere/Desktop/pan1%20Las17%20mito%20coloc/input/Pan1/single%20planes/YCS/green%20plus%20red%20auto%20threshold/slice0004_Pan1-GFP_YCS__w2Penta-Red_57b5853710fbf_hrm.tif.tif	file:///C:/Users/hursvere/Desktop/pan1%20Las17%20mito%20coloc/input/Pan1/single%20planes/YCS/green%20plus%20red%20auto%20threshold/slice0004_Pan1-GFP_YCS__w3Penta-Green-100_57b5856e59fb8_hrm.tif.tif	2048
-1	-1	-0.276918	nan	0	0.0378192	14.6101	1	1	0.743332	0.561612	0.601184	-10.5037	0	0	2.125	0	0.46875	slice0005_Pan1-GFP_YCS_1_w2Penta-Red_57b58537046ce_hrm.tif.tif	slice0005_Pan1-GFP_YCS_1_w3Penta-Green-100_57b5856e4f10c_hrm.tif.tif	0	0	9	1	2048	2048	9	eLsu3NreG63CBnO6NDAdrcKGRawZQ2LNHWSMrqGBATTuzFJN0gwNkqkcd6DMZwcAKV82vg==	8f874ded0e56ae099427d80fe233a3d4	4276642faa561c2fdb6970617e0f6948	nan	0	slice0005_Pan1-GFP_YCS_1_w	0	nan	0	0	0	0	0	C:\Users\hursvere\Desktop\pan1 Las17 mito coloc\input\Pan1\single planes\YCS\green plus red auto threshold	C:\Users\hursvere\Desktop\pan1 Las17 mito coloc\input\Pan1\single planes\YCS\green plus red auto threshold	Done	1	1	0	0	file:///C:/Users/hursvere/Desktop/pan1%20Las17%20mito%20coloc/input/Pan1/single%20planes/YCS/green%20plus%20red%20auto%20threshold/slice0005_Pan1-GFP_YCS_1_w2Penta-Red_57b58537046ce_hrm.tif.tif	file:///C:/Users/hursvere/Desktop/pan1%20Las17%20mito%20coloc/input/Pan1/single%20planes/YCS/green%20plus%20red%20auto%20threshold/slice0005_Pan1-GFP_YCS_1_w3Penta-Green-100_57b5856e4f10c_hrm.tif.tif	2048
-1	-1	-0.0726589	nan	0	0.0269139	22.785	1	1	0.783093	0.635163	0.647225	-5.21622	0	0	1.95312	0	0.375	slice0005_Pan1-GFP_YCS__w2Penta-Red_57b5853710fbf_hrm.tif.tif	slice0005_Pan1-GFP_YCS__w3Penta-Green-100_57b5856e59fb8_hrm.tif.tif	0	0	10	1	2048	2048	10	eLsu3NreG63CBnO6NDBFTZdYazBDg7SktNEabBBHmjEk0txBpugaGhhAo84s1dQyLcmCylEHynp2AG6cNpk=	2445ee2fec965379178abd363554253e	5d493dc3e60a8dce5253e814f3f9a667	nan	0	slice0005_Pan1-GFP_YCS__w	0	nan	0	0	0	0	0	C:\Users\hursvere\Desktop\pan1 Las17 mito coloc\input\Pan1\single planes\YCS\green plus red auto threshold	C:\Users\hursvere\Desktop\pan1 Las17 mito coloc\input\Pan1\single planes\YCS\green plus red auto threshold	Done	1	1	0	0	file:///C:/Users/hursvere/Desktop/pan1%20Las17%20mito%20coloc/input/Pan1/single%20planes/YCS/green%20plus%20red%20auto%20threshold/slice0005_Pan1-GFP_YCS__w2Penta-Red_57b5853710fbf_hrm.tif.tif	file:///C:/Users/hursvere/Desktop/pan1%20Las17%20mito%20coloc/input/Pan1/single%20planes/YCS/green%20plus%20red%20auto%20threshold/slice0005_Pan1-GFP_YCS__w3Penta-Green-100_57b5856e59fb8_hrm.tif.tif	2048
-1	-1	-0.170706	nan	0	0.0342938	14.2115	1	1	0.698115	0.576495	0.616479	-6.90796	0	0	2.03125	0	0.453125	slice0006_Pan1-GFP_YCS_1_w2Penta-Red_57b58537046ce_hrm.tif.tif	slice0006_Pan1-GFP_YCS_1_w3Penta-Green-100_57b5856e4f10c_hrm.tif.tif	0	0	11	1	2048	2048	11	eLsu3NreG63CBnO6NDAbrcKGRawZQ2LNHWSMrqGBATTuzFJN0gwNkqkcd6DMZwcALB02wA==	d4ef142b593634d0bf13e261bbcbf2b0	a850b1b1038a9fa3c87723cd3e7175fa	nan	0	slice0006_Pan1-GFP_YCS_1_w	0	nan	0	0	0	0	0	C:\Users\hursvere\Desktop\pan1 Las17 mito coloc\input\Pan1\single planes\YCS\green plus red auto threshold	C:\Users\hursvere\Desktop\pan1 Las17 mito coloc\input\Pan1\single planes\YCS\green plus red auto threshold	Done	1	1	0	0	file:///C:/Users/hursvere/Desktop/pan1%20Las17%20mito%20coloc/input/Pan1/single%20planes/YCS/green%20plus%20red%20auto%20threshold/slice0006_Pan1-GFP_YCS_1_w2Penta-Red_57b58537046ce_hrm.tif.tif	file:///C:/Users/hursvere/Desktop/pan1%20Las17%20mito%20coloc/input/Pan1/single%20planes/YCS/green%20plus%20red%20auto%20threshold/slice0006_Pan1-GFP_YCS_1_w3Penta-Green-100_57b5856e4f10c_hrm.tif.tif	2048
-1	-1	-0.0644682	nan	0	0.0175222	28.9603	1	1	0.712354	0.628811	0.640544	-8.10962	0	0	1.82812	0	0.75	slice0006_Pan1-GFP_YCS__w2Penta-Red_57b5853710fbf_hrm.tif.tif	slice0006_Pan1-GFP_YCS__w3Penta-Green-100_57b5856e59fb8_hrm.tif.tif	0	0	12	1	2048	2048	12	eLsu3NreG63CBnO6NDBDTZdYazBDg7SktNEabBBHmjEk0txBpugaGhhAo84s1dQyLcmCylEHynp2AHFXNps=	eeeaf72f7c50bd7dd196c2c1b6e0e89e	d9d39bc8bbd56ed890836bcc7e37e690	nan	0	slice0006_Pan1-GFP_YCS__w	0	nan	0	0	0	0	0	C:\Users\hursvere\Desktop\pan1 Las17 mito coloc\input\Pan1\single planes\YCS\green plus red auto threshold	C:\Users\hursvere\Desktop\pan1 Las17 mito coloc\input\Pan1\single planes\YCS\green plus red auto threshold	Done	1	1	0	0	file:///C:/Users/hursvere/Desktop/pan1%20Las17%20mito%20coloc/input/Pan1/single%20planes/YCS/green%20plus%20red%20auto%20threshold/slice0006_Pan1-GFP_YCS__w2Penta-Red_57b5853710fbf_hrm.tif.tif	file:///C:/Users/hursvere/Desktop/pan1%20Las17%20mito%20coloc/input/Pan1/single%20planes/YCS/green%20plus%20red%20auto%20threshold/slice0006_Pan1-GFP_YCS__w3Penta-Green-100_57b5856e59fb8_hrm.tif.tif	2048
-1	-1	-0.151744	nan	0	0.0277343	14.4731	1	1	0.633561	0.569762	0.625705	-6.30093	0	0	2.0625	0	0.59375	slice0007_Pan1-GFP_YCS_1_w2Penta-Red_57b58537046ce_hrm.tif.tif	slice0007_Pan1-GFP_YCS_1_w3Penta-Green-100_57b5856e4f10c_hrm.tif.tif	0	0	13	1	2048	2048	13	eLsu3NreG63CBnO6NDAfrcKGRawZQ2LNHWSMrqGBATTuzFJN0gwNkqkcd6DMZwcALts2wg==	9febeba312782b213cbbad397e7906c8	76cc8479638dbd435944584728283d5b	nan	0	slice0007_Pan1-GFP_YCS_1_w	0	nan	0	0	0	0	0	C:\Users\hursvere\Desktop\pan1 Las17 mito coloc\input\Pan1\single planes\YCS\green plus red auto threshold	C:\Users\hursvere\Desktop\pan1 Las17 mito coloc\input\Pan1\single planes\YCS\green plus red auto threshold	Done	1	1	0	0	file:///C:/Users/hursvere/Desktop/pan1%20Las17%20mito%20coloc/input/Pan1/single%20planes/YCS/green%20plus%20red%20auto%20threshold/slice0007_Pan1-GFP_YCS_1_w2Penta-Red_57b58537046ce_hrm.tif.tif	file:///C:/Users/hursvere/Desktop/pan1%20Las17%20mito%20coloc/input/Pan1/single%20planes/YCS/green%20plus%20red%20auto%20threshold/slice0007_Pan1-GFP_YCS_1_w3Penta-Green-100_57b5856e4f10c_hrm.tif.tif	2048
-1	-1	-0.138987	nan	0	0.0122388	32.496	1	1	0.630645	0.588867	0.608627	-18.6733	0	0	2.17188	0	0.578125	slice0007_Pan1-GFP_YCS__w2Penta-Red_57b5853710fbf_hrm.tif.tif	slice0007_Pan1-GFP_YCS__w3Penta-Green-100_57b5856e59fb8_hrm.tif.tif	0	0	14	1	2048	2048	14	eLsu3NreG63CBnO6NDBHTZdYazBDg7SktNEabBBHmjEk0txBpugaGhhAo84s1dQyLcmCylEHynp2AHQSNp0=	22ba5941252965aad1b01206c18161a2	5e77b72a28786158c5b8ef8619da14a2	nan	0	slice0007_Pan1-GFP_YCS__w	0	nan	0	0	0	0	0	C:\Users\hursvere\Desktop\pan1 Las17 mito coloc\input\Pan1\single planes\YCS\green plus red auto threshold	C:\Users\hursvere\Desktop\pan1 Las17 mito coloc\input\Pan1\single planes\YCS\green plus red auto threshold	Done	1	1	0	0	file:///C:/Users/hursvere/Desktop/pan1%20Las17%20mito%20coloc/input/Pan1/single%20planes/YCS/green%20plus%20red%20auto%20threshold/slice0007_Pan1-GFP_YCS__w2Penta-Red_57b5853710fbf_hrm.tif.tif	file:///C:/Users/hursvere/Desktop/pan1%20Las17%20mito%20coloc/input/Pan1/single%20planes/YCS/green%20plus%20red%20auto%20threshold/slice0007_Pan1-GFP_YCS__w3Penta-Green-100_57b5856e59fb8_hrm.tif.tif	2048
-1	-1	-0.120575	nan	0	0.0252984	15.6076	1	1	0.628369	0.57825	0.646708	-4.90893	0	0	0.96875	0	0.546875	slice0008_Pan1-GFP_YCS_1_w2Penta-Red_57b58537046ce_hrm.tif.tif	slice0008_Pan1-GFP_YCS_1_w3Penta-Green-100_57b5856e4f10c_hrm.tif.tif	0	0	15	1	2048	2048	15	eLsu3NreG63CBnO6NMAsEEarsKEYa8aQWHMHGaNraGAAjTuzVJM0Q4NkKscdKPPZAQAxmTbE	a2b196c33d04552e0671599e5aebf61a	019a596974afd1adcdd37af5dc1f7cc4	nan	0	slice0008_Pan1-GFP_YCS_1_w	0	nan	0	0	0	0	0	C:\Users\hursvere\Desktop\pan1 Las17 mito coloc\input\Pan1\single planes\YCS\green plus red auto threshold	C:\Users\hursvere\Desktop\pan1 Las17 mito coloc\input\Pan1\single planes\YCS\green plus red auto threshold	Done	1	1	0	0	file:///C:/Users/hursvere/Desktop/pan1%20Las17%20mito%20coloc/input/Pan1/single%20planes/YCS/green%20plus%20red%20auto%20threshold/slice0008_Pan1-GFP_YCS_1_w2Penta-Red_57b58537046ce_hrm.tif.tif	file:///C:/Users/hursvere/Desktop/pan1%20Las17%20mito%20coloc/input/Pan1/single%20planes/YCS/green%20plus%20red%20auto%20threshold/slice0008_Pan1-GFP_YCS_1_w3Penta-Green-100_57b5856e4f10c_hrm.tif.tif	2048
-1	-1	-0.205223	nan	0	0.0160366	21.8377	1	1	0.591779	0.575047	0.594426	-11.9487	0	0	2.29688	0	0.46875	slice0008_Pan1-GFP_YCS__w2Penta-Red_57b5853710fbf_hrm.tif.tif	slice0008_Pan1-GFP_YCS__w3Penta-Green-100_57b5856e59fb8_hrm.tif.tif	0	0	16	1	2048	2048	16	eLsu3NreG63CBnO6NEArELDWYIYGaUlpozXYII40Y0ikuYNM0TU0MIBGnVmqqWVakgWVow6U9ewAds02nw==	827ed913c6043e6c979a374c1fa822d7	f1e3b97ddd422dcce0f1541480493143	nan	0	slice0008_Pan1-GFP_YCS__w	0	nan	0	0	0	0	0	C:\Users\hursvere\Desktop\pan1 Las17 mito coloc\input\Pan1\single planes\YCS\green plus red auto threshold	C:\Users\hursvere\Desktop\pan1 Las17 mito coloc\input\Pan1\single planes\YCS\green plus red auto threshold	Done	1	1	0	0	file:///C:/Users/hursvere/Desktop/pan1%20Las17%20mito%20coloc/input/Pan1/single%20planes/YCS/green%20plus%20red%20auto%20threshold/slice0008_Pan1-GFP_YCS__w2Penta-Red_57b5853710fbf_hrm.tif.tif	file:///C:/Users/hursvere/Desktop/pan1%20Las17%20mito%20coloc/input/Pan1/single%20planes/YCS/green%20plus%20red%20auto%20threshold/slice0008_Pan1-GFP_YCS__w3Penta-Green-100_57b5856e59fb8_hrm.tif.tif	2048
-1	-1	-0.038534	nan	0	0.029177	16.1174	1	1	0.685753	0.640211	0.657439	-1.52313	0	0	2	0	0.5625	slice0009_Pan1-GFP_YCS_1_w2Penta-Red_57b58537046ce_hrm.tif.tif	slice0009_Pan1-GFP_YCS_1_w3Penta-Green-100_57b5856e4f10c_hrm.tif.tif	0	0	17	1	2048	2048	17	eLsu3NreG63CBnO6NBitwoZHrBlDYs0dZIyuoYEBNO7MUk3SDA2SqRx3oMxnBwA0VzbG	f6f6361514ba316e43db27416ab6fbca	403103e631eafa943a4f7abdbbdfd57f	nan	0	slice0009_Pan1-GFP_YCS_1_w	0	nan	0	0	0	0	0	C:\Users\hursvere\Desktop\pan1 Las17 mito coloc\input\Pan1\single planes\YCS\green plus red auto threshold	C:\Users\hursvere\Desktop\pan1 Las17 mito coloc\input\Pan1\single planes\YCS\green plus red auto threshold	Done	1	1	0	0	file:///C:/Users/hursvere/Desktop/pan1%20Las17%20mito%20coloc/input/Pan1/single%20planes/YCS/green%20plus%20red%20auto%20threshold/slice0009_Pan1-GFP_YCS_1_w2Penta-Red_57b58537046ce_hrm.tif.tif	file:///C:/Users/hursvere/Desktop/pan1%20Las17%20mito%20coloc/input/Pan1/single%20planes/YCS/green%20plus%20red%20auto%20threshold/slice0009_Pan1-GFP_YCS_1_w3Penta-Green-100_57b5856e4f10c_hrm.tif.tif	2048
-1	-1	-0.189487	nan	0	0.0247526	20.0087	1	1	0.703752	0.601401	0.605872	-5.58389	0	0	2.10938	0	0.484375	slice0009_Pan1-GFP_YCS__w2Penta-Red_57b5853710fbf_hrm.tif.tif	slice0009_Pan1-GFP_YCS__w3Penta-Green-100_57b5856e59fb8_hrm.tif.tif	0	0	18	1	2048	2048	18	eLsu3NreG63CBnO6NEBLl1hrMEODtKS00RpsEEeaMSTS3EGm6BoaGECjzizV1DItyYLKUQfKenYAeYg2oQ==	325a3f8ec7d7a902056a111e8b4a6fc6	5135f7ee2f16f2f8799a1fda1f822cec	nan	0	slice0009_Pan1-GFP_YCS__w	0	nan	0	0	0	0	0	C:\Users\hursvere\Desktop\pan1 Las17 mito coloc\input\Pan1\single planes\YCS\green plus red auto threshold	C:\Users\hursvere\Desktop\pan1 Las17 mito coloc\input\Pan1\single planes\YCS\green plus red auto threshold	Done	1	1	0	0	file:///C:/Users/hursvere/Desktop/pan1%20Las17%20mito%20coloc/input/Pan1/single%20planes/YCS/green%20plus%20red%20auto%20threshold/slice0009_Pan1-GFP_YCS__w2Penta-Red_57b5853710fbf_hrm.tif.tif	file:///C:/Users/hursvere/Desktop/pan1%20Las17%20mito%20coloc/input/Pan1/single%20planes/YCS/green%20plus%20red%20auto%20threshold/slice0009_Pan1-GFP_YCS__w3Penta-Green-100_57b5856e59fb8_hrm.tif.tif	2048
-1	-1	-0.0456652	nan	0	0.0222735	21.9564	1	1	0.699318	0.653733	0.663478	-3.17668	0	0	1.96875	0	0.578125	slice0010_Pan1-GFP_YCS_1_w2Penta-Red_57b58537046ce_hrm.tif.tif	slice0010_Pan1-GFP_YCS_1_w3Penta-Green-100_57b5856e4f10c_hrm.tif.tif	0	0	19	1	2048	2048	19	eLsu3NreG63CBnO6HG0YDpNYM4bEmjvIGF1DAwNo3JmlmqQZGiRTOe5Amc8OAB5pNrY=	368e1a548715e9990f0ef0894afad428	e50df097c1d160fc97eaf7e9f6116289	nan	0	slice0010_Pan1-GFP_YCS_1_w	0	nan	0	0	0	0	0	C:\Users\hursvere\Desktop\pan1 Las17 mito coloc\input\Pan1\single planes\YCS\green plus red auto threshold	C:\Users\hursvere\Desktop\pan1 Las17 mito coloc\input\Pan1\single planes\YCS\green plus red auto threshold	Done	1	1	0	0	file:///C:/Users/hursvere/Desktop/pan1%20Las17%20mito%20coloc/input/Pan1/single%20planes/YCS/green%20plus%20red%20auto%20threshold/slice0010_Pan1-GFP_YCS_1_w2Penta-Red_57b58537046ce_hrm.tif.tif	file:///C:/Users/hursvere/Desktop/pan1%20Las17%20mito%20coloc/input/Pan1/single%20planes/YCS/green%20plus%20red%20auto%20threshold/slice0010_Pan1-GFP_YCS_1_w3Penta-Green-100_57b5856e4f10c_hrm.tif.tif	2048
-1	-1	-0.110136	nan	0	0.0188861	27.8979	1	1	0.725866	0.651283	0.625156	-4.64404	0	0	2.625	0	0.53125	slice0010_Pan1-GFP_YCS__w2Penta-Red_57b5853710fbf_hrm.tif.tif	slice0010_Pan1-GFP_YCS__w3Penta-Green-100_57b5856e59fb8_hrm.tif.tif	0	0	20	1	2048	2048	20	eLsu3NreG63CBnO6RG8YYq3BDA3SktJGa7BBHGnGkEhzB5mia2hgAI06s1RTy7QkCypHHSjr2QEAY7I2kQ==	1a3edc9035f1872333e67be0d8617b75	4b9468f3e2e4f19e751b58e0cfd3139d	nan	0	slice0010_Pan1-GFP_YCS__w	0	nan	0	0	0	0	0	C:\Users\hursvere\Desktop\pan1 Las17 mito coloc\input\Pan1\single planes\YCS\green plus red auto threshold	C:\Users\hursvere\Desktop\pan1 Las17 mito coloc\input\Pan1\single planes\YCS\green plus red auto threshold	Done	1	1	0	0	file:///C:/Users/hursvere/Desktop/pan1%20Las17%20mito%20coloc/input/Pan1/single%20planes/YCS/green%20plus%20red%20auto%20threshold/slice0010_Pan1-GFP_YCS__w2Penta-Red_57b5853710fbf_hrm.tif.tif	file:///C:/Users/hursvere/Desktop/pan1%20Las17%20mito%20coloc/input/Pan1/single%20planes/YCS/green%20plus%20red%20auto%20threshold/slice0010_Pan1-GFP_YCS__w3Penta-Green-100_57b5856e59fb8_hrm.tif.tif	2048
-1	-1	-0.295487	nan	0	0.0114	40.626	1	1	0.68054	0.546131	0.641934	-64.3342	0	0	1.34375	0	0.515625	slice0011_Pan1-GFP_YCS_1_w2Penta-Red_57b58537046ce_hrm.tif.tif	slice0011_Pan1-GFP_YCS_1_w3Penta-Green-100_57b5856e4f10c_hrm.tif.tif	0	0	21	1	2048	2048	21	eLsu3NreG63CBnO6NMTs0oxWYUMx1owhseYOMkbX0MAAGndmqSZphgbJVI47UOazAwAhJza4	db5441467d0eb1612d302ab43768d4fa	b3962688713dd677efb86173f51165d0	nan	0	slice0011_Pan1-GFP_YCS_1_w	0	nan	0	0	0	0	0	C:\Users\hursvere\Desktop\pan1 Las17 mito coloc\input\Pan1\single planes\YCS\green plus red auto threshold	C:\Users\hursvere\Desktop\pan1 Las17 mito coloc\input\Pan1\single planes\YCS\green plus red auto threshold	Done	1	1	0	0	file:///C:/Users/hursvere/Desktop/pan1%20Las17%20mito%20coloc/input/Pan1/single%20planes/YCS/green%20plus%20red%20auto%20threshold/slice0011_Pan1-GFP_YCS_1_w2Penta-Red_57b58537046ce_hrm.tif.tif	file:///C:/Users/hursvere/Desktop/pan1%20Las17%20mito%20coloc/input/Pan1/single%20planes/YCS/green%20plus%20red%20auto%20threshold/slice0011_Pan1-GFP_YCS_1_w3Penta-Green-100_57b5856e4f10c_hrm.tif.tif	2048
-1	-1	-0.344707	nan	0	0.0144873	34.6673	1	1	0.708686	0.575443	0.56595	-23.5216	0	0	2	0	0.71875	slice0011_Pan1-GFP_YCS__w2Penta-Red_57b5853710fbf_hrm.tif.tif	slice0011_Pan1-GFP_YCS__w3Penta-Green-100_57b5856e59fb8_hrm.tif.tif	0	0	22	1	2048	2048	22	eLsu3NreG63CBnO6NETr0mCtwQwN0pLSRmuwQRxpxpBIcweZomtoYACNOrNUU8u0JAsqRx0o69kBAGZtNpM=	15a4b4bd559ca4f37fa7ba6e9698cb9c	c0b3f3423f1a2b21a5d29f02017d3bd0	nan	0	slice0011_Pan1-GFP_YCS__w	0	nan	0	0	0	0	0	C:\Users\hursvere\Desktop\pan1 Las17 mito coloc\input\Pan1\single planes\YCS\green plus red auto threshold	C:\Users\hursvere\Desktop\pan1 Las17 mito coloc\input\Pan1\single planes\YCS\green plus red auto threshold	Done	1	1	0	0	file:///C:/Users/hursvere/Desktop/pan1%20Las17%20mito%20coloc/input/Pan1/single%20planes/YCS/green%20plus%20red%20auto%20threshold/slice0011_Pan1-GFP_YCS__w2Penta-Red_57b5853710fbf_hrm.tif.tif	file:///C:/Users/hursvere/Desktop/pan1%20Las17%20mito%20coloc/input/Pan1/single%20planes/YCS/green%20plus%20red%20auto%20threshold/slice0011_Pan1-GFP_YCS__w3Penta-Green-100_57b5856e59fb8_hrm.tif.tif	2048
-1	-1	-0.215743	nan	0	0.0115927	45.1383	1	1	0.723376	0.601312	0.623865	-46.4193	0	0	0.984375	0	0.40625	slice0012_Pan1-GFP_YCS_1_w2Penta-Red_57b58537046ce_hrm.tif.tif	slice0012_Pan1-GFP_YCS_1_w3Penta-Green-100_57b5856e4f10c_hrm.tif.tif	0	0	23	1	2048	2048	23	eLsu3NreG63CBnO6NDQarcKGRawZQ2LNHWSMrqGBATTuzFJN0gwNkqkcd6DMZwcAI+U2ug==	4087b20d0a8b34667e53276616f74421	52c4a2bb412b053919520a15a57dca51	nan	0	slice0012_Pan1-GFP_YCS_1_w	0	nan	0	0	0	0	0	C:\Users\hursvere\Desktop\pan1 Las17 mito coloc\input\Pan1\single planes\YCS\green plus red auto threshold	C:\Users\hursvere\Desktop\pan1 Las17 mito coloc\input\Pan1\single planes\YCS\green plus red auto threshold	Done	1	1	0	0	file:///C:/Users/hursvere/Desktop/pan1%20Las17%20mito%20coloc/input/Pan1/single%20planes/YCS/green%20plus%20red%20auto%20threshold/slice0012_Pan1-GFP_YCS_1_w2Penta-Red_57b58537046ce_hrm.tif.tif	file:///C:/Users/hursvere/Desktop/pan1%20Las17%20mito%20coloc/input/Pan1/single%20planes/YCS/green%20plus%20red%20auto%20threshold/slice0012_Pan1-GFP_YCS_1_w3Penta-Green-100_57b5856e4f10c_hrm.tif.tif	2048
-1	-1	-0.371784	nan	0	0.0125863	38.8009	1	1	0.698827	0.558501	0.570021	-34.3208	0	0	1.90625	0	0.640625	slice0012_Pan1-GFP_YCS__w2Penta-Red_57b5853710fbf_hrm.tif.tif	slice0012_Pan1-GFP_YCS__w3Penta-Green-100_57b5856e59fb8_hrm.tif.tif	0	0	24	1	2048	2048	24	eLsu3NreG63CBnO6NDRCTZdYazBDg7SktNEabBBHmjEk0txBpugaGhhAo84s1dQyLcmCylEHynp2AGkoNpU=	702bf2108a036faf65f530688d7c5ae4	6c9f775c97f8b8485475dc82f7c540f9	nan	0	slice0012_Pan1-GFP_YCS__w	0	nan	0	0	0	0	0	C:\Users\hursvere\Desktop\pan1 Las17 mito coloc\input\Pan1\single planes\YCS\green plus red auto threshold	C:\Users\hursvere\Desktop\pan1 Las17 mito coloc\input\Pan1\single planes\YCS\green plus red auto threshold	Done	1	1	0	0	file:///C:/Users/hursvere/Desktop/pan1%20Las17%20mito%20coloc/input/Pan1/single%20planes/YCS/green%20plus%20red%20auto%20threshold/slice0012_Pan1-GFP_YCS__w2Penta-Red_57b5853710fbf_hrm.tif.tif	file:///C:/Users/hursvere/Desktop/pan1%20Las17%20mito%20coloc/input/Pan1/single%20planes/YCS/green%20plus%20red%20auto%20threshold/slice0012_Pan1-GFP_YCS__w3Penta-Green-100_57b5856e59fb8_hrm.tif.tif	2048
-1	-1	-0.209543	nan	0	0.0116145	49.4135	1	1	0.757569	0.593926	0.591478	-36.4598	0	0	2.10938	0	0.59375	slice0013_Pan1-GFP_YCS_1_w2Penta-Red_57b58537046ce_hrm.tif.tif	slice0013_Pan1-GFP_YCS_1_w3Penta-Green-100_57b5856e4f10c_hrm.tif.tif	0	0	25	1	2048	2048	25	eLsu3NreG63CBnO6NDQercKGRawZQ2LNHWSMrqGBATTuzFJN0gwNkqkcd6DMZwcAJqM2vA==	5100b784bf738bc0b3b49f9c34085833	20765869b0681acf5c2defcee7f76726	nan	0	slice0013_Pan1-GFP_YCS_1_w	0	nan	0	0	0	0	0	C:\Users\hursvere\Desktop\pan1 Las17 mito coloc\input\Pan1\single planes\YCS\green plus red auto threshold	C:\Users\hursvere\Desktop\pan1 Las17 mito coloc\input\Pan1\single planes\YCS\green plus red auto threshold	Done	1	1	0	0	file:///C:/Users/hursvere/Desktop/pan1%20Las17%20mito%20coloc/input/Pan1/single%20planes/YCS/green%20plus%20red%20auto%20threshold/slice0013_Pan1-GFP_YCS_1_w2Penta-Red_57b58537046ce_hrm.tif.tif	file:///C:/Users/hursvere/Desktop/pan1%20Las17%20mito%20coloc/input/Pan1/single%20planes/YCS/green%20plus%20red%20auto%20threshold/slice0013_Pan1-GFP_YCS_1_w3Penta-Green-100_57b5856e4f10c_hrm.tif.tif	2048
-1	-1	-0.336441	nan	0	0.0155613	34.584	1	1	0.733601	0.554444	0.588356	-30.3255	0	0	1.96875	0	0.765625	slice0013_Pan1-GFP_YCS__w2Penta-Red_57b5853710fbf_hrm.tif.tif	slice0013_Pan1-GFP_YCS__w3Penta-Green-100_57b5856e59fb8_hrm.tif.tif	0	0	26	1	2048	2048	26	eLsu3NreG63CBnO6NDRGTZdYazBDg7SktNEabBBHmjEk0txBpugaGhhAo84s1dQyLcmCylEHynp2AGvjNpc=	f5b0cebcccb150cc28436ceb88f13bb9	ddee6a7925df9e3741a6c481d0cf51ef	nan	0	slice0013_Pan1-GFP_YCS__w	0	nan	0	0	0	0	0	C:\Users\hursvere\Desktop\pan1 Las17 mito coloc\input\Pan1\single planes\YCS\green plus red auto threshold	C:\Users\hursvere\Desktop\pan1 Las17 mito coloc\input\Pan1\single planes\YCS\green plus red auto threshold	Done	1	1	0	0	file:///C:/Users/hursvere/Desktop/pan1%20Las17%20mito%20coloc/input/Pan1/single%20planes/YCS/green%20plus%20red%20auto%20threshold/slice0013_Pan1-GFP_YCS__w2Penta-Red_57b5853710fbf_hrm.tif.tif	file:///C:/Users/hursvere/Desktop/pan1%20Las17%20mito%20coloc/input/Pan1/single%20planes/YCS/green%20plus%20red%20auto%20threshold/slice0013_Pan1-GFP_YCS__w3Penta-Green-100_57b5856e59fb8_hrm.tif.tif	2048
-1	-1	-0.205441	nan	0	0.0106849	36.2198	1	1	0.622096	0.621046	0.551106	-13.2101	0	0	1.90625	0	0.765625	slice0014_Pan1-GFP_YCS_1_w2Penta-Red_57b58537046ce_hrm.tif.tif	slice0014_Pan1-GFP_YCS_1_w3Penta-Green-100_57b5856e4f10c_hrm.tif.tif	0	0	27	1	2048	2048	27	eLsu3NreG63CBnO6NDQZrcKGRawZQ2LNHWSMrqGBATTuzFJN0gwNkqkcd6DMZwcAKWE2vg==	e2dad9b9e8dbe8a008fe1d760382452b	0e09e846e4c16abd741256c9a6c4f1ec	nan	0	slice0014_Pan1-GFP_YCS_1_w	0	nan	0	0	0	0	0	C:\Users\hursvere\Desktop\pan1 Las17 mito coloc\input\Pan1\single planes\YCS\green plus red auto threshold	C:\Users\hursvere\Desktop\pan1 Las17 mito coloc\input\Pan1\single planes\YCS\green plus red auto threshold	Done	1	1	0	0	file:///C:/Users/hursvere/Desktop/pan1%20Las17%20mito%20coloc/input/Pan1/single%20planes/YCS/green%20plus%20red%20auto%20threshold/slice0014_Pan1-GFP_YCS_1_w2Penta-Red_57b58537046ce_hrm.tif.tif	file:///C:/Users/hursvere/Desktop/pan1%20Las17%20mito%20coloc/input/Pan1/single%20planes/YCS/green%20plus%20red%20auto%20threshold/slice0014_Pan1-GFP_YCS_1_w3Penta-Green-100_57b5856e4f10c_hrm.tif.tif	2048
-1	-1	-0.217282	nan	0	0.0234431	26.9346	1	1	0.794627	0.590156	0.661289	-13.7688	0	0	1.23438	0	0.53125	slice0014_Pan1-GFP_YCS__w2Penta-Red_57b5853710fbf_hrm.tif.tif	slice0014_Pan1-GFP_YCS__w3Penta-Green-100_57b5856e59fb8_hrm.tif.tif	0	0	28	1	2048	2048	28	eLsu3NreG63CBnO6NDRBTZdYazBDg7SktNEabBBHmjEk0txBpugaGhhAo84s1dQyLcmCylEHynp2AG6eNpk=	139e3e923b98354732989017cffbf323	2e4fa34e0c29b3f864a7874591b038c2	nan	0	slice0014_Pan1-GFP_YCS__w	0	nan	0	0	0	0	0	C:\Users\hursvere\Desktop\pan1 Las17 mito coloc\input\Pan1\single planes\YCS\green plus red auto threshold	C:\Users\hursvere\Desktop\pan1 Las17 mito coloc\input\Pan1\single planes\YCS\green plus red auto threshold	Done	1	1	0	0	file:///C:/Users/hursvere/Desktop/pan1%20Las17%20mito%20coloc/input/Pan1/single%20planes/YCS/green%20plus%20red%20auto%20threshold/slice0014_Pan1-GFP_YCS__w2Penta-Red_57b5853710fbf_hrm.tif.tif	file:///C:/Users/hursvere/Desktop/pan1%20Las17%20mito%20coloc/input/Pan1/single%20planes/YCS/green%20plus%20red%20auto%20threshold/slice0014_Pan1-GFP_YCS__w3Penta-Green-100_57b5856e59fb8_hrm.tif.tif	2048
-1	-1	-0.271027	nan	0	0.00966429	47.9265	1	1	0.68057	0.595562	0.57823	-30.126	0	0	1.23438	0	0.5	slice0015_Pan1-GFP_YCS_1_w2Penta-Red_57b58537046ce_hrm.tif.tif	slice0015_Pan1-GFP_YCS_1_w3Penta-Green-100_57b5856e4f10c_hrm.tif.tif	0	0	29	1	2048	2048	29	eLsu3NreG63CBnO6NDQdrcKGRawZQ2LNHWSMrqGBATTuzFJN0gwNkqkcd6DMZwcALB82wA==	c5d925626c7197ea56fb8d9f4afedec0	c95e1a8b2913f6ea57a6b2084831a22d	nan	0	slice0015_Pan1-GFP_YCS_1_w	0	nan	0	0	0	0	0	C:\Users\hursvere\Desktop\pan1 Las17 mito coloc\input\Pan1\single planes\YCS\green plus red auto threshold	C:\Users\hursvere\Desktop\pan1 Las17 mito coloc\input\Pan1\single planes\YCS\green plus red auto threshold	Done	1	1	0	0	file:///C:/Users/hursvere/Desktop/pan1%20Las17%20mito%20coloc/input/Pan1/single%20planes/YCS/green%20plus%20red%20auto%20threshold/slice0015_Pan1-GFP_YCS_1_w2Penta-Red_57b58537046ce_hrm.tif.tif	file:///C:/Users/hursvere/Desktop/pan1%20Las17%20mito%20coloc/input/Pan1/single%20planes/YCS/green%20plus%20red%20auto%20threshold/slice0015_Pan1-GFP_YCS_1_w3Penta-Green-100_57b5856e4f10c_hrm.tif.tif	2048
-1	-1	0.109569	1	1	0.0395633	19.3435	1	1	0.87481	0.700592	0.677381	2.10239	0	0	1.82812	0	0.71875	slice0015_Pan1-GFP_YCS__w2Penta-Red_57b5853710fbf_hrm.tif.tif	slice0015_Pan1-GFP_YCS__w3Penta-Green-100_57b5856e59fb8_hrm.tif.tif	0	0	30	1	2048	2048	30	eLsu3NreG63CBnO6NDRFTZdYazBDg7SktNEabBBHmjEk0txBpugaGhhAo84s1dQyLcmCylEHynp2AHFZNps=	a6356abeeb56d230d9cb280fe5e25260	788cc9fb0542f2b8e36c784a50b6904d	nan	0	slice0015_Pan1-GFP_YCS__w	0	nan	0	0	0	0	0	C:\Users\hursvere\Desktop\pan1 Las17 mito coloc\input\Pan1\single planes\YCS\green plus red auto threshold	C:\Users\hursvere\Desktop\pan1 Las17 mito coloc\input\Pan1\single planes\YCS\green plus red auto threshold	Done	1	1	0	0	file:///C:/Users/hursvere/Desktop/pan1%20Las17%20mito%20coloc/input/Pan1/single%20planes/YCS/green%20plus%20red%20auto%20threshold/slice0015_Pan1-GFP_YCS__w2Penta-Red_57b5853710fbf_hrm.tif.tif	file:///C:/Users/hursvere/Desktop/pan1%20Las17%20mito%20coloc/input/Pan1/single%20planes/YCS/green%20plus%20red%20auto%20threshold/slice0015_Pan1-GFP_YCS__w3Penta-Green-100_57b5856e59fb8_hrm.tif.tif	2048
-1	-1	-0.430822	nan	0	0.00790312	57.5319	1	1	0.674301	0.47419	0.552578	-140.239	0	0	0.671875	0	0.28125	slice0016_Pan1-GFP_YCS_1_w2Penta-Red_57b58537046ce_hrm.tif.tif	slice0016_Pan1-GFP_YCS_1_w3Penta-Green-100_57b5856e4f10c_hrm.tif.tif	0	0	31	1	2048	2048	31	eLsu3NreG63CBnO6NDQbrcKGRawZQ2LNHWSMrqGBATTuzFJN0gwNkqkcd6DMZwcALt02wg==	31fe9e9f66e7cc353d347d942f7e07bc	d4e0f4504348cd1e5bd9b6c35df03909	nan	0	slice0016_Pan1-GFP_YCS_1_w	0	nan	0	0	0	0	0	C:\Users\hursvere\Desktop\pan1 Las17 mito coloc\input\Pan1\single planes\YCS\green plus red auto threshold	C:\Users\hursvere\Desktop\pan1 Las17 mito coloc\input\Pan1\single planes\YCS\green plus red auto threshold	Done	1	1	0	0	file:///C:/Users/hursvere/Desktop/pan1%20Las17%20mito%20coloc/input/Pan1/single%20planes/YCS/green%20plus%20red%20auto%20threshold/slice0016_Pan1-GFP_YCS_1_w2Penta-Red_57b58537046ce_hrm.tif.tif	file:///C:/Users/hursvere/Desktop/pan1%20Las17%20mito%20coloc/input/Pan1/single%20planes/YCS/green%20plus%20red%20auto%20threshold/slice0016_Pan1-GFP_YCS_1_w3Penta-Green-100_57b5856e4f10c_hrm.tif.tif	2048
-1	-1	-0.113099	nan	0	0.0272536	24.2098	1	1	0.812283	0.663517	0.671821	-5.13096	0	0	1.64062	0	0.609375	slice0016_Pan1-GFP_YCS__w2Penta-Red_57b5853710fbf_hrm.tif.tif	slice0016_Pan1-GFP_YCS__w3Penta-Green-100_57b5856e59fb8_hrm.tif.tif	0	0	32	1	2048	2048	32	eLsu3NreG63CBnO6NDRDTZdYazBDg7SktNEabBBHmjEk0txBpugaGhhAo84s1dQyLcmCylEHynp2AHQUNp0=	ceaa7c8c2133ac2b2ca920fd949985e3	a2930904e072f2e3ebda10d20f22f045	nan	0	slice0016_Pan1-GFP_YCS__w	0	nan	0	0	0	0	0	C:\Users\hursvere\Desktop\pan1 Las17 mito coloc\input\Pan1\single planes\YCS\green plus red auto threshold	C:\Users\hursvere\Desktop\pan1 Las17 mito coloc\input\Pan1\single planes\YCS\green plus red auto threshold	Done	1	1	0	0	file:///C:/Users/hursvere/Desktop/pan1%20Las17%20mito%20coloc/input/Pan1/single%20planes/YCS/green%20plus%20red%20auto%20threshold/slice0016_Pan1-GFP_YCS__w2Penta-Red_57b5853710fbf_hrm.tif.tif	file:///C:/Users/hursvere/Desktop/pan1%20Las17%20mito%20coloc/input/Pan1/single%20planes/YCS/green%20plus%20red%20auto%20threshold/slice0016_Pan1-GFP_YCS__w3Penta-Green-100_57b5856e59fb8_hrm.tif.tif	2048
-1	-1	-0.504849	nan	0	0.0312299	28.6203	1	1	0.945416	0.562947	0.589769	-32.5243	0	0	0.796875	0	0.375	slice0017_Pan1-GFP_YCS_1_w2Penta-Red_57b58537046ce_hrm.tif.tif	slice0017_Pan1-GFP_YCS_1_w3Penta-Green-100_57b5856e4f10c_hrm.tif.tif	0	0	33	1	2048	2048	33	eLsu3NreG63CBnO6NDQfrcKGRawZQ2LNHWSMrqGBATTuzFJN0gwNkqkcd6DMZwcAMZs2xA==	45caf829bb3592aa8917e081bc12e17f	31da7f4a94c1e4cf71d1d78608d99e4d	nan	0	slice0017_Pan1-GFP_YCS_1_w	0	nan	0	0	0	0	0	C:\Users\hursvere\Desktop\pan1 Las17 mito coloc\input\Pan1\single planes\YCS\green plus red auto threshold	C:\Users\hursvere\Desktop\pan1 Las17 mito coloc\input\Pan1\single planes\YCS\green plus red auto threshold	Done	1	1	0	0	file:///C:/Users/hursvere/Desktop/pan1%20Las17%20mito%20coloc/input/Pan1/single%20planes/YCS/green%20plus%20red%20auto%20threshold/slice0017_Pan1-GFP_YCS_1_w2Penta-Red_57b58537046ce_hrm.tif.tif	file:///C:/Users/hursvere/Desktop/pan1%20Las17%20mito%20coloc/input/Pan1/single%20planes/YCS/green%20plus%20red%20auto%20threshold/slice0017_Pan1-GFP_YCS_1_w3Penta-Green-100_57b5856e4f10c_hrm.tif.tif	2048
-1	-1	0.0705313	1	1	0.0197912	34.443	1	1	0.825632	0.713674	0.68718	4.72522	0	0	1.375	0	0.359375	slice0017_Pan1-GFP_YCS__w2Penta-Red_57b5853710fbf_hrm.tif.tif	slice0017_Pan1-GFP_YCS__w3Penta-Green-100_57b5856e59fb8_hrm.tif.tif	0	0	34	1	2048	2048	34	eLsu3NreG63CBnO6NDRHTZdYazBDg7SktNEabBBHmjEk0txBpugaGhhAo84s1dQyLcmCylEHynp2AHbPNp8=	5c7e3b12ad3e24a7801cd45ce1bec519	b288bbf3de92574dead1d0fcfd9f3daa	nan	0	slice0017_Pan1-GFP_YCS__w	0	nan	0	0	0	0	0	C:\Users\hursvere\Desktop\pan1 Las17 mito coloc\input\Pan1\single planes\YCS\green plus red auto threshold	C:\Users\hursvere\Desktop\pan1 Las17 mito coloc\input\Pan1\single planes\YCS\green plus red auto threshold	Done	1	1	0	0	file:///C:/Users/hursvere/Desktop/pan1%20Las17%20mito%20coloc/input/Pan1/single%20planes/YCS/green%20plus%20red%20auto%20threshold/slice0017_Pan1-GFP_YCS__w2Penta-Red_57b5853710fbf_hrm.tif.tif	file:///C:/Users/hursvere/Desktop/pan1%20Las17%20mito%20coloc/input/Pan1/single%20planes/YCS/green%20plus%20red%20auto%20threshold/slice0017_Pan1-GFP_YCS__w3Penta-Green-100_57b5856e59fb8_hrm.tif.tif	2048
-1	-1	-0.562683	nan	0	0.0341902	25.9193	1	1	0.941375	0.537714	0.535318	-12.2639	0	0	0.953125	0	0.40625	slice0018_Pan1-GFP_YCS_1_w2Penta-Red_57b58537046ce_hrm.tif.tif	slice0018_Pan1-GFP_YCS_1_w3Penta-Green-100_57b5856e4f10c_hrm.tif.tif	0	0	35	1	2048	2048	35	eLsu3NreG63CBnO6NMQsEEarsKEYa8aQWHMHGaNraGAAjTuzVJM0Q4NkKscdKPPZAQA0WTbG	2ccfdf38ceb497cd60595baa42e65809	65859f3257d1854632839c45b38c026e	nan	0	slice0018_Pan1-GFP_YCS_1_w	0	nan	0	0	0	0	0	C:\Users\hursvere\Desktop\pan1 Las17 mito coloc\input\Pan1\single planes\YCS\green plus red auto threshold	C:\Users\hursvere\Desktop\pan1 Las17 mito coloc\input\Pan1\single planes\YCS\green plus red auto threshold	Done	1	1	0	0	file:///C:/Users/hursvere/Desktop/pan1%20Las17%20mito%20coloc/input/Pan1/single%20planes/YCS/green%20plus%20red%20auto%20threshold/slice0018_Pan1-GFP_YCS_1_w2Penta-Red_57b58537046ce_hrm.tif.tif	file:///C:/Users/hursvere/Desktop/pan1%20Las17%20mito%20coloc/input/Pan1/single%20planes/YCS/green%20plus%20red%20auto%20threshold/slice0018_Pan1-GFP_YCS_1_w3Penta-Green-100_57b5856e4f10c_hrm.tif.tif	2048
-1	-1	-0.169533	nan	0	0.0190091	36.6256	1	1	0.834398	0.618346	0.602635	-9.43812	0	0	0.734375	0	0.359375	slice0018_Pan1-GFP_YCS__w2Penta-Red_57b5853710fbf_hrm.tif.tif	slice0018_Pan1-GFP_YCS__w3Penta-Green-100_57b5856e59fb8_hrm.tif.tif	0	0	36	1	2048	2048	36	eLsu3NreG63CBnO6NEQrELDWYIYGaUlpozXYII40Y0ikuYNM0TU0MIBGnVmqqWVakgWVow6U9ewAeYo2oQ==	38698793d1c068a9ea13f227fd058c23	f7e0b8f9c7ac7c81ef097351c87eeca4	nan	0	slice0018_Pan1-GFP_YCS__w	0	nan	0	0	0	0	0	C:\Users\hursvere\Desktop\pan1 Las17 mito coloc\input\Pan1\single planes\YCS\green plus red auto threshold	C:\Users\hursvere\Desktop\pan1 Las17 mito coloc\input\Pan1\single planes\YCS\green plus red auto threshold	Done	1	1	0	0	file:///C:/Users/hursvere/Desktop/pan1%20Las17%20mito%20coloc/input/Pan1/single%20planes/YCS/green%20plus%20red%20auto%20threshold/slice0018_Pan1-GFP_YCS__w2Penta-Red_57b5853710fbf_hrm.tif.tif	file:///C:/Users/hursvere/Desktop/pan1%20Las17%20mito%20coloc/input/Pan1/single%20planes/YCS/green%20plus%20red%20auto%20threshold/slice0018_Pan1-GFP_YCS__w3Penta-Green-100_57b5856e59fb8_hrm.tif.tif	2048
-1	-1	-0.386077	nan	0	0.0414425	22.2068	1	1	0.959325	0.611496	0.610376	-2.5846	0	0	1.07812	0	0.578125	slice0019_Pan1-GFP_YCS_1_w2Penta-Red_57b58537046ce_hrm.tif.tif	slice0019_Pan1-GFP_YCS_1_w3Penta-Green-100_57b5856e4f10c_hrm.tif.tif	0	0	37	1	2048	2048	37	eLsu3NreG63CBnO6HK3ChkmsGUNizR1kjK6hgQE07sxSTdIMDZKpHHegzGcHADcXNsg=	8420134d6883bb802011673cf38b9ea1	b0db3cfc7fdf158056e9833f79bd5469	nan	0	slice0019_Pan1-GFP_YCS_1_w	0	nan	0	0	0	0	0	C:\Users\hursvere\Desktop\pan1 Las17 mito coloc\input\Pan1\single planes\YCS\green plus red auto threshold	C:\Users\hursvere\Desktop\pan1 Las17 mito coloc\input\Pan1\single planes\YCS\green plus red auto threshold	Done	1	1	0	0	file:///C:/Users/hursvere/Desktop/pan1%20Las17%20mito%20coloc/input/Pan1/single%20planes/YCS/green%20plus%20red%20auto%20threshold/slice0019_Pan1-GFP_YCS_1_w2Penta-Red_57b58537046ce_hrm.tif.tif	file:///C:/Users/hursvere/Desktop/pan1%20Las17%20mito%20coloc/input/Pan1/single%20planes/YCS/green%20plus%20red%20auto%20threshold/slice0019_Pan1-GFP_YCS_1_w3Penta-Green-100_57b5856e4f10c_hrm.tif.tif	2048
-1	-1	-0.257699	nan	0	0.0213059	35.8003	1	1	0.87336	0.619647	0.619153	-7.97817	0	0	0.703125	0	0.359375	slice0019_Pan1-GFP_YCS__w2Penta-Red_57b5853710fbf_hrm.tif.tif	slice0019_Pan1-GFP_YCS__w3Penta-Green-100_57b5856e59fb8_hrm.tif.tif	0	0	38	1	2048	2048	38	eLsu3NreG63CBnO6RK/CsNZghgZpSWmjNdggjjRjSKS5g0zRNTQwgEadWaqpZVqSBZWjDpT17AB8RTaj	a8ab4e99d6ea4786c73583f771d71079	5a3fbf31844f09196da919a11659f64c	nan	0	slice0019_Pan1-GFP_YCS__w	0	nan	0	0	0	0	0	C:\Users\hursvere\Desktop\pan1 Las17 mito coloc\input\Pan1\single planes\YCS\green plus red auto threshold	C:\Users\hursvere\Desktop\pan1 Las17 mito coloc\input\Pan1\single planes\YCS\green plus red auto threshold	Done	1	1	0	0	file:///C:/Users/hursvere/Desktop/pan1%20Las17%20mito%20coloc/input/Pan1/single%20planes/YCS/green%20plus%20red%20auto%20threshold/slice0019_Pan1-GFP_YCS__w2Penta-Red_57b5853710fbf_hrm.tif.tif	file:///C:/Users/hursvere/Desktop/pan1%20Las17%20mito%20coloc/input/Pan1/single%20planes/YCS/green%20plus%20red%20auto%20threshold/slice0019_Pan1-GFP_YCS__w3Penta-Green-100_57b5856e59fb8_hrm.tif.tif	2048
-1	-1	0.402826	1	1	0.0316891	29.7017	1	1	0.970165	0.735278	0.714015	17.0322	0	0	0.8125	0	0.359375	slice0020_Pan1-GFP_YCS_1_w2Penta-Red_57b58537046ce_hrm.tif.tif	slice0020_Pan1-GFP_YCS_1_w3Penta-Green-100_57b5856e4f10c_hrm.tif.tif	0	0	39	1	2048	2048	39	eLsu3NreG63CBnO6NBptGA6PWDOGxJo7yBhdQwMDaNyZpZqkGRokUznuQJnPDgAhKTa4	31d7328f6c84629aed5cc2caa0245ce8	a32bd62460a3dd0f9dbd854ecd22b572	nan	0	slice0020_Pan1-GFP_YCS_1_w	0	nan	0	0	0	0	0	C:\Users\hursvere\Desktop\pan1 Las17 mito coloc\input\Pan1\single planes\YCS\green plus red auto threshold	C:\Users\hursvere\Desktop\pan1 Las17 mito coloc\input\Pan1\single planes\YCS\green plus red auto threshold	Done	1	1	0	0	file:///C:/Users/hursvere/Desktop/pan1%20Las17%20mito%20coloc/input/Pan1/single%20planes/YCS/green%20plus%20red%20auto%20threshold/slice0020_Pan1-GFP_YCS_1_w2Penta-Red_57b58537046ce_hrm.tif.tif	file:///C:/Users/hursvere/Desktop/pan1%20Las17%20mito%20coloc/input/Pan1/single%20planes/YCS/green%20plus%20red%20auto%20threshold/slice0020_Pan1-GFP_YCS_1_w3Penta-Green-100_57b5856e4f10c_hrm.tif.tif	2048
-1	-1	0.148376	1	1	0.0220126	37.8385	1	1	0.912647	0.700538	0.65094	8.06103	0	0	0.6875	0	0.40625	slice0020_Pan1-GFP_YCS__w2Penta-Red_57b5853710fbf_hrm.tif.tif	slice0020_Pan1-GFP_YCS__w3Penta-Green-100_57b5856e59fb8_hrm.tif.tif	0	0	40	1	2048	2048	40	eLsu3NreG63CBnO6NEJrGGKtwQwN0pLSRmuwQRxpxpBIcweZomtoYACNOrNUU8u0JAsqRx0o69kBAGZvNpM=	23e68ee32f1f9a9b6d55715eb36eabfa	acbdb64ff85dbd2e434d2af1948b1c9b	nan	0	slice0020_Pan1-GFP_YCS__w	0	nan	0	0	0	0	0	C:\Users\hursvere\Desktop\pan1 Las17 mito coloc\input\Pan1\single planes\YCS\green plus red auto threshold	C:\Users\hursvere\Desktop\pan1 Las17 mito coloc\input\Pan1\single planes\YCS\green plus red auto threshold	Done	1	1	0	0	file:///C:/Users/hursvere/Desktop/pan1%20Las17%20mito%20coloc/input/Pan1/single%20planes/YCS/green%20plus%20red%20auto%20threshold/slice0020_Pan1-GFP_YCS__w2Penta-Red_57b5853710fbf_hrm.tif.tif	file:///C:/Users/hursvere/Desktop/pan1%20Las17%20mito%20coloc/input/Pan1/single%20planes/YCS/green%20plus%20red%20auto%20threshold/slice0020_Pan1-GFP_YCS__w3Penta-Green-100_57b5856e59fb8_hrm.tif.tif	2048
-1	-1	0.326194	1	1	0.0203664	38.9147	1	1	0.890255	0.733064	0.704672	39.2305	0	0	0.78125	0	0.375	slice0021_Pan1-GFP_YCS_1_w2Penta-Red_57b58537046ce_hrm.tif.tif	slice0021_Pan1-GFP_YCS_1_w3Penta-Green-100_57b5856e4f10c_hrm.tif.tif	0	0	41	1	2048	2048	41	eLsu3NreG63CBnO6NMLs0oxWYUMx1owhseYOMkbX0MAAGndmqSZphgbJVI47UOazAwAj5za6	8fc09e1615854f0464359a35d202cc28	7eaacbecbc0effe07f36e0c80875d65c	nan	0	slice0021_Pan1-GFP_YCS_1_w	0	nan	0	0	0	0	0	C:\Users\hursvere\Desktop\pan1 Las17 mito coloc\input\Pan1\single planes\YCS\green plus red auto threshold	C:\Users\hursvere\Desktop\pan1 Las17 mito coloc\input\Pan1\single planes\YCS\green plus red auto threshold	Done	1	1	0	0	file:///C:/Users/hursvere/Desktop/pan1%20Las17%20mito%20coloc/input/Pan1/single%20planes/YCS/green%20plus%20red%20auto%20threshold/slice0021_Pan1-GFP_YCS_1_w2Penta-Red_57b58537046ce_hrm.tif.tif	file:///C:/Users/hursvere/Desktop/pan1%20Las17%20mito%20coloc/input/Pan1/single%20planes/YCS/green%20plus%20red%20auto%20threshold/slice0021_Pan1-GFP_YCS_1_w3Penta-Green-100_57b5856e4f10c_hrm.tif.tif	2048
-1	-1	-0.215798	nan	0	0.0169085	45.2827	1	1	0.875021	0.660089	0.660335	-19.9514	0	0	0.625	0	0.375	slice0021_Pan1-GFP_YCS__w2Penta-Red_57b5853710fbf_hrm.tif.tif	slice0021_Pan1-GFP_YCS__w3Penta-Green-100_57b5856e59fb8_hrm.tif.tif	0	0	42	1	2048	2048	42	eLsu3NreG63CBnO6NELr0mCtwQwN0pLSRmuwQRxpxpBIcweZomtoYACNOrNUU8u0JAsqRx0o69kBAGkqNpU=	dd01ac3aaae2e0e103772c3472171262	a35d7eca574d8b8b86f160588d247486	nan	0	slice0021_Pan1-GFP_YCS__w	0	nan	0	0	0	0	0	C:\Users\hursvere\Desktop\pan1 Las17 mito coloc\input\Pan1\single planes\YCS\green plus red auto threshold	C:\Users\hursvere\Desktop\pan1 Las17 mito coloc\input\Pan1\single planes\YCS\green plus red auto threshold	Done	1	1	0	0	file:///C:/Users/hursvere/Desktop/pan1%20Las17%20mito%20coloc/input/Pan1/single%20planes/YCS/green%20plus%20red%20auto%20threshold/slice0021_Pan1-GFP_YCS__w2Penta-Red_57b5853710fbf_hrm.tif.tif	file:///C:/Users/hursvere/Desktop/pan1%20Las17%20mito%20coloc/input/Pan1/single%20planes/YCS/green%20plus%20red%20auto%20threshold/slice0021_Pan1-GFP_YCS__w3Penta-Green-100_57b5856e59fb8_hrm.tif.tif	2048
-1	-1	0.171421	1	1	0.0131653	51.4766	1	1	0.823228	0.720442	0.705459	30.8551	0	0	0.8125	0	0.296875	slice0022_Pan1-GFP_YCS_1_w2Penta-Red_57b58537046ce_hrm.tif.tif	slice0022_Pan1-GFP_YCS_1_w3Penta-Green-100_57b5856e4f10c_hrm.tif.tif	0	0	43	1	2048	2048	43	eLsu3NreG63CBnO6NDIarcKGRawZQ2LNHWSMrqGBATTuzFJN0gwNkqkcd6DMZwcAJqU2vA==	88451ebcdce81478c69bdb4efc050b30	7392c019c50dc66be8a026cd668e054f	nan	0	slice0022_Pan1-GFP_YCS_1_w	0	nan	0	0	0	0	0	C:\Users\hursvere\Desktop\pan1 Las17 mito coloc\input\Pan1\single planes\YCS\green plus red auto threshold	C:\Users\hursvere\Desktop\pan1 Las17 mito coloc\input\Pan1\single planes\YCS\green plus red auto threshold	Done	1	1	0	0	file:///C:/Users/hursvere/Desktop/pan1%20Las17%20mito%20coloc/input/Pan1/single%20planes/YCS/green%20plus%20red%20auto%20threshold/slice0022_Pan1-GFP_YCS_1_w2Penta-Red_57b58537046ce_hrm.tif.tif	file:///C:/Users/hursvere/Desktop/pan1%20Las17%20mito%20coloc/input/Pan1/single%20planes/YCS/green%20plus%20red%20auto%20threshold/slice0022_Pan1-GFP_YCS_1_w3Penta-Green-100_57b5856e4f10c_hrm.tif.tif	2048
-1	-1	-0.0157774	nan	0	0.0249878	36.8267	1	1	0.959281	0.65688	0.682141	-1.796	0	0	0.609375	0	0.296875	slice0022_Pan1-GFP_YCS__w2Penta-Red_57b5853710fbf_hrm.tif.tif	slice0022_Pan1-GFP_YCS__w3Penta-Green-100_57b5856e59fb8_hrm.tif.tif	0	0	44	1	2048	2048	44	eLsu3NreG63CBnO6NDJCTZdYazBDg7SktNEabBBHmjEk0txBpugaGhhAo84s1dQyLcmCylEHynp2AGvlNpc=	8a7664c5346d88c2827ed430c6bdd954	71ea326cb88a532044f3e724f05e5224	nan	0	slice0022_Pan1-GFP_YCS__w	0	nan	0	0	0	0	0	C:\Users\hursvere\Desktop\pan1 Las17 mito coloc\input\Pan1\single planes\YCS\green plus red auto threshold	C:\Users\hursvere\Desktop\pan1 Las17 mito coloc\input\Pan1\single planes\YCS\green plus red auto threshold	Done	1	1	0	0	file:///C:/Users/hursvere/Desktop/pan1%20Las17%20mito%20coloc/input/Pan1/single%20planes/YCS/green%20plus%20red%20auto%20threshold/slice0022_Pan1-GFP_YCS__w2Penta-Red_57b5853710fbf_hrm.tif.tif	file:///C:/Users/hursvere/Desktop/pan1%20Las17%20mito%20coloc/input/Pan1/single%20planes/YCS/green%20plus%20red%20auto%20threshold/slice0022_Pan1-GFP_YCS__w3Penta-Green-100_57b5856e59fb8_hrm.tif.tif	2048
-1	-1	-0.105472	nan	0	0.0163655	39.9179	1	1	0.808256	0.62425	0.641989	-15.8712	0	0	0.875	0	0.3125	slice0023_Pan1-GFP_YCS_1_w2Penta-Red_57b58537046ce_hrm.tif.tif	slice0023_Pan1-GFP_YCS_1_w3Penta-Green-100_57b5856e4f10c_hrm.tif.tif	0	0	45	1	2048	2048	45	eLsu3NreG63CBnO6NDIercKGRawZQ2LNHWSMrqGBATTuzFJN0gwNkqkcd6DMZwcAKWM2vg==	0f2111ad9c97958819e1036183c112a2	cdb6f974be7d10a62a02a659660127ca	nan	0	slice0023_Pan1-GFP_YCS_1_w	0	nan	0	0	0	0	0	C:\Users\hursvere\Desktop\pan1 Las17 mito coloc\input\Pan1\single planes\YCS\green plus red auto threshold	C:\Users\hursvere\Desktop\pan1 Las17 mito coloc\input\Pan1\single planes\YCS\green plus red auto threshold	Done	1	1	0	0	file:///C:/Users/hursvere/Desktop/pan1%20Las17%20mito%20coloc/input/Pan1/single%20planes/YCS/green%20plus%20red%20auto%20threshold/slice0023_Pan1-GFP_YCS_1_w2Penta-Red_57b58537046ce_hrm.tif.tif	file:///C:/Users/hursvere/Desktop/pan1%20Las17%20mito%20coloc/input/Pan1/single%20planes/YCS/green%20plus%20red%20auto%20threshold/slice0023_Pan1-GFP_YCS_1_w3Penta-Green-100_57b5856e4f10c_hrm.tif.tif	2048
-1	-1	-0.135364	nan	0	0.0168368	48.2745	1	1	0.901548	0.637726	0.61893	-21.5081	0	0	0.75	0	0.34375	slice0023_Pan1-GFP_YCS__w2Penta-Red_57b5853710fbf_hrm.tif.tif	slice0023_Pan1-GFP_YCS__w3Penta-Green-100_57b5856e59fb8_hrm.tif.tif	0	0	46	1	2048	2048	46	eLsu3NreG63CBnO6NDJGTZdYazBDg7SktNEabBBHmjEk0txBpugaGhhAo84s1dQyLcmCylEHynp2AG6gNpk=	a43592050b631d1f2e709457336d070d	0af358d7ef32d06d243d9dfbe9ac5738	nan	0	slice0023_Pan1-GFP_YCS__w	0	nan	0	0	0	0	0	C:\Users\hursvere\Desktop\pan1 Las17 mito coloc\input\Pan1\single planes\YCS\green plus red auto threshold	C:\Users\hursvere\Desktop\pan1 Las17 mito coloc\input\Pan1\single planes\YCS\green plus red auto threshold	Done	1	1	0	0	file:///C:/Users/hursvere/Desktop/pan1%20Las17%20mito%20coloc/input/Pan1/single%20planes/YCS/green%20plus%20red%20auto%20threshold/slice0023_Pan1-GFP_YCS__w2Penta-Red_57b5853710fbf_hrm.tif.tif	file:///C:/Users/hursvere/Desktop/pan1%20Las17%20mito%20coloc/input/Pan1/single%20planes/YCS/green%20plus%20red%20auto%20threshold/slice0023_Pan1-GFP_YCS__w3Penta-Green-100_57b5856e59fb8_hrm.tif.tif	2048
-1	-1	-0.179455	nan	0	0.0247659	30.4715	1	1	0.868708	0.613978	0.612325	-11.1721	0	0	0.59375	0	0.328125	slice0024_Pan1-GFP_YCS_1_w2Penta-Red_57b58537046ce_hrm.tif.tif	slice0024_Pan1-GFP_YCS_1_w3Penta-Green-100_57b5856e4f10c_hrm.tif.tif	0	0	47	1	2048	2048	47	eLsu3NreG63CBnO6NDIZrcKGRawZQ2LNHWSMrqGBATTuzFJN0gwNkqkcd6DMZwcALCE2wA==	1173c2ec447407dff5333b9b9e8ff0f7	ccaa170b76b831b0fe59e97511ad4eba	nan	0	slice0024_Pan1-GFP_YCS_1_w	0	nan	0	0	0	0	0	C:\Users\hursvere\Desktop\pan1 Las17 mito coloc\input\Pan1\single planes\YCS\green plus red auto threshold	C:\Users\hursvere\Desktop\pan1 Las17 mito coloc\input\Pan1\single planes\YCS\green plus red auto threshold	Done	1	1	0	0	file:///C:/Users/hursvere/Desktop/pan1%20Las17%20mito%20coloc/input/Pan1/single%20planes/YCS/green%20plus%20red%20auto%20threshold/slice0024_Pan1-GFP_YCS_1_w2Penta-Red_57b58537046ce_hrm.tif.tif	file:///C:/Users/hursvere/Desktop/pan1%20Las17%20mito%20coloc/input/Pan1/single%20planes/YCS/green%20plus%20red%20auto%20threshold/slice0024_Pan1-GFP_YCS_1_w3Penta-Green-100_57b5856e4f10c_hrm.tif.tif	2048
-1	-1	0.342028	1	1	0.0282918	32.3864	1	1	0.957219	0.72074	0.716108	9.36664	0	0	0.96875	0	0.46875	slice0024_Pan1-GFP_YCS__w2Penta-Red_57b5853710fbf_hrm.tif.tif	slice0024_Pan1-GFP_YCS__w3Penta-Green-100_57b5856e59fb8_hrm.tif.tif	0	0	48	1	2048	2048	48	eLsu3NreG63CBnO6NDJBTZdYazBDg7SktNEabBBHmjEk0txBpugaGhhAo84s1dQyLcmCylEHynp2AHFbNps=	90006be6c540dd60021a942050522d5f	1529080b4fbc0da75a6d30ce82a42b4a	nan	0	slice0024_Pan1-GFP_YCS__w	0	nan	0	0	0	0	0	C:\Users\hursvere\Desktop\pan1 Las17 mito coloc\input\Pan1\single planes\YCS\green plus red auto threshold	C:\Users\hursvere\Desktop\pan1 Las17 mito coloc\input\Pan1\single planes\YCS\green plus red auto threshold	Done	1	1	0	0	file:///C:/Users/hursvere/Desktop/pan1%20Las17%20mito%20coloc/input/Pan1/single%20planes/YCS/green%20plus%20red%20auto%20threshold/slice0024_Pan1-GFP_YCS__w2Penta-Red_57b5853710fbf_hrm.tif.tif	file:///C:/Users/hursvere/Desktop/pan1%20Las17%20mito%20coloc/input/Pan1/single%20planes/YCS/green%20plus%20red%20auto%20threshold/slice0024_Pan1-GFP_YCS__w3Penta-Green-100_57b5856e59fb8_hrm.tif.tif	2048
-1	-1	-0.163903	nan	0	0.0205636	32.6688	1	1	0.819626	0.607437	0.574369	-10.2335	0	0	0.953125	0	0.421875	slice0025_Pan1-GFP_YCS_1_w2Penta-Red_57b58537046ce_hrm.tif.tif	slice0025_Pan1-GFP_YCS_1_w3Penta-Green-100_57b5856e4f10c_hrm.tif.tif	0	0	49	1	2048	2048	49	eLsu3NreG63CBnO6NDIdrcKGRawZQ2LNHWSMrqGBATTuzFJN0gwNkqkcd6DMZwcALt82wg==	c9e4cf6897c633562b9f2d9b5728a1d0	f3e26574351efedd69092733d1d6171a	nan	0	slice0025_Pan1-GFP_YCS_1_w	0	nan	0	0	0	0	0	C:\Users\hursvere\Desktop\pan1 Las17 mito coloc\input\Pan1\single planes\YCS\green plus red auto threshold	C:\Users\hursvere\Desktop\pan1 Las17 mito coloc\input\Pan1\single planes\YCS\green plus red auto threshold	Done	1	1	0	0	file:///C:/Users/hursvere/Desktop/pan1%20Las17%20mito%20coloc/input/Pan1/single%20planes/YCS/green%20plus%20red%20auto%20threshold/slice0025_Pan1-GFP_YCS_1_w2Penta-Red_57b58537046ce_hrm.tif.tif	file:///C:/Users/hursvere/Desktop/pan1%20Las17%20mito%20coloc/input/Pan1/single%20planes/YCS/green%20plus%20red%20auto%20threshold/slice0025_Pan1-GFP_YCS_1_w3Penta-Green-100_57b5856e4f10c_hrm.tif.tif	2048
-1	-1	-0.30835	nan	0	0.0397152	19.4124	1	1	0.878047	0.613709	0.578986	-1.3946	0	0	1.10938	0	0.40625	slice0025_Pan1-GFP_YCS__w2Penta-Red_57b5853710fbf_hrm.tif.tif	slice0025_Pan1-GFP_YCS__w3Penta-Green-100_57b5856e59fb8_hrm.tif.tif	0	0	50	1	2048	2048	50	eLsu3NreG63CBnO6NDJFTZdYazBDg7SktNEabBBHmjEk0txBpugaGhhAo84s1dQyLcmCylEHynp2AHQWNp0=	005988d44bc10a7751b6909b3db88cf5	850d5c2a3c17eed0c20c7f665ffdc543	nan	0	slice0025_Pan1-GFP_YCS__w	0	nan	0	0	0	0	0	C:\Users\hursvere\Desktop\pan1 Las17 mito coloc\input\Pan1\single planes\YCS\green plus red auto threshold	C:\Users\hursvere\Desktop\pan1 Las17 mito coloc\input\Pan1\single planes\YCS\green plus red auto threshold	Done	1	1	0	0	file:///C:/Users/hursvere/Desktop/pan1%20Las17%20mito%20coloc/input/Pan1/single%20planes/YCS/green%20plus%20red%20auto%20threshold/slice0025_Pan1-GFP_YCS__w2Penta-Red_57b5853710fbf_hrm.tif.tif	file:///C:/Users/hursvere/Desktop/pan1%20Las17%20mito%20coloc/input/Pan1/single%20planes/YCS/green%20plus%20red%20auto%20threshold/slice0025_Pan1-GFP_YCS__w3Penta-Green-100_57b5856e59fb8_hrm.tif.tif	2048
-1	-1	-0.102303	nan	0	0.0203011	32.8447	1	1	0.816568	0.646351	0.621327	-5.94197	0	0	0.5	0	0.265625	slice0026_Pan1-GFP_YCS_1_w2Penta-Red_57b58537046ce_hrm.tif.tif	slice0026_Pan1-GFP_YCS_1_w3Penta-Green-100_57b5856e4f10c_hrm.tif.tif	0	0	51	1	2048	2048	51	eLsu3NreG63CBnO6NDIbrcKGRawZQ2LNHWSMrqGBATTuzFJN0gwNkqkcd6DMZwcAMZ02xA==	b876185252bd82015b0dfb86f418d374	100f67b0220c2acb59d65a8a9c48460b	nan	0	slice0026_Pan1-GFP_YCS_1_w	0	nan	0	0	0	0	0	C:\Users\hursvere\Desktop\pan1 Las17 mito coloc\input\Pan1\single planes\YCS\green plus red auto threshold	C:\Users\hursvere\Desktop\pan1 Las17 mito coloc\input\Pan1\single planes\YCS\green plus red auto threshold	Done	1	1	0	0	file:///C:/Users/hursvere/Desktop/pan1%20Las17%20mito%20coloc/input/Pan1/single%20planes/YCS/green%20plus%20red%20auto%20threshold/slice0026_Pan1-GFP_YCS_1_w2Penta-Red_57b58537046ce_hrm.tif.tif	file:///C:/Users/hursvere/Desktop/pan1%20Las17%20mito%20coloc/input/Pan1/single%20planes/YCS/green%20plus%20red%20auto%20threshold/slice0026_Pan1-GFP_YCS_1_w3Penta-Green-100_57b5856e4f10c_hrm.tif.tif	2048
-1	-1	1	1	1	0.0281747	35.1266	1	1	0.994829	1	1	1.24881	0	0	0.765625	0	0.46875	slice0026_Pan1-GFP_YCS__w2Penta-Red_57b5853710fbf_hrm.tif.tif	slice0026_Pan1-GFP_YCS__w3Penta-Green-100_57b5856e59fb8_hrm.tif.tif	0	0	52	1	2048	2048	52	eLsu3NreG63CBnO6NDJDTZdYazBDg7SktNEabBBHmjEk0txBpugaGhhAo84s1dQyLcmCylEHynp2AHbRNp8=	1fee3cfd22cd9322d328a5e6ddb9b188	84e0835e938a30c59b38a562f29405de	nan	0	slice0026_Pan1-GFP_YCS__w	0	nan	0	0	0	0	0	C:\Users\hursvere\Desktop\pan1 Las17 mito coloc\input\Pan1\single planes\YCS\green plus red auto threshold	C:\Users\hursvere\Desktop\pan1 Las17 mito coloc\input\Pan1\single planes\YCS\green plus red auto threshold	Done	1	1	0	0	file:///C:/Users/hursvere/Desktop/pan1%20Las17%20mito%20coloc/input/Pan1/single%20planes/YCS/green%20plus%20red%20auto%20threshold/slice0026_Pan1-GFP_YCS__w2Penta-Red_57b5853710fbf_hrm.tif.tif	file:///C:/Users/hursvere/Desktop/pan1%20Las17%20mito%20coloc/input/Pan1/single%20planes/YCS/green%20plus%20red%20auto%20threshold/slice0026_Pan1-GFP_YCS__w3Penta-Green-100_57b5856e59fb8_hrm.tif.tif	2048
-1	-1	-0.0478556	nan	0	0.0234224	28.4085	1	1	0.815719	0.64766	0.65002	-2.00583	0	0	0.78125	0	0.359375	slice0027_Pan1-GFP_YCS_1_w2Penta-Red_57b58537046ce_hrm.tif.tif	slice0027_Pan1-GFP_YCS_1_w3Penta-Green-100_57b5856e4f10c_hrm.tif.tif	0	0	53	1	2048	2048	53	eLsu3NreG63CBnO6NDIfrcKGRawZQ2LNHWSMrqGBATTuzFJN0gwNkqkcd6DMZwcANFs2xg==	71d79397c138005318cedfee049fc0d0	2a6dedeec71bd9e134fe7923971e2810	nan	0	slice0027_Pan1-GFP_YCS_1_w	0	nan	0	0	0	0	0	C:\Users\hursvere\Desktop\pan1 Las17 mito coloc\input\Pan1\single planes\YCS\green plus red auto threshold	C:\Users\hursvere\Desktop\pan1 Las17 mito coloc\input\Pan1\single planes\YCS\green plus red auto threshold	Done	1	1	0	0	file:///C:/Users/hursvere/Desktop/pan1%20Las17%20mito%20coloc/input/Pan1/single%20planes/YCS/green%20plus%20red%20auto%20threshold/slice0027_Pan1-GFP_YCS_1_w2Penta-Red_57b58537046ce_hrm.tif.tif	file:///C:/Users/hursvere/Desktop/pan1%20Las17%20mito%20coloc/input/Pan1/single%20planes/YCS/green%20plus%20red%20auto%20threshold/slice0027_Pan1-GFP_YCS_1_w3Penta-Green-100_57b5856e4f10c_hrm.tif.tif	2048
-1	-1	nan	nan	nan	nan	nan	nan	nan	nan	nan	nan	nan	0	0	0.703125	0	0.390625	slice0027_Pan1-GFP_YCS__w2Penta-Red_57b5853710fbf_hrm.tif.tif	slice0027_Pan1-GFP_YCS__w3Penta-Green-100_57b5856e59fb8_hrm.tif.tif	0	0	54	1	2048	2048	54	eLsu3NreG63CBnO6NDJHTZdYazBDg7SktNEabBBHmjEk0txBpugaGhhAo84s1dQyLcmCylEHynp2AHmMNqE=	7dacf812f2aed5348ab05e3ce0af5323	1b46d617715664b93a2884280540707a	nan	0	slice0027_Pan1-GFP_YCS__w	0	nan	0	0	0	0	0	C:\Users\hursvere\Desktop\pan1 Las17 mito coloc\input\Pan1\single planes\YCS\green plus red auto threshold	C:\Users\hursvere\Desktop\pan1 Las17 mito coloc\input\Pan1\single planes\YCS\green plus red auto threshold	Done	1	1	0	0	file:///C:/Users/hursvere/Desktop/pan1%20Las17%20mito%20coloc/input/Pan1/single%20planes/YCS/green%20plus%20red%20auto%20threshold/slice0027_Pan1-GFP_YCS__w2Penta-Red_57b5853710fbf_hrm.tif.tif	file:///C:/Users/hursvere/Desktop/pan1%20Las17%20mito%20coloc/input/Pan1/single%20planes/YCS/green%20plus%20red%20auto%20threshold/slice0027_Pan1-GFP_YCS__w3Penta-Green-100_57b5856e59fb8_hrm.tif.tif	2048
-1	-1	-0.392615	nan	0	0.0163956	27.1537	1	1	0.667234	0.537008	0.634765	-18.9632	0	0	0.59375	0	0.453125	slice0028_Pan1-GFP_YCS_1_w2Penta-Red_57b58537046ce_hrm.tif.tif	slice0028_Pan1-GFP_YCS_1_w3Penta-Green-100_57b5856e4f10c_hrm.tif.tif	0	0	55	1	2048	2048	55	eLsu3NreG63CBnO6xFIgjFZhQzHWjCGx5g4yRtfQwAAad2apJmmGBslUjjtQ5rMDADcZNsg=	b43bf33f727b9759ea3d546afd03afb4	5b300a38d7893b35f7936bbacf763450	nan	0	slice0028_Pan1-GFP_YCS_1_w	0	nan	0	0	0	0	0	C:\Users\hursvere\Desktop\pan1 Las17 mito coloc\input\Pan1\single planes\YCS\green plus red auto threshold	C:\Users\hursvere\Desktop\pan1 Las17 mito coloc\input\Pan1\single planes\YCS\green plus red auto threshold	Done	1	1	0	0	file:///C:/Users/hursvere/Desktop/pan1%20Las17%20mito%20coloc/input/Pan1/single%20planes/YCS/green%20plus%20red%20auto%20threshold/slice0028_Pan1-GFP_YCS_1_w2Penta-Red_57b58537046ce_hrm.tif.tif	file:///C:/Users/hursvere/Desktop/pan1%20Las17%20mito%20coloc/input/Pan1/single%20planes/YCS/green%20plus%20red%20auto%20threshold/slice0028_Pan1-GFP_YCS_1_w3Penta-Green-100_57b5856e4f10c_hrm.tif.tif	2048
-1	-1	nan	nan	nan	nan	nan	nan	nan	nan	nan	nan	nan	0	0	0.703125	0	0.453125	slice0028_Pan1-GFP_YCS__w2Penta-Red_57b5853710fbf_hrm.tif.tif	slice0028_Pan1-GFP_YCS__w3Penta-Green-100_57b5856e59fb8_hrm.tif.tif	0	0	56	1	2048	2048	56	eLsu3NreG63CBnO6RC8QsNZghgZpSWmjNdggjjRjSKS5g0zRNTQwgEadWaqpZVqSBZWjDpT17AB8Rzaj	bd64a53bf89d00b1063101c66353475a	44e291de9ad80439f9000793164d6d65	nan	0	slice0028_Pan1-GFP_YCS__w	0	nan	0	0	0	0	0	C:\Users\hursvere\Desktop\pan1 Las17 mito coloc\input\Pan1\single planes\YCS\green plus red auto threshold	C:\Users\hursvere\Desktop\pan1 Las17 mito coloc\input\Pan1\single planes\YCS\green plus red auto threshold	Done	1	1	0	0	file:///C:/Users/hursvere/Desktop/pan1%20Las17%20mito%20coloc/input/Pan1/single%20planes/YCS/green%20plus%20red%20auto%20threshold/slice0028_Pan1-GFP_YCS__w2Penta-Red_57b5853710fbf_hrm.tif.tif	file:///C:/Users/hursvere/Desktop/pan1%20Las17%20mito%20coloc/input/Pan1/single%20planes/YCS/green%20plus%20red%20auto%20threshold/slice0028_Pan1-GFP_YCS__w3Penta-Green-100_57b5856e59fb8_hrm.tif.tif	2048
-1	-1	-0.759566	nan	0	0.00584428	116.523	1	1	0.825222	0.610825	0.521981	-197.776	0	0	0.6875	0	0.4375	slice0029_Pan1-GFP_YCS_1_w2Penta-Red_57b58537046ce_hrm.tif.tif	slice0029_Pan1-GFP_YCS_1_w3Penta-Green-100_57b5856e4f10c_hrm.tif.tif	0	0	57	1	2048	2048	57	eLsu3NreG63CBnO6NBqtwoZHrBlDYs0dZIyuoYEBNO7MUk3SDA2SqRx3oMxnBwA51zbK	d624df91d9362813ff8c6549f4d93e6e	6b3634a3d9a20fd7504a78a18d7a4c26	nan	0	slice0029_Pan1-GFP_YCS_1_w	0	nan	0	0	0	0	0	C:\Users\hursvere\Desktop\pan1 Las17 mito coloc\input\Pan1\single planes\YCS\green plus red auto threshold	C:\Users\hursvere\Desktop\pan1 Las17 mito coloc\input\Pan1\single planes\YCS\green plus red auto threshold	Done	1	1	0	0	file:///C:/Users/hursvere/Desktop/pan1%20Las17%20mito%20coloc/input/Pan1/single%20planes/YCS/green%20plus%20red%20auto%20threshold/slice0029_Pan1-GFP_YCS_1_w2Penta-Red_57b58537046ce_hrm.tif.tif	file:///C:/Users/hursvere/Desktop/pan1%20Las17%20mito%20coloc/input/Pan1/single%20planes/YCS/green%20plus%20red%20auto%20threshold/slice0029_Pan1-GFP_YCS_1_w3Penta-Green-100_57b5856e4f10c_hrm.tif.tif	2048
-1	-1	nan	nan	nan	nan	nan	nan	nan	nan	nan	nan	nan	0	0	0.796875	0	0.421875	slice0029_Pan1-GFP_YCS__w2Penta-Red_57b5853710fbf_hrm.tif.tif	slice0029_Pan1-GFP_YCS__w3Penta-Green-100_57b5856e59fb8_hrm.tif.tif	0	0	58	1	2048	2048	58	eLsu3NreG63CBnO6NEJLl1hrMEODtKS00RpsEEeaMSTS3EGm6BoaGECjzizV1DItyYLKUQfKenYAfwI2pQ==	33d6ab1318156a142b09ffd1b3940e52	d6447fae064174159c939a4675c4933f	nan	0	slice0029_Pan1-GFP_YCS__w	0	nan	0	0	0	0	0	C:\Users\hursvere\Desktop\pan1 Las17 mito coloc\input\Pan1\single planes\YCS\green plus red auto threshold	C:\Users\hursvere\Desktop\pan1 Las17 mito coloc\input\Pan1\single planes\YCS\green plus red auto threshold	Done	1	1	0	0	file:///C:/Users/hursvere/Desktop/pan1%20Las17%20mito%20coloc/input/Pan1/single%20planes/YCS/green%20plus%20red%20auto%20threshold/slice0029_Pan1-GFP_YCS__w2Penta-Red_57b5853710fbf_hrm.tif.tif	file:///C:/Users/hursvere/Desktop/pan1%20Las17%20mito%20coloc/input/Pan1/single%20planes/YCS/green%20plus%20red%20auto%20threshold/slice0029_Pan1-GFP_YCS__w3Penta-Green-100_57b5856e59fb8_hrm.tif.tif	2048
-1	-1	-0.635383	nan	0	0.00486428	165.886	1	1	0.898284	0.76739	0.676359	-218.584	0	0	0.6875	0	0.390625	slice0030_Pan1-GFP_YCS_1_w2Penta-Red_57b58537046ce_hrm.tif.tif	slice0030_Pan1-GFP_YCS_1_w3Penta-Green-100_57b5856e4f10c_hrm.tif.tif	0	0	59	1	2048	2048	59	eLsu3NreG63CBnW6HG0YDo9YM4bEmjvIGF1DAwNo3JmlmqQZGiRTOe5Amc8OACPpNro=	c5ecc54e387f43d738769e15166c0d1c	9251c24759839c5ab06eb7fe4c2c6559	nan	0	slice0030_Pan1-GFP_YCS_1_w	0	nan	0	0	0	0	0	C:\Users\hursvere\Desktop\pan1 Las17 mito coloc\input\Pan1\single planes\YCS\green plus red auto threshold	C:\Users\hursvere\Desktop\pan1 Las17 mito coloc\input\Pan1\single planes\YCS\green plus red auto threshold	Done	1	1	0	0	file:///C:/Users/hursvere/Desktop/pan1%20Las17%20mito%20coloc/input/Pan1/single%20planes/YCS/green%20plus%20red%20auto%20threshold/slice0030_Pan1-GFP_YCS_1_w2Penta-Red_57b58537046ce_hrm.tif.tif	file:///C:/Users/hursvere/Desktop/pan1%20Las17%20mito%20coloc/input/Pan1/single%20planes/YCS/green%20plus%20red%20auto%20threshold/slice0030_Pan1-GFP_YCS_1_w3Penta-Green-100_57b5856e4f10c_hrm.tif.tif	2048
-1	-1	nan	nan	nan	nan	nan	nan	nan	nan	nan	nan	nan	0	0	0.90625	0	0.34375	slice0030_Pan1-GFP_YCS__w2Penta-Red_57b5853710fbf_hrm.tif.tif	slice0030_Pan1-GFP_YCS__w3Penta-Green-100_57b5856e59fb8_hrm.tif.tif	0	0	60	1	2048	2048	60	eLsu3NreG63CBnW6RGsYYq3BDA3SktJGa7BBHGnGkEhzB5mia2hgAI06s1RTy7QkCypHHSjr2QEAaSw2lQ==	e569b5b26653015f55ab56b2c336dba3	5b603172784772f4b9f4f849f13b8057	nan	0	slice0030_Pan1-GFP_YCS__w	0	nan	0	0	0	0	0	C:\Users\hursvere\Desktop\pan1 Las17 mito coloc\input\Pan1\single planes\YCS\green plus red auto threshold	C:\Users\hursvere\Desktop\pan1 Las17 mito coloc\input\Pan1\single planes\YCS\green plus red auto threshold	Done	1	1	0	0	file:///C:/Users/hursvere/Desktop/pan1%20Las17%20mito%20coloc/input/Pan1/single%20planes/YCS/green%20plus%20red%20auto%20threshold/slice0030_Pan1-GFP_YCS__w2Penta-Red_57b5853710fbf_hrm.tif.tif	file:///C:/Users/hursvere/Desktop/pan1%20Las17%20mito%20coloc/input/Pan1/single%20planes/YCS/green%20plus%20red%20auto%20threshold/slice0030_Pan1-GFP_YCS__w3Penta-Green-100_57b5856e59fb8_hrm.tif.tif	2048
-1	-1	-1	nan	0	0.00432671	230.83	1	1	0.999367	0.5	0.5	-500.103	0	0	0.703125	0	0.375	slice0031_Pan1-GFP_YCS_1_w2Penta-Red_57b58537046ce_hrm.tif.tif	slice0031_Pan1-GFP_YCS_1_w3Penta-Green-100_57b5856e4f10c_hrm.tif.tif	0	0	61	1	2048	2048	61	eLsu3NreG63CBnW6xOzSjFZhQzHWjCGx5g4yRtfQwAAad2apJmmGBslUjjtQ5rMDACanNrw=	ea5641bb9e15b49b8774d427182cb317	e9cd498cc6ab2548dceac4ff301ec516	nan	0	slice0031_Pan1-GFP_YCS_1_w	0	nan	0	0	0	0	0	C:\Users\hursvere\Desktop\pan1 Las17 mito coloc\input\Pan1\single planes\YCS\green plus red auto threshold	C:\Users\hursvere\Desktop\pan1 Las17 mito coloc\input\Pan1\single planes\YCS\green plus red auto threshold	Done	1	1	0	0	file:///C:/Users/hursvere/Desktop/pan1%20Las17%20mito%20coloc/input/Pan1/single%20planes/YCS/green%20plus%20red%20auto%20threshold/slice0031_Pan1-GFP_YCS_1_w2Penta-Red_57b58537046ce_hrm.tif.tif	file:///C:/Users/hursvere/Desktop/pan1%20Las17%20mito%20coloc/input/Pan1/single%20planes/YCS/green%20plus%20red%20auto%20threshold/slice0031_Pan1-GFP_YCS_1_w3Penta-Green-100_57b5856e4f10c_hrm.tif.tif	2048
-1	-1	nan	nan	nan	nan	nan	nan	nan	nan	nan	nan	nan	0	0	0.90625	0	0.421875	slice0031_Pan1-GFP_YCS__w2Penta-Red_57b5853710fbf_hrm.tif.tif	slice0031_Pan1-GFP_YCS__w3Penta-Green-100_57b5856e59fb8_hrm.tif.tif	0	0	62	1	2048	2048	62	eLsu3NreG63CBnW6ROvSYK3BDA3SktJGa7BBHGnGkEhzB5mia2hgAI06s1RTy7QkCypHHSjr2QEAa+c2lw==	b4a91d1872e726a1063f6a787806a174	d14daaa5064c9da2fced4abf2f9bc773	nan	0	slice0031_Pan1-GFP_YCS__w	0	nan	0	0	0	0	0	C:\Users\hursvere\Desktop\pan1 Las17 mito coloc\input\Pan1\single planes\YCS\green plus red auto threshold	C:\Users\hursvere\Desktop\pan1 Las17 mito coloc\input\Pan1\single planes\YCS\green plus red auto threshold	Done	1	1	0	0	file:///C:/Users/hursvere/Desktop/pan1%20Las17%20mito%20coloc/input/Pan1/single%20planes/YCS/green%20plus%20red%20auto%20threshold/slice0031_Pan1-GFP_YCS__w2Penta-Red_57b5853710fbf_hrm.tif.tif	file:///C:/Users/hursvere/Desktop/pan1%20Las17%20mito%20coloc/input/Pan1/single%20planes/YCS/green%20plus%20red%20auto%20threshold/slice0031_Pan1-GFP_YCS__w3Penta-Green-100_57b5856e59fb8_hrm.tif.tif	2048
-1	-1	nan	nan	nan	nan	nan	nan	nan	nan	nan	nan	nan	0	0	0.921875	0	0.484375	slice0032_Pan1-GFP_YCS_1_w2Penta-Red_57b58537046ce_hrm.tif.tif	slice0032_Pan1-GFP_YCS_1_w3Penta-Green-100_57b5856e4f10c_hrm.tif.tif	0	0	63	1	2048	2048	63	eLsu3NreG63CBnW6NBqtwoZFrBlDYs0dZIyuoYEBNO7MUk3SDA2SqRx3oMxnBwApZTa+	3f08d4f4e5bd91e06c1576ababe4b98c	9fff5bd593ed27a83699d8cb72be1841	nan	0	slice0032_Pan1-GFP_YCS_1_w	0	nan	0	0	0	0	0	C:\Users\hursvere\Desktop\pan1 Las17 mito coloc\input\Pan1\single planes\YCS\green plus red auto threshold	C:\Users\hursvere\Desktop\pan1 Las17 mito coloc\input\Pan1\single planes\YCS\green plus red auto threshold	Done	1	1	0	0	file:///C:/Users/hursvere/Desktop/pan1%20Las17%20mito%20coloc/input/Pan1/single%20planes/YCS/green%20plus%20red%20auto%20threshold/slice0032_Pan1-GFP_YCS_1_w2Penta-Red_57b58537046ce_hrm.tif.tif	file:///C:/Users/hursvere/Desktop/pan1%20Las17%20mito%20coloc/input/Pan1/single%20planes/YCS/green%20plus%20red%20auto%20threshold/slice0032_Pan1-GFP_YCS_1_w3Penta-Green-100_57b5856e4f10c_hrm.tif.tif	2048
-1	-1	nan	nan	nan	nan	nan	nan	nan	nan	nan	nan	nan	0	0	0.6875	0	0.328125	slice0032_Pan1-GFP_YCS__w2Penta-Red_57b5853710fbf_hrm.tif.tif	slice0032_Pan1-GFP_YCS__w3Penta-Green-100_57b5856e59fb8_hrm.tif.tif	0	0	64	1	2048	2048	64	eLsu3NreG63CBnW6NEJNl1hrMEODtKS00RpsEEeaMSTS3EGm6BoaGECjzizV1DItyYLKUQfKenYAbqI2mQ==	b800ebddf6df17b5e56f67b758610f95	f42c403e7a3e3b4a749d02138fc7bce2	nan	0	slice0032_Pan1-GFP_YCS__w	0	nan	0	0	0	0	0	C:\Users\hursvere\Desktop\pan1 Las17 mito coloc\input\Pan1\single planes\YCS\green plus red auto threshold	C:\Users\hursvere\Desktop\pan1 Las17 mito coloc\input\Pan1\single planes\YCS\green plus red auto threshold	Done	1	1	0	0	file:///C:/Users/hursvere/Desktop/pan1%20Las17%20mito%20coloc/input/Pan1/single%20planes/YCS/green%20plus%20red%20auto%20threshold/slice0032_Pan1-GFP_YCS__w2Penta-Red_57b5853710fbf_hrm.tif.tif	file:///C:/Users/hursvere/Desktop/pan1%20Las17%20mito%20coloc/input/Pan1/single%20planes/YCS/green%20plus%20red%20auto%20threshold/slice0032_Pan1-GFP_YCS__w3Penta-Green-100_57b5856e59fb8_hrm.tif.tif	2048
-1	-1	nan	nan	nan	nan	nan	nan	nan	nan	nan	nan	nan	0	0	0.78125	0	0.40625	slice0033_Pan1-GFP_YCS_1_w2Penta-Red_57b58537046ce_hrm.tif.tif	slice0033_Pan1-GFP_YCS_1_w3Penta-Green-100_57b5856e4f10c_hrm.tif.tif	0	0	65	1	2048	2048	65	eLsu3NreG63CBnW6NB6twoZFrBlDYs0dZIyuoYEBNO7MUk3SDA2SqRx3oMxnBwAsIzbA	0d5577fc336af1bc81e66c29b0122456	0a28477085a3a922adb2733657c2ef6c	nan	0	slice0033_Pan1-GFP_YCS_1_w	0	nan	0	0	0	0	0	C:\Users\hursvere\Desktop\pan1 Las17 mito coloc\input\Pan1\single planes\YCS\green plus red auto threshold	C:\Users\hursvere\Desktop\pan1 Las17 mito coloc\input\Pan1\single planes\YCS\green plus red auto threshold	Done	1	1	0	0	file:///C:/Users/hursvere/Desktop/pan1%20Las17%20mito%20coloc/input/Pan1/single%20planes/YCS/green%20plus%20red%20auto%20threshold/slice0033_Pan1-GFP_YCS_1_w2Penta-Red_57b58537046ce_hrm.tif.tif	file:///C:/Users/hursvere/Desktop/pan1%20Las17%20mito%20coloc/input/Pan1/single%20planes/YCS/green%20plus%20red%20auto%20threshold/slice0033_Pan1-GFP_YCS_1_w3Penta-Green-100_57b5856e4f10c_hrm.tif.tif	2048
-1	-1	nan	nan	nan	nan	nan	nan	nan	nan	nan	nan	nan	0	0	1.04688	0	0.453125	slice0033_Pan1-GFP_YCS__w2Penta-Red_57b5853710fbf_hrm.tif.tif	slice0033_Pan1-GFP_YCS__w3Penta-Green-100_57b5856e59fb8_hrm.tif.tif	0	0	66	1	2048	2048	66	eLsu3NreG63CBnW6NEZNl1hrMEODtKS00RpsEEeaMSTS3EGm6BoaGECjzizV1DItyYLKUQfKenYAcV02mw==	cfddd04b246e328cc137460764ad0268	0cdd3419a4cc396c0217db9cbed40e32	nan	0	slice0033_Pan1-GFP_YCS__w	0	nan	0	0	0	0	0	C:\Users\hursvere\Desktop\pan1 Las17 mito coloc\input\Pan1\single planes\YCS\green plus red auto threshold	C:\Users\hursvere\Desktop\pan1 Las17 mito coloc\input\Pan1\single planes\YCS\green plus red auto threshold	Done	1	1	0	0	file:///C:/Users/hursvere/Desktop/pan1%20Las17%20mito%20coloc/input/Pan1/single%20planes/YCS/green%20plus%20red%20auto%20threshold/slice0033_Pan1-GFP_YCS__w2Penta-Red_57b5853710fbf_hrm.tif.tif	file:///C:/Users/hursvere/Desktop/pan1%20Las17%20mito%20coloc/input/Pan1/single%20planes/YCS/green%20plus%20red%20auto%20threshold/slice0033_Pan1-GFP_YCS__w3Penta-Green-100_57b5856e59fb8_hrm.tif.tif	2048
-1	-1	nan	nan	nan	nan	nan	nan	nan	nan	nan	nan	nan	0	0	0.78125	0	0.390625	slice0034_Pan1-GFP_YCS_1_w2Penta-Red_57b58537046ce_hrm.tif.tif	slice0034_Pan1-GFP_YCS_1_w3Penta-Green-100_57b5856e4f10c_hrm.tif.tif	0	0	67	1	2048	2048	67	eLsu3NreG63CBnW6NBmtwoZFrBlDYs0dZIyuoYEBNO7MUk3SDA2SqRx3oMxnBwAu4TbC	c4e2f7298292bbbe154a11e57b878e9e	757968902b9c14de5dc2c191ffdb3f2b	nan	0	slice0034_Pan1-GFP_YCS_1_w	0	nan	0	0	0	0	0	C:\Users\hursvere\Desktop\pan1 Las17 mito coloc\input\Pan1\single planes\YCS\green plus red auto threshold	C:\Users\hursvere\Desktop\pan1 Las17 mito coloc\input\Pan1\single planes\YCS\green plus red auto threshold	Done	1	1	0	0	file:///C:/Users/hursvere/Desktop/pan1%20Las17%20mito%20coloc/input/Pan1/single%20planes/YCS/green%20plus%20red%20auto%20threshold/slice0034_Pan1-GFP_YCS_1_w2Penta-Red_57b58537046ce_hrm.tif.tif	file:///C:/Users/hursvere/Desktop/pan1%20Las17%20mito%20coloc/input/Pan1/single%20planes/YCS/green%20plus%20red%20auto%20threshold/slice0034_Pan1-GFP_YCS_1_w3Penta-Green-100_57b5856e4f10c_hrm.tif.tif	2048
-1	-1	-0.262512	nan	0	0.125641	6.93837	1	1	0.933671	0.605279	0.622734	-1.6054	0	0	0.703125	0	0.453125	slice0034_Pan1-GFP_YCS__w2Penta-Red_57b5853710fbf_hrm.tif.tif	slice0034_Pan1-GFP_YCS__w3Penta-Green-100_57b5856e59fb8_hrm.tif.tif	0	0	68	1	2048	2048	68	eLsu3NreG63CBnW6NEFNl1hrMEODtKS00RpsEEeaMSTS3EGm6BoaGECjzizV1DItyYLKUQfKenYAdBg2nQ==	7e6acb7fb9065bed71673213036da753	54a3ca86f10429d8a2bb1a29f314de00	nan	0	slice0034_Pan1-GFP_YCS__w	0	nan	0	0	0	0	0	C:\Users\hursvere\Desktop\pan1 Las17 mito coloc\input\Pan1\single planes\YCS\green plus red auto threshold	C:\Users\hursvere\Desktop\pan1 Las17 mito coloc\input\Pan1\single planes\YCS\green plus red auto threshold	Done	1	1	0	0	file:///C:/Users/hursvere/Desktop/pan1%20Las17%20mito%20coloc/input/Pan1/single%20planes/YCS/green%20plus%20red%20auto%20threshold/slice0034_Pan1-GFP_YCS__w2Penta-Red_57b5853710fbf_hrm.tif.tif	file:///C:/Users/hursvere/Desktop/pan1%20Las17%20mito%20coloc/input/Pan1/single%20planes/YCS/green%20plus%20red%20auto%20threshold/slice0034_Pan1-GFP_YCS__w3Penta-Green-100_57b5856e59fb8_hrm.tif.tif	2048
-1	-1	nan	nan	nan	nan	nan	nan	nan	nan	nan	nan	nan	0	0	0.65625	0	0.4375	slice0035_Pan1-GFP_YCS_1_w2Penta-Red_57b58537046ce_hrm.tif.tif	slice0035_Pan1-GFP_YCS_1_w3Penta-Green-100_57b5856e4f10c_hrm.tif.tif	0	0	69	1	2048	2048	69	eLsu3NreG63CBnW6NB2twoZFrBlDYs0dZIyuoYEBNO7MUk3SDA2SqRx3oMxnBwAxnzbE	2f33b8379a8ac2a9b5fcc942b99eae71	b14dd85f00282f300f80742f06e87878	nan	0	slice0035_Pan1-GFP_YCS_1_w	0	nan	0	0	0	0	0	C:\Users\hursvere\Desktop\pan1 Las17 mito coloc\input\Pan1\single planes\YCS\green plus red auto threshold	C:\Users\hursvere\Desktop\pan1 Las17 mito coloc\input\Pan1\single planes\YCS\green plus red auto threshold	Done	1	1	0	0	file:///C:/Users/hursvere/Desktop/pan1%20Las17%20mito%20coloc/input/Pan1/single%20planes/YCS/green%20plus%20red%20auto%20threshold/slice0035_Pan1-GFP_YCS_1_w2Penta-Red_57b58537046ce_hrm.tif.tif	file:///C:/Users/hursvere/Desktop/pan1%20Las17%20mito%20coloc/input/Pan1/single%20planes/YCS/green%20plus%20red%20auto%20threshold/slice0035_Pan1-GFP_YCS_1_w3Penta-Green-100_57b5856e4f10c_hrm.tif.tif	2048
-1	-1	nan	nan	nan	nan	nan	nan	nan	nan	nan	nan	nan	0	0	0.75	0	0.453125	slice0036_Pan1-GFP_YCS_1_w2Penta-Red_57b58537046ce_hrm.tif.tif	slice0036_Pan1-GFP_YCS_1_w3Penta-Green-100_57b5856e4f10c_hrm.tif.tif	0	0	70	1	2048	2048	70	eLsu3NreG63CBnW6NButwoZFrBlDYs0dZIyuoYEBNO7MUk3SDA2SqRx3oMxnBwA0XTbG	5d7052aa6919d021a24882abc20f7fcc	4717ca25718c9f77e7e48744effe0ae3	nan	0	slice0036_Pan1-GFP_YCS_1_w	0	nan	0	0	0	0	0	C:\Users\hursvere\Desktop\pan1 Las17 mito coloc\input\Pan1\single planes\YCS\green plus red auto threshold	C:\Users\hursvere\Desktop\pan1 Las17 mito coloc\input\Pan1\single planes\YCS\green plus red auto threshold	Done	1	1	0	0	file:///C:/Users/hursvere/Desktop/pan1%20Las17%20mito%20coloc/input/Pan1/single%20planes/YCS/green%20plus%20red%20auto%20threshold/slice0036_Pan1-GFP_YCS_1_w2Penta-Red_57b58537046ce_hrm.tif.tif	file:///C:/Users/hursvere/Desktop/pan1%20Las17%20mito%20coloc/input/Pan1/single%20planes/YCS/green%20plus%20red%20auto%20threshold/slice0036_Pan1-GFP_YCS_1_w3Penta-Green-100_57b5856e4f10c_hrm.tif.tif	2048
-1	-1	nan	nan	nan	nan	nan	nan	nan	nan	nan	nan	nan	0	0	0.75	0	0.5	slice0037_Pan1-GFP_YCS_1_w2Penta-Red_57b58537046ce_hrm.tif.tif	slice0037_Pan1-GFP_YCS_1_w3Penta-Green-100_57b5856e4f10c_hrm.tif.tif	0	0	71	1	2048	2048	71	eLsu3NreG63CBnW6NB+twoZFrBlDYs0dZIyuoYEBNO7MUk3SDA2SqRx3oMxnBwA3GzbI	a8f70bc646daa633237890ab7f9828d0	3d04c646197d16ba884bae609d3d2784	nan	0	slice0037_Pan1-GFP_YCS_1_w	0	nan	0	0	0	0	0	C:\Users\hursvere\Desktop\pan1 Las17 mito coloc\input\Pan1\single planes\YCS\green plus red auto threshold	C:\Users\hursvere\Desktop\pan1 Las17 mito coloc\input\Pan1\single planes\YCS\green plus red auto threshold	Done	1	1	0	0	file:///C:/Users/hursvere/Desktop/pan1%20Las17%20mito%20coloc/input/Pan1/single%20planes/YCS/green%20plus%20red%20auto%20threshold/slice0037_Pan1-GFP_YCS_1_w2Penta-Red_57b58537046ce_hrm.tif.tif	file:///C:/Users/hursvere/Desktop/pan1%20Las17%20mito%20coloc/input/Pan1/single%20planes/YCS/green%20plus%20red%20auto%20threshold/slice0037_Pan1-GFP_YCS_1_w3Penta-Green-100_57b5856e4f10c_hrm.tif.tif	2048
-1	-1	-0.537552	nan	0	0.00657395	132.029	1	1	0.931639	0.545894	0.593836	-471.213	0	0	0.640625	0	0.328125	slice0038_Pan1-GFP_YCS_1_w2Penta-Red_57b58537046ce_hrm.tif.tif	slice0038_Pan1-GFP_YCS_1_w3Penta-Green-100_57b5856e4f10c_hrm.tif.tif	0	0	72	1	2048	2048	72	eLsu3NreG63CBnW6xCwQRquwoRhrxpBYcwcZo2toYACNO7NUkzRDg2Qqxx0o89kBADnZNso=	12ade5c4000e1c9d58dc6b315974e214	5b26e366804edb770d1ceca20ef1e97b	nan	0	slice0038_Pan1-GFP_YCS_1_w	0	nan	0	0	0	0	0	C:\Users\hursvere\Desktop\pan1 Las17 mito coloc\input\Pan1\single planes\YCS\green plus red auto threshold	C:\Users\hursvere\Desktop\pan1 Las17 mito coloc\input\Pan1\single planes\YCS\green plus red auto threshold	Done	1	1	0	0	file:///C:/Users/hursvere/Desktop/pan1%20Las17%20mito%20coloc/input/Pan1/single%20planes/YCS/green%20plus%20red%20auto%20threshold/slice0038_Pan1-GFP_YCS_1_w2Penta-Red_57b58537046ce_hrm.tif.tif	file:///C:/Users/hursvere/Desktop/pan1%20Las17%20mito%20coloc/input/Pan1/single%20planes/YCS/green%20plus%20red%20auto%20threshold/slice0038_Pan1-GFP_YCS_1_w3Penta-Green-100_57b5856e4f10c_hrm.tif.tif	2048
-1	-1	-0.522735	nan	0	0.00204023	269.489	1	1	0.741498	0.495629	0.562508	-597.797	0	0	0.609375	0	0.28125	slice0039_Pan1-GFP_YCS_1_w2Penta-Red_57b58537046ce_hrm.tif.tif	slice0039_Pan1-GFP_YCS_1_w3Penta-Green-100_57b5856e4f10c_hrm.tif.tif	0	0	73	1	2048	2048	73	eLsu3NreG63Chli6HK3ChmKsGUNizR1kjK6hgQE07sxSTdIMDZKpHHegzGcHADyXNsw=	af59dbe2224dd655e220c4c378c99d77	15fbd160581d7939a04b11d3a8b9bd24	nan	0	slice0039_Pan1-GFP_YCS_1_w	0	nan	0	0	0	0	0	C:\Users\hursvere\Desktop\pan1 Las17 mito coloc\input\Pan1\single planes\YCS\green plus red auto threshold	C:\Users\hursvere\Desktop\pan1 Las17 mito coloc\input\Pan1\single planes\YCS\green plus red auto threshold	Done	1	1	0	0	file:///C:/Users/hursvere/Desktop/pan1%20Las17%20mito%20coloc/input/Pan1/single%20planes/YCS/green%20plus%20red%20auto%20threshold/slice0039_Pan1-GFP_YCS_1_w2Penta-Red_57b58537046ce_hrm.tif.tif	file:///C:/Users/hursvere/Desktop/pan1%20Las17%20mito%20coloc/input/Pan1/single%20planes/YCS/green%20plus%20red%20auto%20threshold/slice0039_Pan1-GFP_YCS_1_w3Penta-Green-100_57b5856e4f10c_hrm.tif.tif	2048
	avg	-0.179962
	stdevp	0.283393
[truncated: 1 more columns]

## Sheet: graph
	Avg	Stdevp
Las17-GFP DMSO	-0.0157825	0.208491
Las17-GFP YCS	0.300143	0.080312
Pan1-GFP DMSO	-0.0777464	0.240557
Pan1-GFP YCS	-0.179962	0.283393
