# Supplementary material for: Loss of cytoplasmic actin filaments raises nuclear actin levels to drive INO80C-dependent chromosome fragmentation
Source: Nat Commun. 2024 Nov 15;15:9910. doi: 10.1038/s41467-024-54141-0 (PMC11568269; doi:10.1038/s41467-024-54141-0)
Supplement: Supplementary file 7 — Source Data [file 41467_2024_54141_MOESM7_ESM.zip › Fig 5/Fig 5f nuclearLas17.txt]

Untreated	Zeocin
1907	3887
2407	3421
1776	3207
2170	2697
2116	3561
3552	3370
1635	3951
4641	2419
3492	3276
1887	2582
2221	2269
2771	3106
2008	2500
2695	2188
3219	2551
1465	1922
2036	3013
2474	2384
2609	3505
2750	2168
3020	2414
3184	2277
2259	2190
2743	2727
2179	2662
2443	2062
2087	1684
1419	2804
1560	1737
2179	1145
2594	2316
3317	4244
2141	4509
2755	2509
2439	3806
2144	3830
2802	3556
2013	3867
2322	3364
2995	3456
4297	3461
2705	2709
2329	2863
2758	3640
2977	3243
1967	2886
2961	3276
2374	2734
3092	1993
1961	2669
2140	3923
2943	2068
3710	6346
2130	3233
3630	3099
2332	3535
3023	4661
2891	1728
3130	4746
3633	2553
2093	1493
3567	3711
2911	3569
3257	4308
3012	2544
2393	2749
2183	3318
3324	3043
3543	2791
2365	1844
1827	3093
2575	2517
3306	5095
3146	3051
3392	4298
3038	3002
2975	4159
1885	3090
2693	4187
1670	3299
2665	2882
1946	3618
2427	3647
3718	2645
3352	3005
1666	3421
1617	3998
1935	3787
2383	3562
1767	3685
2169	2442
3150	3607
2546	2820
3180	2929
3535	2156
3486	2721
2009	2686
1349	3344
2707	2192
1455	2282
2988	2291
2709	2992
3783	2802
2578	3447
3097	2083
2536	2464
3452	2467
2046	3187
2587	2084
2413	2710
3085	3592
2461	3982
2418	2959
1850	4112
2526	3743
2486	3213
2769	2634
2328	3250
2071	2379
2269	2373
2026	3491
2276	2953
2316	2693
2877	5024
2983	3825
2998	3311
2994	2901
2851	2813
2312	4152
2803	2689
2345	2766
3870	2825
2906	2927
1664	3804
2591	2756
1702	2362
3456	2662
1886	4012
3428	3597
4414	2525
2101	1581
2597	2091
2359	2599
3075	3218
3294	2608
2686	1956
3428	2221
3329	2452
2664	1225
2570	3471
2395	2170
2964	3494
2812	3629
2710	4386
3578	2349
3108	3719
3510	2297
3583	4362
2871	4676
2164	2289
2098	2789
3464	3580
1679	2914
2823	4554
3320	3562
3112	3366
3545	3107
1923	2599
2879	2996
4105	3967
3508	3721
3570	4517
2854	3405
3721	4491
4797	2971
3637	3970
2796	2859
2490	4180
3018	2532
2260	4278
2591	3771
3313	1971
5490	3697
2083
3090
2239
2817
3774
2233
2276
4228
3765
2613
3371
3513
3103
2812
2694
2827
3622
3957
4061
2915
4302
2820
3051
1785
2601
3259
2424
3881
3232
2536
2903
2868
1874
2989
3094
4429
1978
3330
3142
3625
3217
2603
1975
4115
3666
2955
3736
1957
3173
3695
3405
4221
2639
3553
2338
3009
2455
2911
3529
3241
2364
2180
3426
2349
3597
2982
3160
3608
3461
3770
2846
2757
2783
2891
3315
2349
3861
3735
3796
1334
3164
2032
3211
2676
3268
3770
3954
2283
3410
3845
2701
2773
3086
3470
4515
2783
2541
2568
3298
2954
3014
2788
3810
2029
3712
3755
4030
2747
3412
3792
2896
4718
3952
3486
3094
3182
3252
