# Supplementary material for: Loss of cytoplasmic actin filaments raises nuclear actin levels to drive INO80C-dependent chromosome fragmentation
Source: Nat Commun. 2024 Nov 15;15:9910. doi: 10.1038/s41467-024-54141-0 (PMC11568269; doi:10.1038/s41467-024-54141-0)
Supplement: Supplementary file 7 — Source Data [file 41467_2024_54141_MOESM7_ESM.zip › Fig 5/Welch's t test of fig 5f.txt]

Table Analyzed	Data 3
Column B	Data Set-B
vs.	vs.
Column A	Data Set-A
Unpaired t test with Welch's correction
P value	0.0508
P value summary	ns
Significantly different (P < 0.05)?	No
One- or two-tailed P value?	Two-tailed
Welch-corrected t, df	t=1.960, df=344.1
How big is the difference?
Mean of column A	2861
Mean of column B	3002
Difference between means (B - A) ± SEM	141.0 ± 71.93
95% confidence interval	-0.4851 to 282.5
R squared (eta squared)	0.01104
F test to compare variances
F, DFn, Dfd	1.323, 182, 299
P value	0.0330
P value summary	*
Significantly different (P < 0.05)?	Yes
Data analyzed
Sample size, column A	300
Sample size, column B	183
