# Supplementary material for: Loss of cytoplasmic actin filaments raises nuclear actin levels to drive INO80C-dependent chromosome fragmentation
Source: Nat Commun. 2024 Nov 15;15:9910. doi: 10.1038/s41467-024-54141-0 (PMC11568269; doi:10.1038/s41467-024-54141-0)
Supplement: Supplementary file 7 — Source Data [file 41467_2024_54141_MOESM7_ESM.zip › Fig 6e/Fig 6E quant Images_ALL.xlsx]

## Sheet: Summarized
RFP Intensity within a nuclear mask
		Mean	Median	Std Mean	Std Median	Count
	WT_noIAA	0.0833921	0.0671931	0.0130967	0.00788536	19
	Las17_IAA	0.131649	0.0953059	0.0339868	0.0220026	20
	Untreated	#REF!	#REF!	#REF!	#REF!	#REF!
	BGW_Zeo	#REF!	#REF!	#REF!	#REF!	#REF!

## Sheet: 200922_WT_noIAA_B1
ImageNumber	Intensity_MeanIntensity_MaskedRFP	Intensity_MedianIntensity_MaskedRFP	Intensity_TotalIntensity_MaskedRFP
1
2	0.101438	0.0803616	112.19
3	0.0826923	0.0720302	127.842
4	0.074542	0.0590524	129.927
5	0.0735534	0.0634012	118.494
6	0.0744602	0.0678416	72.1519
7	0.070391	0.0533913	77.7116
8	0.0740222	0.0616083	63.363
9	0.0911187	0.0691691	83.1914
10	0.0792406	0.0679255	56.2608
11	0.0877155	0.0698405	80.6105
12	0.0889832	0.0679637	76.7035
13	0.0881823	0.0755627	109.434
14	0.0835324	0.0711605	180.931
15	0.122761	0.0831922	202.433
16	0.0790382	0.0630732	112.709
17	0.0987872	0.0759213	117.952
18	0.0757179	0.0596628	92.8302
19	0.0690326	0.0578927	63.9932
20	0.0692411	0.0576181	79.2811
	0.0833921	0.0671931		19
stdevp	0.0130967	0.00788536

## Sheet: Las17_IAA
ImageNumber	Intensity_MeanIntensity_MaskedRFP	Intensity_MedianIntensity_MaskedRFP	Intensity_TotalIntensity_MaskedRFP
1	0.0925502	0.0858854	14.808
2	0.100877	0.0589609	66.2759
3	0.17175	0.127031	80.5508
4	0.139207	0.113787	102.874
5	0.140118	0.103105	76.3645
6	0.121234	0.0915847	62.3142
7	0.0996684	0.0822156	38.173
8	0.16546	0.115366	121.778
9	0.0967568	0.0811627	57.5703
10	0.0837333	0.0567941	73.7691
11	0.163166	0.122087	94.1466
12	0.135241	0.114099	84.6611
13	0.169086	0.106661	63.4071
14	0.159115	0.117937	163.73
15	0.107533	0.0790722	35.3782
16	0.212756	0.122828	117.442
17	0.131105	0.0955062	110.128
18	0.079001	0.0639887	79.159
19	0.130505	0.101701	129.853
20	0.134128	0.0663462	73.3679
	0.131649	0.0953059		20
stdevp	0.0339868	0.0220026
