# Supplementary material for: Loss of cytoplasmic actin filaments raises nuclear actin levels to drive INO80C-dependent chromosome fragmentation
Source: Nat Commun. 2024 Nov 15;15:9910. doi: 10.1038/s41467-024-54141-0 (PMC11568269; doi:10.1038/s41467-024-54141-0)
Supplement: Supplementary file 7 — Source Data [file 41467_2024_54141_MOESM7_ESM.zip › Fig 6e/Fig 6e stats.txt]

Table Analyzed	All
Column B	Las17-AID, IAA
vs.	vs.
Column A	WT, no IAA
Unpaired t test
P value	<0.0001
P value summary	****
Significantly different (P < 0.05)?	Yes
One- or two-tailed P value?	Two-tailed
t, df	t=5.643, df=37
How big is the difference?
Mean of column A	0.08339
Mean of column B	0.1316
Difference between means (B - A) ± SEM	0.04826 ± 0.008551
95% confidence interval	0.03093 to 0.06558
R squared (eta squared)	0.4626
F test to compare variances
F, DFn, Dfd	6.716, 19, 18
P value	0.0002
P value summary	***
Significantly different (P < 0.05)?	Yes
Data analyzed
Sample size, column A	19
Sample size, column B	20
