# Supplementary material for: Loss of cytoplasmic actin filaments raises nuclear actin levels to drive INO80C-dependent chromosome fragmentation
Source: Nat Commun. 2024 Nov 15;15:9910. doi: 10.1038/s41467-024-54141-0 (PMC11568269; doi:10.1038/s41467-024-54141-0)
Supplement: Supplementary file 7 — Source Data [file 41467_2024_54141_MOESM7_ESM.zip › Fig 7b/Fig 7b phalloidin_counting results_act111_WT.xlsx]

## Sheet: Sheet3
		Image	Total cells	Buds	Bud with filaments		Image	Total cells	Buds	Bud with filaments			Image	Total cells	Buds	Bud with filaments			Image	Total cells	Buds	Bud with filaments
		0_1	37	9	2		1_1	99	30	18			2_1	71	12	2			3_1	7	1	1
		0_2	42	9	2		1_2	75	17	10			2_2	73	8	2			3_2	9	4	3
		0_3	45	8	1		1_3	68	14	11			2_3	65	11	4			3_3	10	3	1
		0_4	46	7	2		1_4	84	21	14			2_4	75	17	6			3_4	15	4	1
		0_5	47	8	1		1_5	71	17	9			2_5	61	10	5			3_5	26	8	2
		0_6	45	10	2		1_6	77	21	13			2_6	79	10	3			3_6	7	2	1
		0_7	55	11	2		1_7	68	17	13			2_7	76	11	4			3_7	17	5	2
		0_8	37	7	0		1_8	87	24	17			2_8	72	13	7			3_8	11	3	1
		0_9	45	13	2		1_9	72	19	11			2_9	69	13	6			3_9	12	3	2
		0_10	50	13	3		1_10	93	19	11			2_10	73	12	4			Total	114	33	14
		0_11	58	10	1		Total	794	199	127			Total	714	117	43
		Total	507	105	18
			Total buds percentage	20.7101				Total buds percentage	25.063					Total buds percentage	16.3866					Total buds percentage	28.9474
			buds with filaments out of total buds	17.1429				buds with filaments out of total buds	63.8191					buds with filaments out of total buds	36.7521					buds with filaments out of total buds	42.4242
									buds with filaments percentage
								Wild type	63.8191
								act-111-clo1	17.1429
								act-111-clo2	36.7521
								act-111-clo3	42.4242
