# Supplementary material for: Loss of cytoplasmic actin filaments raises nuclear actin levels to drive INO80C-dependent chromosome fragmentation
Source: Nat Commun. 2024 Nov 15;15:9910. doi: 10.1038/s41467-024-54141-0 (PMC11568269; doi:10.1038/s41467-024-54141-0)
Supplement: Supplementary file 7 — Source Data [file 41467_2024_54141_MOESM7_ESM.zip › Fig 7b/figure 7b significance test.txt]

Table Analyzed	Data 1
Column B	Data Set-B
vs.	vs.
Column A	Data Set-A
Unpaired t test
P value	<0.0001
P value summary	****
Significantly different (P < 0.05)?	Yes
One- or two-tailed P value?	Two-tailed
t, df	t=119.5, df=3800
How big is the difference?
Mean of column A	52.33
Mean of column B	19.22
Difference between means (B - A) ± SEM	-33.11 ± 0.2770
95% confidence interval	-33.65 to -32.57
R squared (eta squared)	0.7899
F test to compare variances
F, DFn, Dfd	4.412, 1011, 2789
P value	<0.0001
P value summary	****
Significantly different (P < 0.05)?	Yes
Data analyzed
Sample size, column A	1012
Sample size, column B	2790
